# Supplementary material for: The Pattern and Distribution of Induced Mutations in J. curcas Using Reduced Representation Sequencing
Source: Front Plant Sci. 2018 Apr 23;9:524. doi: 10.3389/fpls.2018.00524 (PMC5944264; doi:10.3389/fpls.2018.00524)
Supplement: TABLE S1 — List of 96 samples containing 14 non-mutated wild-type accessions, 82 mutated accessions, and their treatments. [file Table_1.XLSX]

## Sheet: Supplementary_Table 1
Samples	Treatment
A04	Control
A07	Control
B07	Control
C04	Control
C07	Control
D07	Control
E07	Control
F01	Control
F03	Control
G03	Control
G04	Control
H03	Control
H06	Control
H12	Control
A02	0.8% 1.5h
B02	0.8% 1.5h
C02	0.8% 1.5h
D02	0.8% 1.5h
E02	0.8% 1.5h
F04	0.8% 1.5h
G01	0.8% 1.5h
H01	0.8% 1.5h
A03	0.8% 1.5h
B03	0.8% 1.5h
C03	0.8% 1.5h
E03	0.8% 1.5h
G02	0.8% 1.5h
F02	0.8% 1.5h
H02	0.8% 1.5h
A08	0.8% 3h
A09	0.8% 3h
A10	0.8% 3h
A11	0.8% 3h
A12	0.8% 3h
B08	0.8% 3h
B09	0.8% 3h
B10	0.8% 3h
B11	0.8% 3h
B12	0.8% 3h
C08	0.8% 3h
C09	0.8% 3h
C10	0.8% 3h
C11	0.8% 3h
C12	0.8% 3h
D08	0.8% 3h
D09	0.8% 3h
D10	0.8% 3h
D11	0.8% 3h
D12	0.8% 3h
E08	0.8% 3h
E09	0.8% 3h
E10	0.8% 3h
E11	0.8% 3h
E12	0.8% 3h
F07	0.8% 3h
F08	0.8% 3h
F09	0.8% 3h
F10	0.8% 3h
F11	0.8% 3h
F12	0.8% 3h
G07	0.8% 3h
G08	0.8% 3h
G09	0.8% 3h
G10	0.8% 3h
G11	0.8% 3h
G12	0.8% 3h
H07	0.8% 3h
H08	0.8% 3h
H09	0.8% 3h
H10	0.8% 3h
H11	0.8% 3h
A01	1.6% 1.5 h
B01	1.6% 1.5 h
C01	1.6% 1.5 h
D01	1.6% 1.5 h
E01	1.6% 1.5 h
A05	1.6% 3h
B04	1.6% 3h
B05	1.6% 3h
C05	1.6% 3h
D03	1.6% 3h
D04	1.6% 3h
D05	1.6% 3h
E04	1.6% 3h
E05	1.6% 3h
H04	1.6% 3h
A06	1.6% 3h
B06	1.6% 3h
C06	1.6% 3h
D06	1.6% 3h
E06	1.6% 3h
G05	1.6% 3h
G06	1.6% 3h
F05	1.6% 3h
F06	1.6% 3h
H05	1.6% 3h
