# Supplementary material for: The Pattern and Distribution of Induced Mutations in J. curcas Using Reduced Representation Sequencing
Source: Front Plant Sci. 2018 Apr 23;9:524. doi: 10.3389/fpls.2018.00524 (PMC5944264; doi:10.3389/fpls.2018.00524)
Supplement: TABLE S4 — Distribution of SNPs and InDels identified by nGBS in each sample. [file Table_4.XLSX]

## Sheet: Supplementary_Table 4
Sample	homologous SNP for reference allele	homologus SNP for alternative allele	heterozygous SNP	InDel	N_a*	bp - Coverage > 20	mutation rate	N_a rate
MslI-A01	1325	218	780	22	1441	2351951	0.0433683	0.0612683
MslI-A02	1034	79	355	9	2309	1461711	0.0303069	0.157966
MslI-A03	1441	281	955	24	1085	2705913	0.0465647	0.0400974
MslI-A04	1397	249	777	19	1344	2363082	0.0442219	0.0568749
MslI-A05	1348	199	758	22	1459	2297244	0.0426163	0.0635109
MslI-A06	1293	172	594	21	1706	2071803	0.0379862	0.0823437
MslI-A07	1245	176	610	15	1740	2102052	0.0381056	0.0827763
MslI-A08	1175	112	480	10	2009	1696925	0.0354759	0.118391
MslI-A09	1421	229	801	16	1319	2452315	0.0426536	0.0537859
MslI-A10	1268	153	559	18	1788	1996352	0.0365667	0.0895634
MslI-A11	981	53	315	8	2429	1267272	0.02967	0.191672
MslI-A12	1408	274	1017	30	1057	2740730	0.0481988	0.0385664
MslI-B01	1334	237	751	21	1443	2328713	0.0433287	0.0619656
MslI-B02	1374	236	884	21	1271	2583695	0.0441616	0.0491931
MslI-B03	1367	254	801	20	1344	2424615	0.0443369	0.0554315
MslI-B04	1290	159	590	15	1732	2058204	0.0371197	0.084151
MslI-B05	1355	221	782	19	1409	2364998	0.0432136	0.0595772
MslI-B06	1230	158	621	15	1762	2129163	0.0372916	0.0827555
MslI-B07	1276	191	640	19	1660	2155037	0.0394425	0.0770288
MslI-B08	1036	71	377	11	2291	1487175	0.0308639	0.15405
MslI-B09	1222	125	475	15	1949	1797619	0.0342119	0.108421
MslI-B10	1400	265	921	26	1174	2610101	0.046435	0.0449791
MslI-B11	1438	241	906	24	1177	2586325	0.0452766	0.0455086
MslI-B12	1259	148	522	10	1847	1928403	0.0352623	0.0957787
MslI-C01	1350	238	784	22	1392	2428614	0.0429875	0.0573166
MslI-C02	1266	138	540	12	1830	1708040	0.0403972	0.10714
MslI-C03	1368	230	799	15	1374	2394742	0.0435955	0.0573757
MslI-C04	1324	188	726	22	1526	2292543	0.040828	0.0665636
MslI-C05	1353	213	686	14	1520	2173281	0.0420102	0.0699403
MslI-C06	1015	74	361	9	2327	1334665	0.0332668	0.174351
MslI-C07	1372	231	714	15	1454	2361072	0.0406595	0.0615822
MslI-C08	1404	231	842	21	1288	2557365	0.0427784	0.0503643
MslI-C09	1119	47	435	10	2175	1348357	0.0364889	0.161307
MslI-C10	1340	236	794	16	1400	2370781	0.0441205	0.0590523
MslI-C11	1274	140	567	17	1788	1986039	0.0364545	0.0900284
MslI-C12	1249	64	505	15	1953	1674301	0.0348802	0.116646
MslI-D01	1302	201	691	16	1576	2175527	0.041737	0.0724422
MslI-D02	1418	277	877	23	1191	2571889	0.045764	0.0463084
MslI-D03	1330	210	748	15	1483	2302318	0.0422618	0.0644133
MslI-D04	1310	211	651	19	1595	2201860	0.0400116	0.0724388
MslI-D05	1289	181	556	12	1748	1959714	0.0382199	0.0891967
MslI-D07	1274	161	546	15	1790	1921613	0.0375726	0.0931509
MslI-D08	1002	64	307	10	2403	1302570	0.0292499	0.184481
MslI-D09	1390	225	840	17	1314	2467611	0.0438481	0.0532499
MslI-D10	1306	162	622	16	1680	2024290	0.03952	0.0829921
MslI-D11	1193	100	492	13	1988	1787502	0.0338461	0.111217
MslI-D12	1248	136	484	11	1907	1769133	0.0356672	0.107793
MslI-E01	1290	176	586	13	1721	2040093	0.0379885	0.0843589
MslI-E02	1350	219	658	16	1543	2148692	0.0415602	0.0718111
MslI-E03	1357	206	654	14	1555	2204338	0.0396491	0.0705427
MslI-E04	1309	199	631	14	1633	2172908	0.038842	0.0751527
MslI-E05	1303	206	704	16	1557	2181919	0.0424397	0.0713592
MslI-E06	1258	140	487	14	1887	1901842	0.0337042	0.0992196
MslI-E07	1352	233	773	18	1410	2394694	0.0427612	0.0588802
MslI-E08	1370	187	801	21	1407	2387525	0.0422613	0.0589313
MslI-E09	1454	310	1059	32	931	2843192	0.0492756	0.0327449
MslI-E10	1382	220	694	16	1474	2310196	0.0402563	0.0638041
MslI-E11	1339	175	641	14	1617	2154122	0.0385308	0.0750654
MslI-E12	1339	200	676	19	1552	2210522	0.0404882	0.0702097
MslI-F01	1237	157	630	17	1745	2078797	0.0386762	0.0839428
MslI-F02	1282	157	592	9	1746	1926337	0.0393493	0.0906383
MslI-F03	1328	225	710	16	1507	2256242	0.0421497	0.0667925
MslI-F04	1322	202	661	16	1585	2202539	0.0399085	0.0719624
MslI-F05	1240	155	509	11	1871	1906444	0.0354062	0.0981408
MslI-F06	1275	189	620	13	1689	1999951	0.041101	0.0844521
MslI-F07	1307	138	612	15	1714	2002614	0.0382001	0.0855881
MslI-F08	1342	218	712	18	1496	2293715	0.0413303	0.0652217
MslI-F09	1402	147	850	16	1371	2327105	0.0435305	0.0589144
MslI-F10	1350	180	755	20	1481	2266692	0.0421319	0.0653375
MslI-F11	1173	113	471	10	2019	1720617	0.0345225	0.117342
MslI-F12	1277	140	591	13	1765	2039386	0.0364816	0.0865457
MslI-G01	1338	179	579	20	1670	2126356	0.0365884	0.0785381
MslI-G02	1388	262	854	24	1258	2538528	0.0449079	0.0495563
MslI-G03	1424	303	1037	30	992	2725366	0.0502685	0.0363988
MslI-G04	1141	113	469	11	2052	1685083	0.0351911	0.121774
MslI-G05	1352	229	698	18	1489	2235634	0.0422699	0.066603
MslI-G06	1369	258	790	20	1349	2437735	0.0438112	0.0553383
MslI-G07	1421	205	799	20	1341	2434860	0.0420558	0.055075
MslI-G08	1235	132	519	11	1889	1879280	0.0352263	0.100517
MslI-G09	1440	296	995	25	1030	2722531	0.0483374	0.0378324
MslI-G10	1056	86	345	6	2293	1438571	0.0303774	0.159394
MslI-G11	670	29	184	3	2900	681036	0.0317164	0.425822
MslI-G12	1229	133	516	14	1894	1870990	0.0354358	0.10123
MslI-H01	1326	189	640	18	1613	2066019	0.0409967	0.0780729
MslI-H02	1230	138	512	13	1893	1861557	0.0356153	0.101689
MslI-H03	1112	108	432	14	2120	1670547	0.0331628	0.126905
MslI-H04	1324	214	690	21	1537	2222380	0.041622	0.0691601
MslI-H05	1269	146	581	13	1777	1975796	0.0374533	0.0899384
MslI-H06	1321	215	736	19	1495	2298781	0.0421963	0.0650345
MslI-H07	1395	187	773	27	1404	2419545	0.0407928	0.0580274
MslI-H08	1101	78	444	10	2153	1656771	0.0321107	0.129952
MslI-H09	1431	235	843	18	1259	2514946	0.0435795	0.0500607
MslI-H10	1325	164	589	12	1696	2105830	0.0363277	0.0805383
MslI-H11	1399	264	946	22	1155	2664207	0.0462427	0.0433525
MslI-H12	1237	156	532	12	1849	1939812	0.036086	0.0953185
* not analyzed
