# Supplementary material for: The Pattern and Distribution of Induced Mutations in J. curcas Using Reduced Representation Sequencing
Source: Front Plant Sci. 2018 Apr 23;9:524. doi: 10.3389/fpls.2018.00524 (PMC5944264; doi:10.3389/fpls.2018.00524)
Supplement: TABLE S5 — Functional annotation of nGBS variants in genic regions in three GO categories (BP, MF, CC). [file Table_5.XLSX]

## Sheet: Table 5_BP
BP	Mutation	Gene	Effect	Samples with homomoygous SNPs for alternative allele	Samples with heterozygous SNPs	Samples with InDels	Type
(1->3)-beta-D-glucan biosynthetic process	SNP (G/C)	Jcr4S02300.70	NON_SYNONYMOUS_CODING	MslI-A01, MslI-A03, MslI-A04, MslI-A05, MslI-A06, MslI-A08, MslI-A12, MslI-B01, MslI-B02, MslI-B04, MslI-B09, MslI-B10, MslI-B11, MslI-C02, MslI-C05, MslI-C08, MslI-C10, MslI-C11, MslI-D02, MslI-D03, MslI-D04, MslI-D05, MslI-D09, MslI-D11, MslI-D12, MslI-E02, MslI-E07, MslI-E09, MslI-F04, MslI-F05, MslI-F06, MslI-F07, MslI-F08, MslI-F09, MslI-F10, MslI-F12, MslI-G01, MslI-G03, MslI-G05, MslI-G06,…	-	-	BP
(1->3)-beta-D-glucan biosynthetic process	SNP (C/G)	Jcr4S00424.90	NON_SYNONYMOUS_CODING	MslI-A01, MslI-A03, MslI-A04, MslI-A05, MslI-A07, MslI-A09, MslI-B01, MslI-B04, MslI-B05, MslI-C01, MslI-C03, MslI-C07, MslI-C10, MslI-D01, MslI-D02, MslI-D03, MslI-D04, MslI-E02, MslI-E03, MslI-E04, MslI-E06, MslI-E10, MslI-E12, MslI-F03, MslI-F04, MslI-F06, MslI-G01, MslI-G03, MslI-G05, MslI-G08, MslI-H01, MslI-H04, MslI-H06	MslI-A12, MslI-B03, MslI-B11, MslI-C04, MslI-C08, MslI-C09, MslI-C12, MslI-D05, MslI-D09, MslI-D10, MslI-E08, MslI-E09, MslI-E11, MslI-F09, MslI-G02, MslI-G07, MslI-G12, MslI-H07, MslI-H09, MslI-H11	-	BP
DNA integration	SNP (C/T)	Jcr4S21566.10	NON_SYNONYMOUS_CODING	-	MslI-D04	-	BP
DNA integration	SNP (C/T)	Jcr4S01106.50	NON_SYNONYMOUS_CODING	-	MslI-D07	-	BP
DNA integration	SNP (G/A)	Jcr4S21566.10	NON_SYNONYMOUS_CODING	-	MslI-G01, MslI-G10	-	BP
DNA integration	SNP (G/A)	Jcr4U31001.20	NON_SYNONYMOUS_CODING	-	MslI-C11, MslI-G04	-	BP
DNA integration	SNP (C/T)	Jcr4S07200.40	NON_SYNONYMOUS_CODING	-	MslI-A02, MslI-B09, MslI-C10	-	BP
DNA integration	SNP (G/A)	Jcr4S04382.10	NON_SYNONYMOUS_CODING	-	MslI-H04	-	BP
DNA integration	SNP (C/T)	Jcr4S27142.20	NON_SYNONYMOUS_CODING	-	MslI-A10, MslI-B10, MslI-C06, MslI-D04, MslI-D08, MslI-D10, MslI-D12, MslI-F07, MslI-F10, MslI-H03, MslI-H07, MslI-H08, MslI-H11	-	BP
DNA integration	SNP (G/A)	Jcr4S01106.50	NON_SYNONYMOUS_CODING	-	MslI-A04, MslI-A06, MslI-A09, MslI-B07, MslI-B11, MslI-B12, MslI-C08, MslI-D08, MslI-D09, MslI-F02, MslI-F03, MslI-F06, MslI-F07, MslI-F12, MslI-G04, MslI-G05, MslI-H10	-	BP
DNA integration	SNP (G/T)	Jcr4S20921.10	NON_SYNONYMOUS_CODING	-	MslI-A02, MslI-A07, MslI-B02, MslI-B04, MslI-B05, MslI-B07, MslI-C01, MslI-C02, MslI-C05, MslI-C06, MslI-C07, MslI-C08, MslI-C10, MslI-C11, MslI-D04, MslI-D11, MslI-E07, MslI-E08, MslI-F04, MslI-F06, MslI-F08, MslI-F12, MslI-G03, MslI-G04, MslI-G08, MslI-G10, MslI-H01, MslI-H05, MslI-H10, MslI-H11	-	BP
DNA integration	SNP (G/C)	Jcr4S04382.10	NON_SYNONYMOUS_CODING	-	MslI-A01, MslI-A03, MslI-A04, MslI-A05, MslI-A07, MslI-A09, MslI-A10, MslI-A11, MslI-B02, MslI-B05, MslI-B06, MslI-B08, MslI-B10, MslI-B11, MslI-C01, MslI-C02, MslI-C03, MslI-C04, MslI-C05, MslI-C06, MslI-C08, MslI-C10, MslI-C11, MslI-D01, MslI-D03, MslI-D04, MslI-D05, MslI-D09, MslI-D10, MslI-D12, MslI-E01, MslI-E03, MslI-E04, MslI-E05, MslI-E06, MslI-E07, MslI-E08, MslI-E10, MslI-E11, MslI-E12,…	-	BP
DNA integration	SNP (C/G)	Jcr4S05220.10	NON_SYNONYMOUS_CODING	-	MslI-H03	-	BP
DNA integration	SNP (C/T)	Jcr4S02965.10	NON_SYNONYMOUS_CODING	-	MslI-A09	-	BP
DNA integration	SNP (T/A)	Jcr4S01877.20	NON_SYNONYMOUS_CODING	-	MslI-D10	-	BP
DNA integration	SNP (T/C)	Jcr4S00308.10	NON_SYNONYMOUS_CODING	-	MslI-F07	-	BP
DNA integration	SNP (G/A)	Jcr4S07990.20	NON_SYNONYMOUS_CODING	-	MslI-B06	-	BP
DNA integration	SNP (C/T)	Jcr4S15883.30	STOP_GAINED	-	MslI-A10	-	BP
DNA integration	SNP (C/T)	Jcr4S02290.50	NON_SYNONYMOUS_CODING	-	MslI-E01	-	BP
DNA integration	SNP (G/T)	Jcr4S01574.50	NON_SYNONYMOUS_CODING	-	MslI-C06	-	BP
DNA integration	SNP (C/T)	Jcr4S01574.50	NON_SYNONYMOUS_CODING	-	MslI-C09	-	BP
DNA integration	SNP (G/C)	Jcr4S04951.40	NON_SYNONYMOUS_CODING	-	MslI-H02	-	BP
DNA integration	SNP (A/C)	Jcr4S04951.40	NON_SYNONYMOUS_CODING	-	MslI-E05	-	BP
DNA integration	SNP (G/A)	Jcr4S01877.20	NON_SYNONYMOUS_CODING	-	MslI-C09, MslI-G11	-	BP
DNA integration	SNP (C/T)	Jcr4S19394.10	NON_SYNONYMOUS_CODING	-	MslI-C03, MslI-E05	-	BP
DNA integration	SNP (C/T)	Jcr4S02041.10	NON_SYNONYMOUS_CODING	-	MslI-F03	-	BP
DNA integration	SNP (G/A)	Jcr4S04167.30	NON_SYNONYMOUS_CODING	-	MslI-B05, MslI-E07	-	BP
DNA integration	SNP (C/T)	Jcr4S01079.20	NON_SYNONYMOUS_CODING	-	MslI-D02, MslI-F05	-	BP
DNA integration	SNP (C/T)	Jcr4S05622.40	NON_SYNONYMOUS_CODING	-	MslI-A09, MslI-H04	-	BP
DNA integration	SNP (A/C)	Jcr4S02290.50	NON_SYNONYMOUS_CODING	-	MslI-D11	-	BP
DNA integration	SNP (A/G)	Jcr4S00887.50	NON_SYNONYMOUS_CODING	-	MslI-E04	-	BP
DNA integration	SNP (T/C)	Jcr4S09398.10	NON_SYNONYMOUS_CODING	-	MslI-C04	-	BP
DNA integration	SNP (C/T)	Jcr4S28086.10	NON_SYNONYMOUS_CODING	-	MslI-A01, MslI-D09, MslI-F08	-	BP
DNA integration	SNP (C/A)	Jcr4S11034.20	NON_SYNONYMOUS_CODING	-	MslI-A10, MslI-G04, MslI-G08	-	BP
DNA integration	SNP (A/T)	Jcr4S06349.20	NON_SYNONYMOUS_CODING	MslI-A01, MslI-A03, MslI-A04, MslI-A05, MslI-A07, MslI-A08, MslI-A09, MslI-A10, MslI-A12, MslI-B01, MslI-B02, MslI-B03, MslI-B04, MslI-B05, MslI-B07, MslI-B10, MslI-B11, MslI-B12, MslI-C01, MslI-C03, MslI-C04, MslI-C05, MslI-C06, MslI-C07, MslI-C08, MslI-C10, MslI-C11, MslI-D01, MslI-D02, MslI-D03, MslI-D04, MslI-D09, MslI-D10, MslI-D12, MslI-E01, MslI-E02, MslI-E03, MslI-E04, MslI-E05, MslI-E07,…	-	-	BP
DNA integration	SNP (C/G)	Jcr4S06349.20	NON_SYNONYMOUS_CODING	MslI-A03, MslI-A04, MslI-A05, MslI-A07, MslI-A08, MslI-A09, MslI-A10, MslI-A12, MslI-B01, MslI-B02, MslI-B03, MslI-B04, MslI-B05, MslI-B07, MslI-B10, MslI-B11, MslI-B12, MslI-C01, MslI-C03, MslI-C04, MslI-C05, MslI-C06, MslI-C07, MslI-C08, MslI-C10, MslI-C11, MslI-D01, MslI-D02, MslI-D03, MslI-D04, MslI-D09, MslI-D10, MslI-D12, MslI-E01, MslI-E02, MslI-E03, MslI-E04, MslI-E05, MslI-E07, MslI-E08,…	-	-	BP
DNA integration	SNP (A/G)	Jcr4S13830.30	NON_SYNONYMOUS_CODING	-	MslI-D11, MslI-G07	-	BP
DNA integration	SNP (A/G)	Jcr4S18540.10	NON_SYNONYMOUS_CODING	-	MslI-B11, MslI-D11, MslI-F09	-	BP
DNA integration	SNP (C/A)	Jcr4S00316.10	NON_SYNONYMOUS_CODING	-	MslI-A01, MslI-C09, MslI-C12, MslI-E06, MslI-E11, MslI-F11	-	BP
DNA integration	SNP (A/C)	Jcr4S18540.10	NON_SYNONYMOUS_CODING	-	MslI-B11, MslI-F09	-	BP
DNA integration	SNP (C/T)	Jcr4S07033.10	NON_SYNONYMOUS_CODING	-	MslI-C01, MslI-E03, MslI-G01, MslI-H07, MslI-H10	-	BP
DNA integration	INDEL (G/GA)	Jcr4S00800.20	FRAME_SHIFT	-	-	MslI-B10, MslI-B11, MslI-D04, MslI-E12, MslI-G04, MslI-H12	BP
DNA integration	SNP (G/A)	Jcr4S01079.20	NON_SYNONYMOUS_CODING	-	MslI-B04, MslI-B10, MslI-B11, MslI-F03, MslI-G10	-	BP
DNA integration	SNP (T/C)	Jcr4S13750.20	NON_SYNONYMOUS_CODING	-	MslI-A10, MslI-F10, MslI-G06, MslI-H06	-	BP
DNA integration	SNP (G/A)	Jcr4S02965.10	NON_SYNONYMOUS_CODING	-	MslI-A08, MslI-A11, MslI-B04, MslI-B12, MslI-D08, MslI-D10, MslI-F05	-	BP
DNA integration	SNP (G/A)	Jcr4S01712.10	NON_SYNONYMOUS_CODING	MslI-A01, MslI-A02, MslI-A03, MslI-A04, MslI-A05, MslI-A07, MslI-A08, MslI-A09, MslI-A10, MslI-A11, MslI-A12, MslI-B01, MslI-B02, MslI-B03, MslI-B04, MslI-B05, MslI-B07, MslI-B08, MslI-B09, MslI-B10, MslI-B11, MslI-B12, MslI-C01, MslI-C03, MslI-C04, MslI-C05, MslI-C07, MslI-C08, MslI-C09, MslI-C10, MslI-C11, MslI-C12, MslI-D01, MslI-D02, MslI-D03, MslI-D04, MslI-D05, MslI-D07, MslI-D09, MslI-D10,…	MslI-A06, MslI-B06, MslI-E05, MslI-E07	-	BP
DNA integration	SNP (G/A)	Jcr4S04983.20	NON_SYNONYMOUS_CODING	-	MslI-A05, MslI-A10, MslI-B12, MslI-C12, MslI-F11, MslI-G01, MslI-H08	-	BP
DNA integration	SNP (C/T)	Jcr4S04983.20	NON_SYNONYMOUS_CODING	-	MslI-A05, MslI-A10, MslI-B12, MslI-C12, MslI-F11, MslI-G01, MslI-H08	-	BP
DNA integration	SNP (G/A)	Jcr4S05622.40	NON_SYNONYMOUS_CODING	-	MslI-A08, MslI-A11, MslI-D11, MslI-F09, MslI-F10, MslI-G11, MslI-H03	-	BP
DNA integration	SNP (A/T)	Jcr4S07977.10	NON_SYNONYMOUS_CODING	MslI-A02, MslI-A03, MslI-A04, MslI-A05, MslI-A06, MslI-A07, MslI-A08, MslI-A09, MslI-A10, MslI-A11, MslI-A12, MslI-B01, MslI-B02, MslI-B03, MslI-B04, MslI-B06, MslI-B07, MslI-B08, MslI-B09, MslI-B10, MslI-B11, MslI-B12, MslI-C01, MslI-C02, MslI-C03, MslI-C04, MslI-C06, MslI-C07, MslI-C08, MslI-C10, MslI-C11, MslI-D01, MslI-D02, MslI-D03, MslI-D04, MslI-D05, MslI-D07, MslI-D08, MslI-D09, MslI-D10,…	MslI-A01, MslI-B05, MslI-C05, MslI-C09, MslI-C12, MslI-E06, MslI-H07, MslI-H10	-	BP
DNA integration	SNP (A/C)	Jcr4S07977.10	NON_SYNONYMOUS_CODING	-	MslI-A01, MslI-B05, MslI-C05, MslI-C09, MslI-C12, MslI-E06, MslI-H07, MslI-H10	-	BP
DNA integration	SNP (C/T)	Jcr4S11463.10	NON_SYNONYMOUS_CODING	-	MslI-B05, MslI-B07, MslI-E01, MslI-E07, MslI-F09, MslI-G08	-	BP
DNA integration	SNP (C/A)	Jcr4S00120.20	NON_SYNONYMOUS_CODING	MslI-A02, MslI-A03, MslI-A04, MslI-A05, MslI-A07, MslI-A08, MslI-A09, MslI-A10, MslI-A11, MslI-A12, MslI-B01, MslI-B02, MslI-B03, MslI-B04, MslI-B05, MslI-B06, MslI-B07, MslI-B08, MslI-B09, MslI-B10, MslI-B11, MslI-C01, MslI-C02, MslI-C03, MslI-C04, MslI-C05, MslI-C06, MslI-C07, MslI-C08, MslI-C10, MslI-C12, MslI-D01, MslI-D02, MslI-D03, MslI-D04, MslI-D05, MslI-D07, MslI-D08, MslI-D09, MslI-D10,…	MslI-A01, MslI-A06, MslI-C11, MslI-G06, MslI-H09	-	BP
DNA integration	SNP (C/T)	Jcr4S00308.10	NON_SYNONYMOUS_CODING	-	MslI-A02, MslI-C02, MslI-C04, MslI-C05, MslI-E01, MslI-E11, MslI-F06, MslI-H02	-	BP
DNA integration	SNP (C/T)	Jcr4S02791.30	NON_SYNONYMOUS_CODING	-	MslI-H09	-	BP
DNA integration	SNP (A/G)	Jcr4S10067.30	NON_SYNONYMOUS_CODING	-	MslI-A03, MslI-A10, MslI-A11, MslI-B02, MslI-B09, MslI-B12, MslI-C06, MslI-F06	-	BP
DNA integration	SNP (G/A)	Jcr4S05220.10	NON_SYNONYMOUS_CODING	-	MslI-A06, MslI-A07, MslI-D05, MslI-F01, MslI-G02, MslI-G08, MslI-G11, MslI-H06, MslI-H11	-	BP
DNA integration	SNP (A/G)	Jcr4S26048.20	NON_SYNONYMOUS_CODING	-	MslI-A09, MslI-B06, MslI-C06, MslI-D07, MslI-E11, MslI-F03, MslI-F10, MslI-G07, MslI-H07	-	BP
DNA integration	SNP (A/G)	Jcr4S07636.10	NON_SYNONYMOUS_CODING	-	MslI-A02, MslI-A09, MslI-A10, MslI-D08, MslI-E01, MslI-E02, MslI-E11	-	BP
DNA integration	SNP (G/A)	Jcr4S19665.10	NON_SYNONYMOUS_CODING	-	MslI-A09, MslI-B02	-	BP
DNA integration	SNP (C/T)	Jcr4S01712.10	NON_SYNONYMOUS_CODING	-	MslI-B05, MslI-C01, MslI-E01, MslI-E05, MslI-E08	-	BP
DNA integration	INDEL (TG/T)	Jcr4S00800.20	FRAME_SHIFT	-	-	MslI-A04, MslI-B03, MslI-B06, MslI-B07, MslI-B09, MslI-D12, MslI-E06, MslI-F01, MslI-H02	BP
DNA integration	SNP (C/T)	Jcr4S00800.20	NON_SYNONYMOUS_CODING	-	MslI-A04, MslI-B03, MslI-B06, MslI-B07, MslI-B09, MslI-D12, MslI-E06, MslI-F01, MslI-H02	-	BP
DNA integration	SNP (C/T)	Jcr4S06128.30	NON_SYNONYMOUS_CODING	-	MslI-A07, MslI-A12, MslI-C03, MslI-F07, MslI-F08, MslI-F09, MslI-G12, MslI-H02, MslI-H08	-	BP
DNA integration	SNP (G/T)	Jcr4S27124.20	STOP_GAINED	-	MslI-D10	-	BP
DNA integration	SNP (G/A)	Jcr4S08203.30	NON_SYNONYMOUS_CODING	-	MslI-B03, MslI-C07, MslI-C10, MslI-E01, MslI-E06, MslI-G09, MslI-H06, MslI-H10	-	BP
DNA integration	SNP (G/A)	Jcr4S04371.30	NON_SYNONYMOUS_CODING	-	MslI-A03, MslI-B04, MslI-D01, MslI-D03, MslI-E02, MslI-F03	-	BP
DNA integration	SNP (G/A)	Jcr4S00120.20	NON_SYNONYMOUS_CODING	MslI-A02, MslI-A03, MslI-A04, MslI-A05, MslI-A07, MslI-A08, MslI-A09, MslI-A10, MslI-A11, MslI-A12, MslI-B01, MslI-B02, MslI-B03, MslI-B04, MslI-B05, MslI-B06, MslI-B07, MslI-B08, MslI-B09, MslI-B10, MslI-B11, MslI-C01, MslI-C02, MslI-C03, MslI-C04, MslI-C05, MslI-C06, MslI-C07, MslI-C08, MslI-C10, MslI-C12, MslI-D01, MslI-D02, MslI-D03, MslI-D04, MslI-D05, MslI-D07, MslI-D08, MslI-D09, MslI-D10,…	MslI-A01, MslI-A06, MslI-C11, MslI-F08, MslI-F10, MslI-G06, MslI-H09	-	BP
DNA integration	SNP (G/A)	Jcr4S04620.10	NON_SYNONYMOUS_CODING	-	MslI-B08, MslI-B10, MslI-C08, MslI-C09, MslI-D11, MslI-E05, MslI-E11, MslI-F02, MslI-F06, MslI-G11	-	BP
DNA integration	SNP (A/T)	Jcr4S04167.30	STOP_GAINED	-	MslI-C04, MslI-D09, MslI-F03, MslI-G03	-	BP
DNA integration	SNP (G/A)	Jcr4S11591.20	NON_SYNONYMOUS_CODING	-	MslI-B11, MslI-E10	-	BP
DNA integration	SNP (C/T)	Jcr4S05622.40	NON_SYNONYMOUS_CODING	-	MslI-A08, MslI-A11, MslI-B12, MslI-C06, MslI-D11, MslI-E07, MslI-F09, MslI-F10, MslI-G11, MslI-H03	-	BP
DNA integration	SNP (A/G)	Jcr4S20972.10	NON_SYNONYMOUS_CODING	-	MslI-A04, MslI-B02, MslI-B06, MslI-D04, MslI-D08, MslI-F09, MslI-G09, MslI-G11, MslI-G12, MslI-H08, MslI-H11	-	BP
DNA integration	SNP (C/T)	Jcr4S26840.10	STOP_GAINED	-	MslI-A01, MslI-A06, MslI-A07, MslI-D03, MslI-F01, MslI-F07, MslI-G06, MslI-G07, MslI-G10	-	BP
DNA integration	SNP (G/A)	Jcr4S04167.30	NON_SYNONYMOUS_CODING	-	MslI-C04, MslI-D09, MslI-F03, MslI-G03, MslI-H04	-	BP
DNA integration	INDEL (CG/C)	Jcr4S01079.20	FRAME_SHIFT	-	-	MslI-C12, MslI-E04, MslI-E10, MslI-F06, MslI-F08, MslI-H01, MslI-H03, MslI-H08, MslI-H11	BP
DNA integration	SNP (C/T)	Jcr4S04167.30	STOP_GAINED	-	MslI-A06, MslI-C06, MslI-C10, MslI-D01, MslI-D07, MslI-D11, MslI-E04, MslI-F03, MslI-G03, MslI-G07, MslI-H01	-	BP
DNA integration	SNP (G/A)	Jcr4S20972.10	NON_SYNONYMOUS_CODING	-	MslI-A04, MslI-B02, MslI-B06, MslI-C09, MslI-D04, MslI-D08, MslI-F11, MslI-G09, MslI-G11, MslI-G12, MslI-H08, MslI-H11	-	BP
DNA integration	SNP (G/A)	Jcr4S00308.10	NON_SYNONYMOUS_CODING	-	MslI-A01, MslI-B08, MslI-D05, MslI-E02, MslI-E03, MslI-E08, MslI-E11, MslI-E12, MslI-F12, MslI-G04, MslI-G12, MslI-H08	-	BP
DNA integration	SNP (C/T)	Jcr4S04940.20	NON_SYNONYMOUS_CODING	-	MslI-B05, MslI-B06, MslI-B11, MslI-B12, MslI-D05, MslI-D07, MslI-E02, MslI-E08, MslI-G11, MslI-H05	-	BP
DNA integration	SNP (G/A)	Jcr4S13356.10	NON_SYNONYMOUS_CODING	-	MslI-C08, MslI-H09	-	BP
DNA integration	INDEL (TC/T)	Jcr4S06193.10	FRAME_SHIFT	-	-	MslI-B01, MslI-B05, MslI-B06, MslI-B07, MslI-B08, MslI-C04, MslI-C06, MslI-D05, MslI-E12, MslI-F04, MslI-F12, MslI-H01, MslI-H05	BP
DNA integration	SNP (C/T)	Jcr4S01712.10	NON_SYNONYMOUS_CODING	-	MslI-A11, MslI-C01, MslI-C06, MslI-C09, MslI-C12, MslI-D03, MslI-D11, MslI-E01, MslI-E05, MslI-E08, MslI-E12, MslI-G01, MslI-G07	-	BP
DNA integration	SNP (G/A)	Jcr4S03898.20	NON_SYNONYMOUS_CODING	-	MslI-D01, MslI-H01	-	BP
DNA integration	SNP (C/T)	Jcr4S05583.20	NON_SYNONYMOUS_CODING	-	MslI-A12, MslI-C07, MslI-G03	-	BP
DNA integration	SNP (A/T)	Jcr4S04216.10	NON_SYNONYMOUS_CODING	-	MslI-A02, MslI-A07, MslI-B12, MslI-C03, MslI-C07, MslI-C08, MslI-C11, MslI-E04, MslI-E10, MslI-F03, MslI-F09, MslI-F12, MslI-G08, MslI-G11, MslI-H01	-	BP
DNA integration	SNP (C/T)	Jcr4S02965.10	NON_SYNONYMOUS_CODING	-	MslI-A04, MslI-A09, MslI-B02, MslI-C04, MslI-C05, MslI-C09, MslI-D11, MslI-F02, MslI-F10, MslI-G11, MslI-H01, MslI-H03, MslI-H08	-	BP
DNA integration	SNP (C/T)	Jcr4S15989.10	NON_SYNONYMOUS_CODING	-	MslI-B11, MslI-F06	-	BP
DNA integration	SNP (G/A)	Jcr4S00308.10	NON_SYNONYMOUS_CODING	-	MslI-A03, MslI-A04, MslI-A08, MslI-B08, MslI-B10, MslI-B12, MslI-C10, MslI-D03, MslI-E11, MslI-F05, MslI-F07, MslI-F09, MslI-G05, MslI-H07, MslI-H08	-	BP
DNA integration	SNP (A/G)	Jcr4S04167.30	NON_SYNONYMOUS_CODING	-	MslI-A01, MslI-A02, MslI-A10, MslI-A11, MslI-C09, MslI-D01, MslI-E01, MslI-E09, MslI-E10, MslI-F02, MslI-G02, MslI-G04, MslI-G05, MslI-H02, MslI-H03	-	BP
DNA integration	SNP (C/T)	Jcr4S27124.20	STOP_GAINED	-	MslI-E09, MslI-E11, MslI-F10, MslI-H11	-	BP
DNA integration	SNP (C/T)	Jcr4S04382.10	NON_SYNONYMOUS_CODING	-	MslI-E09, MslI-H11	-	BP
DNA integration	SNP (T/C)	Jcr4U29082.10	NON_SYNONYMOUS_CODING	-	MslI-A02, MslI-A07, MslI-A08, MslI-A09, MslI-B03, MslI-B09, MslI-C04, MslI-C06, MslI-D02, MslI-D08, MslI-D09, MslI-E01, MslI-E11, MslI-F08, MslI-G01, MslI-H06	-	BP
DNA integration	SNP (C/T)	Jcr4S02171.10	NON_SYNONYMOUS_CODING	-	MslI-A07, MslI-A12, MslI-B06, MslI-C04, MslI-C05, MslI-C09, MslI-D05, MslI-E06, MslI-E09, MslI-F02, MslI-F09, MslI-F10, MslI-G04, MslI-G12, MslI-H04, MslI-H05, MslI-H10	-	BP
DNA integration	SNP (C/G)	Jcr4S04983.20	NON_SYNONYMOUS_CODING	-	MslI-A07, MslI-A11, MslI-B03, MslI-C04, MslI-C10, MslI-C12, MslI-D02, MslI-E03, MslI-E04, MslI-E06, MslI-E07, MslI-E08, MslI-F03, MslI-F09, MslI-G01, MslI-G02, MslI-H06	-	BP
DNA integration	SNP (G/C)	Jcr4U29081.10	NON_SYNONYMOUS_CODING	-	MslI-G09	-	BP
DNA integration	SNP (T/G)	Jcr4S05443.20	NON_SYNONYMOUS_CODING	-	MslI-B02, MslI-C06, MslI-D03, MslI-D04, MslI-E01, MslI-E03, MslI-E06, MslI-F03, MslI-F05, MslI-F09, MslI-F10, MslI-F12, MslI-G04, MslI-G07, MslI-G11, MslI-G12, MslI-H01, MslI-H05, MslI-H07	-	BP
DNA integration	INDEL (TC/T)	Jcr4U29081.10	FRAME_SHIFT	-	-	MslI-G09	BP
DNA integration	SNP (C/T)	Jcr4S00308.10	NON_SYNONYMOUS_CODING	-	MslI-A04, MslI-A06, MslI-B06, MslI-B10, MslI-C02, MslI-C04, MslI-C06, MslI-C09, MslI-D04, MslI-D08, MslI-E02, MslI-E05, MslI-F03, MslI-F05, MslI-F06, MslI-G02, MslI-G04, MslI-H02, MslI-H05	-	BP
DNA integration	SNP (G/A)	Jcr4S27124.20	NON_SYNONYMOUS_CODING	-	MslI-B02, MslI-D10, MslI-H06	-	BP
DNA integration	SNP (C/T)	Jcr4S01583.20	NON_SYNONYMOUS_CODING	-	MslI-G08	-	BP
DNA integration	SNP (G/T)	Jcr4S00800.20	NON_SYNONYMOUS_CODING	-	MslI-A02, MslI-A07, MslI-A10, MslI-B05, MslI-B06, MslI-B11, MslI-C03, MslI-C05, MslI-D03, MslI-D08, MslI-E08, MslI-E12, MslI-F06, MslI-F09, MslI-G11, MslI-G12, MslI-H01, MslI-H03, MslI-H10, MslI-H11	-	BP
DNA integration	SNP (T/A)	Jcr4U29475.10	NON_SYNONYMOUS_CODING	-	MslI-A03	-	BP
DNA integration	SNP (A/G)	Jcr4S06193.10	NON_SYNONYMOUS_CODING	-	MslI-B01, MslI-B05, MslI-B06, MslI-B07, MslI-B08, MslI-C04, MslI-C06, MslI-C11, MslI-D05, MslI-D11, MslI-E05, MslI-E10, MslI-E12, MslI-F04, MslI-F12, MslI-G04, MslI-G10, MslI-H01, MslI-H04, MslI-H05, MslI-H07, MslI-H08	-	BP
DNA integration	SNP (A/G)	Jcr4S15989.10	NON_SYNONYMOUS_CODING	-	MslI-G09	-	BP
DNA integration	SNP (T/G)	Jcr4S04983.20	NON_SYNONYMOUS_CODING	-	MslI-A02, MslI-A09, MslI-B06, MslI-B10, MslI-B12, MslI-C06, MslI-C09, MslI-C11, MslI-D08, MslI-E07, MslI-E09, MslI-F01, MslI-F04, MslI-F05, MslI-F06, MslI-F07, MslI-F08, MslI-F10, MslI-F12, MslI-G06, MslI-G10, MslI-H02, MslI-H10	-	BP
DNA integration	SNP (C/A)	Jcr4S06979.20	NON_SYNONYMOUS_CODING	-	MslI-A01, MslI-A05, MslI-A10, MslI-B05, MslI-B06, MslI-B10, MslI-C01, MslI-C05, MslI-C10, MslI-D01, MslI-D02, MslI-D12, MslI-E02, MslI-E03, MslI-E07, MslI-F02, MslI-F05, MslI-F06, MslI-F08, MslI-F10, MslI-H02, MslI-H11	-	BP
DNA integration	SNP (C/T)	Jcr4S04983.20	NON_SYNONYMOUS_CODING	-	MslI-A02, MslI-A08, MslI-B05, MslI-B06, MslI-B08, MslI-B10, MslI-B12, MslI-C06, MslI-C09, MslI-E06, MslI-E07, MslI-E09, MslI-F01, MslI-F02, MslI-F04, MslI-F05, MslI-F06, MslI-F07, MslI-F08, MslI-F10, MslI-F12, MslI-H01, MslI-H02, MslI-H10	-	BP
DNA integration	SNP (G/A)	Jcr4S05965.30	NON_SYNONYMOUS_CODING	-	MslI-A04, MslI-A05, MslI-A08, MslI-B02, MslI-B03, MslI-C03, MslI-C07, MslI-C11, MslI-D10, MslI-E05, MslI-E10, MslI-F01, MslI-F02, MslI-F05, MslI-F06, MslI-G03, MslI-G09, MslI-H02, MslI-H04, MslI-H06, MslI-H10	-	BP
DNA integration	INDEL (G/GA)	Jcr4S09404.10	FRAME_SHIFT	-	-	MslI-G02, MslI-G07	BP
DNA integration	SNP (C/T)	Jcr4S05965.30	NON_SYNONYMOUS_CODING	-	MslI-A01, MslI-A07, MslI-A08, MslI-A10, MslI-B04, MslI-B05, MslI-B06, MslI-B10, MslI-B12, MslI-C04, MslI-C05, MslI-C08, MslI-E01, MslI-E03, MslI-E04, MslI-E10, MslI-E11, MslI-F01, MslI-F03, MslI-F04, MslI-G06, MslI-G09, MslI-G11, MslI-H10	-	BP
DNA integration	SNP (G/A)	Jcr4S05965.30	NON_SYNONYMOUS_CODING	-	MslI-A04, MslI-A05, MslI-A08, MslI-B02, MslI-B03, MslI-B07, MslI-C07, MslI-C08, MslI-C11, MslI-D09, MslI-D10, MslI-E05, MslI-E10, MslI-F01, MslI-F02, MslI-F05, MslI-F06, MslI-G03, MslI-G09, MslI-H02, MslI-H04, MslI-H06, MslI-H10	-	BP
DNA integration	SNP (G/T)	Jcr4S03877.40	NON_SYNONYMOUS_CODING	-	MslI-A01, MslI-A05, MslI-A06, MslI-A07, MslI-A11, MslI-A12, MslI-C01, MslI-C02, MslI-D02, MslI-F01, MslI-F07, MslI-F08, MslI-G07, MslI-H06, MslI-H08	-	BP
DNA integration	INDEL (A/AT)	Jcr4S06353.30	FRAME_SHIFT	-	-	MslI-B02, MslI-H06	BP
DNA integration	SNP (G/C)	Jcr4U31062.10	NON_SYNONYMOUS_CODING	-	MslI-A10, MslI-B08, MslI-C06, MslI-C07, MslI-C10, MslI-C11, MslI-D04, MslI-D05, MslI-D10, MslI-E04, MslI-E08, MslI-E12, MslI-F01, MslI-F02, MslI-F03, MslI-F08, MslI-G05, MslI-G12, MslI-H05, MslI-H06, MslI-H09, MslI-H10, MslI-H11	-	BP
DNA integration	SNP (G/T)	Jcr4S02052.10	NON_SYNONYMOUS_CODING	MslI-A01, MslI-A02, MslI-A03, MslI-A04, MslI-A05, MslI-A06, MslI-A10, MslI-A11, MslI-A12, MslI-B01, MslI-B02, MslI-B03, MslI-B06, MslI-B07, MslI-B08, MslI-B11, MslI-B12, MslI-C01, MslI-C03, MslI-C04, MslI-C06, MslI-C07, MslI-C08, MslI-C10, MslI-D03, MslI-D04, MslI-D05, MslI-D07, MslI-D09, MslI-D10, MslI-D12, MslI-E01, MslI-E02, MslI-E04, MslI-E05, MslI-E06, MslI-E08, MslI-E09, MslI-E11, MslI-E12,…	MslI-A07, MslI-A09, MslI-B04, MslI-B05, MslI-B10, MslI-C02, MslI-C05, MslI-D01, MslI-D02, MslI-E03, MslI-E07, MslI-E10, MslI-G05, MslI-G07, MslI-H07	-	BP
DNA integration	SNP (A/G)	Jcr4S15989.10	NON_SYNONYMOUS_CODING	-	MslI-A01, MslI-A04, MslI-A05, MslI-A12, MslI-B06, MslI-B11, MslI-C10, MslI-D03, MslI-D09, MslI-D10, MslI-E04, MslI-E12, MslI-F07, MslI-G05, MslI-H02, MslI-H11	-	BP
DNA integration	SNP (C/G)	Jcr4S00800.20	NON_SYNONYMOUS_CODING	-	MslI-A01, MslI-A02, MslI-A04, MslI-A07, MslI-A10, MslI-B02, MslI-B05, MslI-B06, MslI-B11, MslI-C03, MslI-C05, MslI-C08, MslI-D03, MslI-D05, MslI-D08, MslI-E04, MslI-E08, MslI-E12, MslI-F06, MslI-F09, MslI-F10, MslI-F12, MslI-G05, MslI-G11, MslI-G12, MslI-H01, MslI-H03, MslI-H10, MslI-H11	-	BP
DNA integration	SNP (C/T)	Jcr4S04773.20	NON_SYNONYMOUS_CODING	-	MslI-A05, MslI-A09, MslI-B02, MslI-B03, MslI-B04, MslI-B06, MslI-B12, MslI-C03, MslI-C04, MslI-C07, MslI-C10, MslI-C11, MslI-C12, MslI-D03, MslI-D07, MslI-E01, MslI-E09, MslI-E10, MslI-E12, MslI-F03, MslI-F09, MslI-G04, MslI-G05, MslI-G07, MslI-H07	-	BP
DNA integration	SNP (C/T)	Jcr4S12219.20	NON_SYNONYMOUS_CODING	MslI-A01, MslI-A03, MslI-A05, MslI-A06, MslI-A10, MslI-A12, MslI-B01, MslI-B02, MslI-B04, MslI-B05, MslI-B07, MslI-B09, MslI-C01, MslI-C02, MslI-C03, MslI-C05, MslI-C07, MslI-C10, MslI-C11, MslI-D02, MslI-D03, MslI-D04, MslI-D07, MslI-D10, MslI-D12, MslI-E01, MslI-E02, MslI-E03, MslI-E05, MslI-E06, MslI-E10, MslI-E11, MslI-E12, MslI-F01, MslI-F02, MslI-F03, MslI-F05, MslI-F06, MslI-F08, MslI-F10,…	MslI-A04, MslI-A09, MslI-B03, MslI-B10, MslI-B11, MslI-C12, MslI-E08, MslI-E09, MslI-F09, MslI-G03, MslI-G07, MslI-G10	-	BP
DNA integration	SNP (T/A)	Jcr4S00705.30	NON_SYNONYMOUS_CODING	-	MslI-C08, MslI-G06	-	BP
DNA integration	SNP (G/A)	Jcr4S05517.10	NON_SYNONYMOUS_CODING	-	MslI-B03, MslI-B04, MslI-G05	-	BP
DNA integration	SNP (A/G)	Jcr4S00308.10	NON_SYNONYMOUS_CODING	-	MslI-A03, MslI-A04, MslI-A06, MslI-A07, MslI-A08, MslI-A12, MslI-B02, MslI-B03, MslI-B04, MslI-B05, MslI-B08, MslI-B12, MslI-C10, MslI-D03, MslI-D07, MslI-D09, MslI-D10, MslI-D11, MslI-D12, MslI-E01, MslI-E03, MslI-E06, MslI-E09, MslI-E11, MslI-F04, MslI-F05, MslI-F08, MslI-F12, MslI-G02, MslI-G05, MslI-G12, MslI-H03, MslI-H07, MslI-H08	-	BP
DNA integration	SNP (C/A)	Jcr4S04931.10	NON_SYNONYMOUS_CODING	-	MslI-B03, MslI-E10	-	BP
DNA integration	SNP (C/T)	Jcr4S14832.10	NON_SYNONYMOUS_CODING	-	MslI-A01, MslI-A02, MslI-A04, MslI-A08, MslI-B03, MslI-B05, MslI-B06, MslI-B07, MslI-B08, MslI-B10, MslI-B11, MslI-B12, MslI-C02, MslI-C04, MslI-C06, MslI-C08, MslI-C10, MslI-C11, MslI-D01, MslI-D04, MslI-D08, MslI-D12, MslI-E01, MslI-E05, MslI-E06, MslI-F01, MslI-F03, MslI-F06, MslI-F07, MslI-F08, MslI-F09, MslI-G04, MslI-G08, MslI-G10, MslI-G12, MslI-H02, MslI-H03, MslI-H05, MslI-H06, MslI-H08,…	-	BP
DNA integration	SNP (C/T)	Jcr4S04272.20	NON_SYNONYMOUS_CODING	-	MslI-A05, MslI-A06, MslI-A07, MslI-B02, MslI-B03, MslI-B07, MslI-B08, MslI-B09, MslI-B11, MslI-C01, MslI-C04, MslI-C06, MslI-C11, MslI-D01, MslI-D02, MslI-D09, MslI-E01, MslI-E03, MslI-E05, MslI-E06, MslI-E08, MslI-E10, MslI-E12, MslI-F01, MslI-F03, MslI-F06, MslI-F07, MslI-F10, MslI-F11, MslI-G04, MslI-G05, MslI-G08, MslI-H01, MslI-H03, MslI-H04, MslI-H06, MslI-H11	-	BP
DNA integration	SNP (G/A)	Jcr4S14832.10	NON_SYNONYMOUS_CODING	-	MslI-A01, MslI-A03, MslI-A04, MslI-A06, MslI-A07, MslI-A08, MslI-A10, MslI-A11, MslI-A12, MslI-B08, MslI-B09, MslI-C07, MslI-C08, MslI-C10, MslI-D01, MslI-D02, MslI-D03, MslI-D05, MslI-D10, MslI-E01, MslI-E06, MslI-E08, MslI-E09, MslI-E10, MslI-E12, MslI-F01, MslI-F02, MslI-F03, MslI-F04, MslI-F05, MslI-F06, MslI-F07, MslI-F12, MslI-G01, MslI-G02, MslI-G03, MslI-G05, MslI-G06, MslI-G09, MslI-G10,…	-	BP
DNA integration	SNP (T/C)	Jcr4S01647.10	NON_SYNONYMOUS_CODING	-	MslI-A01, MslI-A03, MslI-A06, MslI-A08, MslI-A10, MslI-B01, MslI-B02, MslI-B03, MslI-B04, MslI-B05, MslI-B06, MslI-B11, MslI-C02, MslI-C03, MslI-C04, MslI-C07, MslI-D03, MslI-D05, MslI-D08, MslI-D09, MslI-D11, MslI-D12, MslI-E01, MslI-E07, MslI-E09, MslI-E10, MslI-E11, MslI-F01, MslI-F02, MslI-F03, MslI-F04, MslI-F07, MslI-F08, MslI-F09, MslI-F12, MslI-G01, MslI-G04, MslI-G06, MslI-G08, MslI-G09,…	-	BP
DNA integration	SNP (C/T)	Jcr4S11591.20	NON_SYNONYMOUS_CODING	-	MslI-A01, MslI-A04, MslI-A12, MslI-B11, MslI-C01, MslI-C04, MslI-C05, MslI-D01, MslI-D03, MslI-D07, MslI-D09, MslI-E04, MslI-E05, MslI-E07, MslI-E09, MslI-F02, MslI-G03, MslI-G05, MslI-G09, MslI-H03, MslI-H06, MslI-H08	-	BP
DNA integration	SNP (A/G)	Jcr4S00308.10	NON_SYNONYMOUS_CODING	-	MslI-A01, MslI-A02, MslI-A04, MslI-A08, MslI-A09, MslI-A10, MslI-B05, MslI-B07, MslI-B10, MslI-B11, MslI-B12, MslI-C01, MslI-C03, MslI-C05, MslI-C06, MslI-C07, MslI-C08, MslI-C09, MslI-C10, MslI-C12, MslI-D01, MslI-D03, MslI-D04, MslI-D05, MslI-D08, MslI-D10, MslI-D11, MslI-E01, MslI-E03, MslI-E10, MslI-E12, MslI-F04, MslI-F06, MslI-F07, MslI-F10, MslI-G01, MslI-G02, MslI-G03, MslI-G05, MslI-G06,…	-	BP
DNA integration	SNP (G/T)	Jcr4S04167.30	NON_SYNONYMOUS_CODING	-	MslI-A01, MslI-A02, MslI-A06, MslI-A07, MslI-A09, MslI-A10, MslI-A11, MslI-B04, MslI-B05, MslI-B08, MslI-B11, MslI-C01, MslI-C04, MslI-C09, MslI-D01, MslI-D03, MslI-D07, MslI-D08, MslI-E01, MslI-E07, MslI-E09, MslI-E10, MslI-F02, MslI-F05, MslI-F06, MslI-F07, MslI-F08, MslI-F11, MslI-F12, MslI-G01, MslI-G02, MslI-G04, MslI-G05, MslI-G06, MslI-G08, MslI-G09, MslI-G11, MslI-H02, MslI-H03, MslI-H05,…	-	BP
DNA integration	SNP (C/T)	Jcr4S01891.40	NON_SYNONYMOUS_CODING	-	MslI-A01, MslI-A05, MslI-A08, MslI-A12, MslI-B01, MslI-B02, MslI-B04, MslI-B05, MslI-B06, MslI-B10, MslI-B11, MslI-B12, MslI-C05, MslI-D01, MslI-D03, MslI-D08, MslI-D09, MslI-E01, MslI-E04, MslI-E05, MslI-E07, MslI-E08, MslI-E11, MslI-E12, MslI-F01, MslI-F02, MslI-F03, MslI-F04, MslI-F05, MslI-F06, MslI-F07, MslI-F08, MslI-F09, MslI-F10, MslI-F11, MslI-F12, MslI-G01, MslI-G03, MslI-G06, MslI-H01,…	-	BP
DNA integration	SNP (C/T)	Jcr4S01647.10	NON_SYNONYMOUS_CODING	-	MslI-A02, MslI-A08, MslI-A12, MslI-B03, MslI-B07, MslI-B08, MslI-B09, MslI-B10, MslI-C01, MslI-C02, MslI-C05, MslI-C06, MslI-C07, MslI-C10, MslI-C11, MslI-D02, MslI-D05, MslI-D08, MslI-D10, MslI-D11, MslI-D12, MslI-E03, MslI-E04, MslI-E05, MslI-E06, MslI-E08, MslI-E09, MslI-E10, MslI-F03, MslI-F05, MslI-F06, MslI-F07, MslI-F09, MslI-F11, MslI-F12, MslI-G02, MslI-G03, MslI-G04, MslI-G10, MslI-G11,…	-	BP
DNA integration	SNP (G/A)	Jcr4S21391.10	NON_SYNONYMOUS_CODING	-	MslI-A02, MslI-A03, MslI-A05, MslI-A06, MslI-A08, MslI-A11, MslI-A12, MslI-B02, MslI-B03, MslI-B04, MslI-B05, MslI-B09, MslI-B10, MslI-C01, MslI-C02, MslI-C03, MslI-C04, MslI-C05, MslI-C07, MslI-C08, MslI-C09, MslI-C11, MslI-D03, MslI-D04, MslI-D07, MslI-D09, MslI-D10, MslI-E01, MslI-E03, MslI-E08, MslI-E11, MslI-E12, MslI-F01, MslI-F04, MslI-F06, MslI-F07, MslI-F12, MslI-G02, MslI-G05, MslI-G06,…	-	BP
DNA integration	SNP (G/A)	Jcr4S01079.20	NON_SYNONYMOUS_CODING	-	MslI-B11, MslI-H04, MslI-H06, MslI-H11	-	BP
DNA integration	SNP (A/G)	Jcr4S07977.10	NON_SYNONYMOUS_CODING	MslI-A02, MslI-A03, MslI-A04, MslI-A07, MslI-A08, MslI-A09, MslI-A10, MslI-A12, MslI-B01, MslI-B02, MslI-B03, MslI-B04, MslI-B07, MslI-B09, MslI-B12, MslI-C01, MslI-C03, MslI-C08, MslI-D04, MslI-D11, MslI-D12, MslI-E01, MslI-E07, MslI-E12, MslI-F03, MslI-F08, MslI-F10, MslI-F11, MslI-G01, MslI-G03, MslI-G04, MslI-G05, MslI-G06, MslI-G10, MslI-G12, MslI-H02, MslI-H03, MslI-H05, MslI-H06, MslI-H08,…	MslI-A01, MslI-A05, MslI-B05, MslI-B10, MslI-B11, MslI-C05, MslI-C07, MslI-C09, MslI-C10, MslI-C12, MslI-D01, MslI-D02, MslI-D03, MslI-D05, MslI-D07, MslI-D09, MslI-D10, MslI-E03, MslI-E04, MslI-E05, MslI-E06, MslI-E08, MslI-E09, MslI-E10, MslI-E11, MslI-F04, MslI-F05, MslI-F06, MslI-F09, MslI-F12, MslI-G02, MslI-G07, MslI-G09, MslI-H01, MslI-H04, MslI-H07, MslI-H09, MslI-H10	-	BP
DNA integration	SNP (G/C)	Jcr4S04167.30	NON_SYNONYMOUS_CODING	-	MslI-A01, MslI-A04, MslI-A05, MslI-A08, MslI-A09, MslI-A12, MslI-B01, MslI-B02, MslI-B03, MslI-B08, MslI-B09, MslI-B10, MslI-C02, MslI-C03, MslI-C04, MslI-C07, MslI-C08, MslI-C10, MslI-C11, MslI-D02, MslI-D03, MslI-D04, MslI-D05, MslI-D08, MslI-D09, MslI-D10, MslI-D12, MslI-E05, MslI-E06, MslI-E11, MslI-F01, MslI-F05, MslI-F06, MslI-F07, MslI-F08, MslI-F12, MslI-G01, MslI-G03, MslI-G06, MslI-G07,…	-	BP
DNA integration	SNP (G/A)	Jcr4S01877.20	NON_SYNONYMOUS_CODING	-	MslI-A03, MslI-B07, MslI-B08, MslI-B09, MslI-E02, MslI-F03, MslI-G01, MslI-G07, MslI-H10, MslI-H11	-	BP
DNA integration	SNP (C/T)	Jcr4S03722.20	NON_SYNONYMOUS_CODING	-	MslI-A04, MslI-A07, MslI-A08, MslI-A10, MslI-A12, MslI-B02, MslI-B03, MslI-B07, MslI-B09, MslI-C01, MslI-C02, MslI-C06, MslI-C08, MslI-C09, MslI-C10, MslI-C11, MslI-C12, MslI-D02, MslI-D03, MslI-D04, MslI-D08, MslI-D09, MslI-D11, MslI-D12, MslI-E01, MslI-E03, MslI-E04, MslI-E05, MslI-E07, MslI-E08, MslI-E11, MslI-F02, MslI-F03, MslI-F05, MslI-F07, MslI-F09, MslI-F10, MslI-F11, MslI-F12, MslI-G01,…	-	BP
DNA integration	SNP (G/T)	Jcr4S07033.10	NON_SYNONYMOUS_CODING	-	MslI-A03, MslI-A04, MslI-B02, MslI-B03, MslI-B05, MslI-B11, MslI-C01, MslI-C10, MslI-D02, MslI-D04, MslI-D09, MslI-E03, MslI-E04, MslI-E11, MslI-F06, MslI-F09, MslI-F10, MslI-G01, MslI-H01, MslI-H04, MslI-H07, MslI-H10, MslI-H11	-	BP
DNA integration	SNP (C/T)	Jcr4S10700.10	NON_SYNONYMOUS_CODING	-	MslI-B03, MslI-B05, MslI-C10, MslI-D05, MslI-G02, MslI-H04, MslI-H11	-	BP
DNA integration	SNP (T/A)	Jcr4S10700.10	STOP_GAINED	-	MslI-B03, MslI-B05, MslI-C10, MslI-G02, MslI-H11	-	BP
DNA integration	SNP (C/G)	Jcr4S01877.20	NON_SYNONYMOUS_CODING	-	MslI-A02, MslI-A03, MslI-A04, MslI-A05, MslI-A06, MslI-A08, MslI-A09, MslI-A12, MslI-B01, MslI-B04, MslI-B05, MslI-B06, MslI-B08, MslI-B09, MslI-B12, MslI-C02, MslI-C03, MslI-C05, MslI-C06, MslI-C09, MslI-D01, MslI-D02, MslI-D03, MslI-D04, MslI-D10, MslI-D11, MslI-D12, MslI-E01, MslI-E02, MslI-E03, MslI-E07, MslI-E09, MslI-E11, MslI-E12, MslI-F01, MslI-F02, MslI-F03, MslI-F04, MslI-F07, MslI-F09,…	-	BP
DNA integration	SNP (A/T)	Jcr4S01079.20	STOP_GAINED	-	MslI-B11, MslI-H04	-	BP
DNA integration	SNP (C/T)	Jcr4S04272.20	NON_SYNONYMOUS_CODING	-	MslI-A03, MslI-A06, MslI-B11, MslI-C01, MslI-C04, MslI-C07, MslI-C08, MslI-C11, MslI-D01, MslI-D02, MslI-D03, MslI-D09, MslI-E08, MslI-E10, MslI-F03, MslI-F10, MslI-G02, MslI-G05, MslI-G08, MslI-G09, MslI-H01, MslI-H06	-	BP
DNA integration	SNP (C/T)	Jcr4S01888.10	NON_SYNONYMOUS_CODING	-	MslI-A01, MslI-A03, MslI-A04, MslI-A07, MslI-A08, MslI-A09, MslI-A10, MslI-A11, MslI-B01, MslI-B02, MslI-B03, MslI-B04, MslI-B06, MslI-B08, MslI-B09, MslI-B11, MslI-C01, MslI-C03, MslI-C07, MslI-C09, MslI-C10, MslI-C11, MslI-D01, MslI-D02, MslI-D03, MslI-D07, MslI-D09, MslI-D10, MslI-D11, MslI-D12, MslI-E01, MslI-E03, MslI-E04, MslI-E05, MslI-E06, MslI-E08, MslI-E09, MslI-E11, MslI-F02, MslI-F04,…	-	BP
DNA integration	SNP (G/A)	Jcr4S01877.20	NON_SYNONYMOUS_CODING	-	MslI-A01, MslI-A03, MslI-B07, MslI-B08, MslI-D05, MslI-E02, MslI-F03, MslI-G07, MslI-H11	-	BP
DNA integration	SNP (C/T)	Jcr4S03898.20	NON_SYNONYMOUS_CODING	-	MslI-A03, MslI-A12, MslI-B01, MslI-B05, MslI-B09, MslI-C05, MslI-C06, MslI-C07, MslI-C10, MslI-C12, MslI-D02, MslI-D03, MslI-D04, MslI-D05, MslI-D07, MslI-D09, MslI-D10, MslI-E03, MslI-E08, MslI-E12, MslI-F02, MslI-F04, MslI-F10, MslI-G02, MslI-G03, MslI-H01, MslI-H04, MslI-H06, MslI-H07	-	BP
DNA integration	SNP (T/A)	Jcr4S13356.10	NON_SYNONYMOUS_CODING	-	MslI-A02, MslI-A04, MslI-A05, MslI-A06, MslI-A08, MslI-A10, MslI-A11, MslI-A12, MslI-B03, MslI-B05, MslI-B06, MslI-B07, MslI-B08, MslI-B09, MslI-B10, MslI-B12, MslI-C02, MslI-C05, MslI-C06, MslI-C07, MslI-C08, MslI-C10, MslI-C11, MslI-D01, MslI-D02, MslI-D03, MslI-D04, MslI-D05, MslI-D07, MslI-D08, MslI-D09, MslI-D11, MslI-D12, MslI-E06, MslI-E07, MslI-E09, MslI-E10, MslI-E11, MslI-E12, MslI-F02,…	-	BP
DNA integration	SNP (A/T)	Jcr4S06277.20	NON_SYNONYMOUS_CODING	-	MslI-A01, MslI-A03, MslI-A04, MslI-A05, MslI-A07, MslI-A08, MslI-A10, MslI-A11, MslI-A12, MslI-B01, MslI-B03, MslI-B04, MslI-B06, MslI-B09, MslI-C03, MslI-C04, MslI-C05, MslI-C06, MslI-C07, MslI-C08, MslI-C11, MslI-C12, MslI-D01, MslI-D02, MslI-D05, MslI-D07, MslI-D08, MslI-D09, MslI-D10, MslI-D11, MslI-E01, MslI-E04, MslI-E05, MslI-E06, MslI-E07, MslI-E08, MslI-E09, MslI-E10, MslI-E11, MslI-E12,…	-	BP
DNA integration	SNP (C/T)	Jcr4S13036.10	NON_SYNONYMOUS_CODING	-	MslI-A03, MslI-A09, MslI-A12, MslI-B10, MslI-C04, MslI-C05, MslI-C08, MslI-D03, MslI-D04, MslI-D09, MslI-E04, MslI-E05, MslI-E09, MslI-G03, MslI-G04, MslI-G07, MslI-H11	-	BP
DNA integration	SNP (T/A)	Jcr4S03762.30	NON_SYNONYMOUS_CODING	-	MslI-A01, MslI-A03, MslI-A04, MslI-A05, MslI-A09, MslI-A10, MslI-A12, MslI-B01, MslI-B02, MslI-B09, MslI-B12, MslI-C01, MslI-C03, MslI-C07, MslI-D01, MslI-D02, MslI-D05, MslI-D11, MslI-D12, MslI-E02, MslI-E03, MslI-E04, MslI-E05, MslI-E08, MslI-E09, MslI-E10, MslI-E12, MslI-F05, MslI-F06, MslI-G02, MslI-G06, MslI-G07, MslI-G10, MslI-H01, MslI-H05, MslI-H06, MslI-H08	-	BP
DNA integration	SNP (G/A)	Jcr4S04382.10	NON_SYNONYMOUS_CODING	-	MslI-A01, MslI-B01, MslI-B03, MslI-B10, MslI-C01, MslI-C07, MslI-D02, MslI-E02, MslI-E12, MslI-G02, MslI-G05, MslI-G06	-	BP
DNA integration	SNP (C/T)	Jcr4S04287.40	STOP_GAINED	-	MslI-A12, MslI-B02, MslI-B11, MslI-B12, MslI-E05, MslI-F02, MslI-G02, MslI-G06	-	BP
DNA integration	SNP (G/A)	Jcr4S00308.10	NON_SYNONYMOUS_CODING	-	MslI-A01, MslI-A03, MslI-A04, MslI-A05, MslI-A06, MslI-A07, MslI-A09, MslI-A11, MslI-A12, MslI-B01, MslI-B02, MslI-B03, MslI-B04, MslI-B06, MslI-B07, MslI-B08, MslI-B09, MslI-B10, MslI-C04, MslI-C05, MslI-C06, MslI-C07, MslI-C11, MslI-C12, MslI-D01, MslI-D03, MslI-D04, MslI-D05, MslI-D07, MslI-D09, MslI-D11, MslI-D12, MslI-E01, MslI-E06, MslI-E07, MslI-E08, MslI-E09, MslI-E11, MslI-F01, MslI-F02,…	-	BP
DNA integration	SNP (C/T)	Jcr4S01891.40	NON_SYNONYMOUS_CODING	-	MslI-A01, MslI-A05, MslI-A08, MslI-A12, MslI-B01, MslI-B02, MslI-B05, MslI-B10, MslI-B11, MslI-C03, MslI-C07, MslI-D01, MslI-D02, MslI-D03, MslI-E04, MslI-E07, MslI-E12, MslI-F03, MslI-F08, MslI-F09, MslI-F10, MslI-G01, MslI-G03, MslI-G06, MslI-G07, MslI-G09, MslI-H07	-	BP
DNA integration	SNP (A/T)	Jcr4S17025.10	NON_SYNONYMOUS_CODING	-	MslI-A01, MslI-A03, MslI-A04, MslI-A05, MslI-A12, MslI-B02, MslI-B03, MslI-B07, MslI-B10, MslI-B11, MslI-C03, MslI-C05, MslI-C08, MslI-C10, MslI-C12, MslI-D02, MslI-D09, MslI-D10, MslI-E04, MslI-E05, MslI-E08, MslI-E09, MslI-E10, MslI-E12, MslI-F02, MslI-F05, MslI-F08, MslI-F09, MslI-G01, MslI-G02, MslI-G03, MslI-G06, MslI-G09, MslI-H04, MslI-H06, MslI-H09, MslI-H11	-	BP
DNA integration	SNP (T/C)	Jcr4U31703.10	NON_SYNONYMOUS_CODING	-	MslI-A01, MslI-A02, MslI-A04, MslI-A06, MslI-A07, MslI-A08, MslI-A09, MslI-A10, MslI-B01, MslI-B02, MslI-B03, MslI-B05, MslI-B06, MslI-B07, MslI-B10, MslI-B11, MslI-C01, MslI-C02, MslI-C03, MslI-C06, MslI-C07, MslI-C08, MslI-C09, MslI-C10, MslI-C11, MslI-C12, MslI-D01, MslI-D03, MslI-D04, MslI-D05, MslI-D07, MslI-D08, MslI-D10, MslI-D11, MslI-D12, MslI-E01, MslI-E02, MslI-E03, MslI-E07, MslI-E09,…	-	BP
DNA integration	SNP (T/A)	Jcr4U28901.30	NON_SYNONYMOUS_CODING	-	MslI-A01, MslI-A05, MslI-A07, MslI-A09, MslI-B01, MslI-B02, MslI-B10, MslI-B11, MslI-C03, MslI-C05, MslI-C07, MslI-C08, MslI-C09, MslI-D02, MslI-D09, MslI-E01, MslI-E06, MslI-E08, MslI-E10, MslI-F03, MslI-F04, MslI-F08, MslI-F09, MslI-F12, MslI-G01, MslI-G03, MslI-G06, MslI-G07, MslI-G09, MslI-H01, MslI-H04, MslI-H06, MslI-H09, MslI-H10, MslI-H11	-	BP
DNA integration	SNP (G/A)	Jcr4S00308.10	NON_SYNONYMOUS_CODING	-	MslI-A01, MslI-A05, MslI-A09, MslI-A10, MslI-B01, MslI-B04, MslI-B05, MslI-B06, MslI-B07, MslI-C03, MslI-C04, MslI-C05, MslI-C06, MslI-C07, MslI-C12, MslI-D03, MslI-D04, MslI-D10, MslI-D11, MslI-D12, MslI-E01, MslI-E03, MslI-E06, MslI-E07, MslI-E08, MslI-E09, MslI-E10, MslI-E12, MslI-F02, MslI-F03, MslI-F06, MslI-F07, MslI-F08, MslI-F09, MslI-F12, MslI-G01, MslI-G03, MslI-G04, MslI-G05, MslI-G06,…	-	BP
DNA integration	SNP (A/T)	Jcr4S03835.10	NON_SYNONYMOUS_CODING	-	MslI-A01, MslI-A03, MslI-A04, MslI-A05, MslI-A07, MslI-A09, MslI-A10, MslI-A11, MslI-A12, MslI-B02, MslI-B03, MslI-B04, MslI-B05, MslI-B06, MslI-B08, MslI-B10, MslI-B11, MslI-B12, MslI-C02, MslI-C03, MslI-C05, MslI-C06, MslI-C07, MslI-C09, MslI-C10, MslI-C11, MslI-C12, MslI-D01, MslI-D03, MslI-D05, MslI-D07, MslI-D09, MslI-D10, MslI-D11, MslI-D12, MslI-E01, MslI-E02, MslI-E03, MslI-E06, MslI-E07,…	-	BP
DNA integration	SNP (A/T)	Jcr4S26958.20	NON_SYNONYMOUS_CODING	-	MslI-A04, MslI-A07, MslI-B01, MslI-B02, MslI-B10, MslI-B11, MslI-C02, MslI-C04, MslI-C07, MslI-C10, MslI-C11, MslI-D02, MslI-D04, MslI-D09, MslI-E02, MslI-E09, MslI-E10, MslI-F08, MslI-F09, MslI-F10, MslI-G02, MslI-G09, MslI-H03, MslI-H05, MslI-H06, MslI-H09, MslI-H11	-	BP
DNA integration	SNP (C/T)	Jcr4S00661.60	NON_SYNONYMOUS_CODING	-	MslI-A03, MslI-A09, MslI-A11, MslI-A12, MslI-B02, MslI-B03, MslI-C01, MslI-C02, MslI-D02, MslI-D04, MslI-D10, MslI-E01, MslI-E09, MslI-F02, MslI-G07, MslI-G09, MslI-H01, MslI-H05, MslI-H07	-	BP
DNA integration	SNP (T/A)	Jcr4S01322.50	STOP_LOST	-	MslI-A01, MslI-A02, MslI-A04, MslI-A05, MslI-A06, MslI-A07, MslI-A08, MslI-A09, MslI-A10, MslI-A11, MslI-A12, MslI-B01, MslI-B02, MslI-B03, MslI-B05, MslI-B06, MslI-B07, MslI-B08, MslI-B09, MslI-B10, MslI-B11, MslI-B12, MslI-C01, MslI-C02, MslI-C04, MslI-C05, MslI-C06, MslI-C08, MslI-C09, MslI-C11, MslI-C12, MslI-D03, MslI-D04, MslI-D05, MslI-D07, MslI-D10, MslI-D11, MslI-D12, MslI-E03, MslI-E06,…	-	BP
DNA integration	SNP (C/T)	Jcr4S05965.30	NON_SYNONYMOUS_CODING	-	MslI-A01, MslI-A03, MslI-A06, MslI-A07, MslI-A08, MslI-A09, MslI-A10, MslI-A12, MslI-B01, MslI-B02, MslI-B03, MslI-B04, MslI-B05, MslI-B06, MslI-B09, MslI-B10, MslI-B12, MslI-C01, MslI-C03, MslI-C04, MslI-C05, MslI-C07, MslI-C08, MslI-C11, MslI-D01, MslI-D02, MslI-D03, MslI-D05, MslI-D07, MslI-D09, MslI-D10, MslI-E01, MslI-E03, MslI-E04, MslI-E07, MslI-E08, MslI-E09, MslI-E10, MslI-E11, MslI-E12,…	-	BP
DNA integration	SNP (A/G)	Jcr4S03844.20	NON_SYNONYMOUS_CODING	-	MslI-A03, MslI-A04, MslI-A05, MslI-B01, MslI-B06, MslI-B10, MslI-C05, MslI-D10, MslI-E12, MslI-F03, MslI-F10, MslI-G02, MslI-G05, MslI-G09, MslI-H05, MslI-H09, MslI-H11	-	BP
DNA integration	SNP (A/G)	Jcr4S03446.20	NON_SYNONYMOUS_CODING	-	MslI-A01, MslI-A02, MslI-A03, MslI-A04, MslI-A05, MslI-A06, MslI-A08, MslI-A10, MslI-A12, MslI-B01, MslI-B02, MslI-B04, MslI-B05, MslI-B06, MslI-B07, MslI-B11, MslI-B12, MslI-C03, MslI-C04, MslI-C07, MslI-C08, MslI-C09, MslI-C10, MslI-C11, MslI-C12, MslI-D01, MslI-D02, MslI-D04, MslI-D07, MslI-D09, MslI-D11, MslI-D12, MslI-E01, MslI-E02, MslI-E03, MslI-E04, MslI-E06, MslI-E07, MslI-E08, MslI-E09,…	-	BP
DNA integration	SNP (G/T)	Jcr4U29191.20	NON_SYNONYMOUS_CODING	-	MslI-A01, MslI-A03, MslI-A12, MslI-B01, MslI-B02, MslI-B03, MslI-B07, MslI-C02, MslI-C04, MslI-C07, MslI-C08, MslI-C10, MslI-D03, MslI-D10, MslI-E03, MslI-E04, MslI-E09, MslI-F02, MslI-F10, MslI-F12, MslI-G05, MslI-G06, MslI-G09, MslI-G12, MslI-H01, MslI-H06, MslI-H07, MslI-H09, MslI-H10	-	BP
DNA integration	SNP (C/T)	Jcr4S01877.20	NON_SYNONYMOUS_CODING	-	MslI-A03, MslI-A09, MslI-A10, MslI-B02, MslI-B03, MslI-B05, MslI-B10, MslI-B11, MslI-C03, MslI-C05, MslI-C08, MslI-C11, MslI-D02, MslI-D09, MslI-E08, MslI-E09, MslI-E11, MslI-F03, MslI-F05, MslI-F07, MslI-F08, MslI-G09, MslI-H05, MslI-H06, MslI-H11	-	BP
DNA integration	SNP (G/A)	Jcr4S14832.10	NON_SYNONYMOUS_CODING	-	MslI-A01, MslI-A02, MslI-A04, MslI-A05, MslI-A07, MslI-A08, MslI-A09, MslI-A12, MslI-B01, MslI-B03, MslI-B05, MslI-B06, MslI-B07, MslI-B08, MslI-B09, MslI-B10, MslI-B11, MslI-B12, MslI-C02, MslI-C03, MslI-C04, MslI-C05, MslI-C06, MslI-C07, MslI-C08, MslI-C10, MslI-C11, MslI-D01, MslI-D03, MslI-D04, MslI-D05, MslI-D07, MslI-D08, MslI-D09, MslI-D10, MslI-D12, MslI-E01, MslI-E03, MslI-E04, MslI-E05,…	-	BP
DNA integration	SNP (T/G)	Jcr4S06349.20	NON_SYNONYMOUS_CODING	-	MslI-A01, MslI-A02, MslI-A03, MslI-A04, MslI-A07, MslI-A08, MslI-A09, MslI-A10, MslI-A11, MslI-A12, MslI-B02, MslI-B03, MslI-B05, MslI-B06, MslI-B07, MslI-B08, MslI-B09, MslI-B10, MslI-B11, MslI-B12, MslI-C01, MslI-C03, MslI-C04, MslI-C05, MslI-C06, MslI-C07, MslI-C08, MslI-C09, MslI-C10, MslI-C11, MslI-C12, MslI-D02, MslI-D03, MslI-D07, MslI-D09, MslI-D10, MslI-D11, MslI-D12, MslI-E01, MslI-E04,…	-	BP
DNA integration	SNP (A/G)	Jcr4S09343.20	NON_SYNONYMOUS_CODING	-	MslI-A01, MslI-A03, MslI-A05, MslI-B01, MslI-B02, MslI-B04, MslI-B06, MslI-C01, MslI-C07, MslI-D01, MslI-D02, MslI-D03, MslI-D09, MslI-E01, MslI-E07, MslI-E10, MslI-F03, MslI-G01, MslI-G02, MslI-H09	-	BP
DNA integration	SNP (C/T)	Jcr4S01877.20	NON_SYNONYMOUS_CODING	-	MslI-A01, MslI-A02, MslI-A03, MslI-A04, MslI-A05, MslI-A07, MslI-A08, MslI-A09, MslI-A10, MslI-A12, MslI-B02, MslI-B03, MslI-B05, MslI-B06, MslI-B07, MslI-B08, MslI-B09, MslI-B10, MslI-B11, MslI-C01, MslI-C02, MslI-C03, MslI-C04, MslI-C05, MslI-C06, MslI-C07, MslI-C08, MslI-C09, MslI-C10, MslI-C11, MslI-C12, MslI-D01, MslI-D02, MslI-D03, MslI-D05, MslI-D07, MslI-D08, MslI-D09, MslI-D11, MslI-D12,…	-	BP
DNA integration	SNP (G/A)	Jcr4S04382.10	NON_SYNONYMOUS_CODING	-	MslI-A01, MslI-A04, MslI-A08, MslI-A09, MslI-A12, MslI-B01, MslI-B02, MslI-B03, MslI-B04, MslI-B05, MslI-B06, MslI-B07, MslI-B10, MslI-B11, MslI-B12, MslI-C01, MslI-C03, MslI-C04, MslI-C05, MslI-C07, MslI-C08, MslI-C10, MslI-C11, MslI-D01, MslI-D02, MslI-D03, MslI-D05, MslI-D09, MslI-D10, MslI-D11, MslI-E04, MslI-E05, MslI-E07, MslI-E09, MslI-E10, MslI-E11, MslI-F03, MslI-F04, MslI-F06, MslI-F08,…	-	BP
DNA integration	SNP (C/T)	Jcr4S08312.10	NON_SYNONYMOUS_CODING	-	MslI-A01, MslI-A03, MslI-A05, MslI-A06, MslI-A07, MslI-A08, MslI-A09, MslI-A10, MslI-A11, MslI-A12, MslI-B01, MslI-B02, MslI-B03, MslI-B05, MslI-B06, MslI-B07, MslI-B08, MslI-B10, MslI-B11, MslI-B12, MslI-C01, MslI-C02, MslI-C03, MslI-C04, MslI-C05, MslI-C07, MslI-C08, MslI-C10, MslI-C11, MslI-C12, MslI-D01, MslI-D02, MslI-D03, MslI-D04, MslI-D05, MslI-D07, MslI-D08, MslI-D09, MslI-D11, MslI-D12,…	-	BP
DNA integration	SNP (A/T)	Jcr4S15093.10	NON_SYNONYMOUS_CODING	-	MslI-A01, MslI-A02, MslI-A03, MslI-A04, MslI-A05, MslI-A06, MslI-A07, MslI-A08, MslI-A09, MslI-A11, MslI-A12, MslI-B01, MslI-B02, MslI-B03, MslI-B04, MslI-B05, MslI-B06, MslI-B07, MslI-B08, MslI-B09, MslI-B10, MslI-B11, MslI-B12, MslI-C01, MslI-C02, MslI-C03, MslI-C04, MslI-C05, MslI-C06, MslI-C09, MslI-C10, MslI-C11, MslI-C12, MslI-D01, MslI-D02, MslI-D03, MslI-D04, MslI-D05, MslI-D07, MslI-D09,…	-	BP
DNA integration	SNP (C/T)	Jcr4S15093.10	NON_SYNONYMOUS_CODING	-	MslI-A01, MslI-A02, MslI-A03, MslI-A04, MslI-A05, MslI-A06, MslI-A07, MslI-A08, MslI-A09, MslI-A11, MslI-A12, MslI-B01, MslI-B02, MslI-B03, MslI-B04, MslI-B05, MslI-B06, MslI-B07, MslI-B08, MslI-B09, MslI-B10, MslI-B11, MslI-B12, MslI-C01, MslI-C02, MslI-C03, MslI-C04, MslI-C05, MslI-C06, MslI-C09, MslI-C10, MslI-C11, MslI-C12, MslI-D01, MslI-D02, MslI-D03, MslI-D04, MslI-D05, MslI-D07, MslI-D09,…	-	BP
DNA integration	SNP (G/A)	Jcr4S05544.20	NON_SYNONYMOUS_CODING	-	MslI-A01, MslI-A02, MslI-A04, MslI-A05, MslI-A06, MslI-A07, MslI-A08, MslI-A09, MslI-A10, MslI-A11, MslI-A12, MslI-B01, MslI-B02, MslI-B03, MslI-B04, MslI-B05, MslI-B06, MslI-B07, MslI-B08, MslI-B09, MslI-B10, MslI-B11, MslI-B12, MslI-C01, MslI-C03, MslI-C04, MslI-C05, MslI-C06, MslI-C08, MslI-C10, MslI-C11, MslI-C12, MslI-D01, MslI-D02, MslI-D04, MslI-D05, MslI-D07, MslI-D09, MslI-D10, MslI-D11,…	-	BP
DNA integration	SNP (C/T)	Jcr4S13750.20	NON_SYNONYMOUS_CODING	-	MslI-A01, MslI-A02, MslI-A03, MslI-A04, MslI-A05, MslI-A06, MslI-A07, MslI-A08, MslI-A09, MslI-A10, MslI-A12, MslI-B01, MslI-B02, MslI-B03, MslI-B05, MslI-B06, MslI-B07, MslI-B08, MslI-B09, MslI-B10, MslI-B11, MslI-B12, MslI-C01, MslI-C02, MslI-C03, MslI-C04, MslI-C05, MslI-C07, MslI-C08, MslI-C10, MslI-C11, MslI-D01, MslI-D02, MslI-D03, MslI-D04, MslI-D08, MslI-D11, MslI-E01, MslI-E02, MslI-E03,…	-	BP
DNA integration	SNP (C/T)	Jcr4S05544.20	NON_SYNONYMOUS_CODING	-	MslI-A01, MslI-A02, MslI-A04, MslI-A05, MslI-A06, MslI-A07, MslI-A08, MslI-A09, MslI-A10, MslI-A11, MslI-A12, MslI-B01, MslI-B02, MslI-B03, MslI-B04, MslI-B05, MslI-B06, MslI-B07, MslI-B08, MslI-B09, MslI-B10, MslI-B11, MslI-B12, MslI-C01, MslI-C03, MslI-C04, MslI-C05, MslI-C06, MslI-C08, MslI-C09, MslI-C10, MslI-C11, MslI-C12, MslI-D01, MslI-D02, MslI-D04, MslI-D05, MslI-D07, MslI-D08, MslI-D09,…	-	BP
DNA integration	SNP (G/A)	Jcr4S25801.10	STOP_GAINED	MslI-A04, MslI-A08, MslI-A09, MslI-A10, MslI-A11, MslI-A12, MslI-B01, MslI-B03, MslI-B08, MslI-B09, MslI-B10, MslI-B11, MslI-B12, MslI-C01, MslI-C03, MslI-C04, MslI-C08, MslI-C09, MslI-C10, MslI-C11, MslI-C12, MslI-D01, MslI-D08, MslI-D09, MslI-D10, MslI-D11, MslI-D12, MslI-E01, MslI-E08, MslI-E09, MslI-E10, MslI-E11, MslI-E12, MslI-F07, MslI-F08, MslI-F09, MslI-F10, MslI-F11, MslI-F12, MslI-G04,…	MslI-E03, MslI-H02	-	BP
DNA integration	SNP (C/T)	Jcr4S13680.20	NON_SYNONYMOUS_CODING	-	MslI-A01, MslI-A02, MslI-A03, MslI-A04, MslI-A05, MslI-A06, MslI-A07, MslI-A08, MslI-A10, MslI-A11, MslI-A12, MslI-B01, MslI-B02, MslI-B03, MslI-B04, MslI-B05, MslI-B06, MslI-B07, MslI-B08, MslI-B09, MslI-B10, MslI-B12, MslI-C01, MslI-C03, MslI-C04, MslI-C05, MslI-C07, MslI-C08, MslI-C10, MslI-C11, MslI-C12, MslI-D02, MslI-D03, MslI-D05, MslI-D07, MslI-D08, MslI-D09, MslI-D10, MslI-D11, MslI-D12,…	-	BP
DNA integration	SNP (G/A)	Jcr4S20131.10	NON_SYNONYMOUS_CODING	-	MslI-A01, MslI-A04, MslI-A05, MslI-A06, MslI-A12, MslI-B01, MslI-B02, MslI-B03, MslI-B04, MslI-B05, MslI-B06, MslI-B07, MslI-B08, MslI-B09, MslI-B10, MslI-B11, MslI-B12, MslI-C01, MslI-C02, MslI-C03, MslI-C04, MslI-C05, MslI-C07, MslI-C08, MslI-C10, MslI-C11, MslI-C12, MslI-D02, MslI-D04, MslI-D05, MslI-D07, MslI-D09, MslI-D10, MslI-D11, MslI-D12, MslI-E01, MslI-E04, MslI-E05, MslI-E09, MslI-E10,…	-	BP
DNA integration	SNP (C/G)	Jcr4S00748.20	NON_SYNONYMOUS_CODING	-	MslI-A01, MslI-A02, MslI-A03, MslI-A05, MslI-A06, MslI-A07, MslI-A08, MslI-A09, MslI-A10, MslI-A11, MslI-A12, MslI-B02, MslI-B03, MslI-B04, MslI-B05, MslI-B06, MslI-B07, MslI-B09, MslI-B10, MslI-B12, MslI-C01, MslI-C02, MslI-C03, MslI-C05, MslI-C08, MslI-C10, MslI-C11, MslI-D01, MslI-D02, MslI-D03, MslI-D05, MslI-D07, MslI-D08, MslI-D10, MslI-D11, MslI-D12, MslI-E02, MslI-E05, MslI-E07, MslI-E10,…	-	BP
DNA integration	SNP (T/C)	Jcr4S05965.30	NON_SYNONYMOUS_CODING	-	MslI-A01, MslI-A03, MslI-A04, MslI-A06, MslI-A09, MslI-A12, MslI-B01, MslI-B02, MslI-B03, MslI-B04, MslI-B10, MslI-B11, MslI-B12, MslI-C01, MslI-C03, MslI-C04, MslI-C05, MslI-C07, MslI-C08, MslI-C09, MslI-C10, MslI-C11, MslI-C12, MslI-D01, MslI-D02, MslI-D03, MslI-D07, MslI-D09, MslI-D10, MslI-D11, MslI-D12, MslI-E01, MslI-E02, MslI-E03, MslI-E05, MslI-E06, MslI-E08, MslI-E09, MslI-E12, MslI-F04,…	-	BP
DNA integration	SNP (T/C)	Jcr4S01891.40	NON_SYNONYMOUS_CODING	-	MslI-A01, MslI-A03, MslI-A04, MslI-A05, MslI-A07, MslI-A09, MslI-A10, MslI-A12, MslI-B01, MslI-B02, MslI-B03, MslI-B05, MslI-B06, MslI-B07, MslI-B09, MslI-B10, MslI-B11, MslI-C01, MslI-C02, MslI-C03, MslI-C04, MslI-C07, MslI-C08, MslI-C10, MslI-D01, MslI-D02, MslI-D03, MslI-D04, MslI-D09, MslI-D10, MslI-D12, MslI-E02, MslI-E03, MslI-E05, MslI-E07, MslI-E09, MslI-E10, MslI-E11, MslI-E12, MslI-F06,…	-	BP
DNA integration	SNP (A/G)	Jcr4S06521.10	NON_SYNONYMOUS_CODING	-	MslI-A01, MslI-A03, MslI-A04, MslI-A06, MslI-A08, MslI-A09, MslI-A10, MslI-A12, MslI-B01, MslI-B02, MslI-B04, MslI-B05, MslI-B07, MslI-B09, MslI-B10, MslI-B11, MslI-C03, MslI-C04, MslI-C05, MslI-C07, MslI-C08, MslI-C10, MslI-C12, MslI-D02, MslI-D03, MslI-D04, MslI-D05, MslI-D07, MslI-D09, MslI-D10, MslI-D11, MslI-E01, MslI-E02, MslI-E03, MslI-E04, MslI-E05, MslI-E06, MslI-E07, MslI-E08, MslI-E09,…	-	BP
DNA integration	SNP (A/C)	Jcr4S10817.20	NON_SYNONYMOUS_CODING	-	MslI-A01, MslI-A02, MslI-A03, MslI-A04, MslI-A05, MslI-A06, MslI-A07, MslI-A08, MslI-A09, MslI-A10, MslI-A11, MslI-A12, MslI-B01, MslI-B02, MslI-B03, MslI-B04, MslI-B05, MslI-B06, MslI-B07, MslI-B08, MslI-B09, MslI-B10, MslI-B11, MslI-B12, MslI-C01, MslI-C02, MslI-C03, MslI-C04, MslI-C05, MslI-C06, MslI-C07, MslI-C09, MslI-C10, MslI-C11, MslI-D01, MslI-D02, MslI-D03, MslI-D04, MslI-D05, MslI-D08,…	-	BP
DNA integration	SNP (C/T)	Jcr4S10817.20	NON_SYNONYMOUS_CODING	MslI-C08, MslI-C12, MslI-D07, MslI-D12, MslI-G11	MslI-A01, MslI-A02, MslI-A03, MslI-A04, MslI-A05, MslI-A06, MslI-A07, MslI-A08, MslI-A09, MslI-A10, MslI-A11, MslI-A12, MslI-B01, MslI-B02, MslI-B03, MslI-B04, MslI-B05, MslI-B06, MslI-B07, MslI-B08, MslI-B09, MslI-B10, MslI-B11, MslI-B12, MslI-C01, MslI-C02, MslI-C03, MslI-C04, MslI-C05, MslI-C06, MslI-C07, MslI-C09, MslI-C10, MslI-C11, MslI-D01, MslI-D02, MslI-D03, MslI-D04, MslI-D05, MslI-D08,…	-	BP
DNA integration	SNP (A/T)	Jcr4S10817.20	STOP_GAINED	MslI-C08, MslI-C12, MslI-D07, MslI-D12, MslI-G11	MslI-A01, MslI-A02, MslI-A03, MslI-A04, MslI-A05, MslI-A06, MslI-A07, MslI-A08, MslI-A09, MslI-A10, MslI-A11, MslI-A12, MslI-B01, MslI-B02, MslI-B03, MslI-B04, MslI-B05, MslI-B06, MslI-B07, MslI-B08, MslI-B09, MslI-B10, MslI-B11, MslI-B12, MslI-C01, MslI-C02, MslI-C03, MslI-C04, MslI-C05, MslI-C06, MslI-C07, MslI-C09, MslI-C10, MslI-C11, MslI-D01, MslI-D02, MslI-D03, MslI-D04, MslI-D05, MslI-D08,…	-	BP
DNA integration	SNP (C/T)	Jcr4S16775.30	NON_SYNONYMOUS_CODING	-	MslI-A01, MslI-A03, MslI-A04, MslI-A06, MslI-A07, MslI-A08, MslI-A09, MslI-A10, MslI-A12, MslI-B01, MslI-B02, MslI-B03, MslI-B05, MslI-B07, MslI-B09, MslI-B10, MslI-B11, MslI-B12, MslI-C01, MslI-C02, MslI-C03, MslI-C04, MslI-C05, MslI-C06, MslI-C07, MslI-C08, MslI-C10, MslI-C11, MslI-C12, MslI-D01, MslI-D02, MslI-D03, MslI-D04, MslI-D05, MslI-D07, MslI-D09, MslI-D10, MslI-D11, MslI-E01, MslI-E02,…	-	BP
DNA integration	SNP (G/T)	Jcr4S02466.50	NON_SYNONYMOUS_CODING	-	MslI-A01, MslI-A03, MslI-A04, MslI-A05, MslI-A06, MslI-A07, MslI-A08, MslI-A09, MslI-A10, MslI-A11, MslI-A12, MslI-B01, MslI-B02, MslI-B03, MslI-B04, MslI-B05, MslI-B06, MslI-B07, MslI-B08, MslI-B10, MslI-B11, MslI-C01, MslI-C02, MslI-C03, MslI-C04, MslI-C05, MslI-C06, MslI-C07, MslI-C08, MslI-C10, MslI-C12, MslI-D01, MslI-D02, MslI-D03, MslI-D04, MslI-D07, MslI-D09, MslI-D10, MslI-D12, MslI-E02,…	-	BP
DNA integration	SNP (C/T)	Jcr4S03898.20	NON_SYNONYMOUS_CODING	-	MslI-A01, MslI-A03, MslI-A06, MslI-A07, MslI-A09, MslI-B02, MslI-B03, MslI-B05, MslI-B10, MslI-B11, MslI-C01, MslI-D01, MslI-D03, MslI-D05, MslI-E09, MslI-E10, MslI-F01, MslI-F04, MslI-F07, MslI-F09, MslI-F10, MslI-G02, MslI-G03, MslI-G05, MslI-G06, MslI-G09, MslI-H01, MslI-H07, MslI-H11	-	BP
DNA integration	SNP (C/A)	Jcr4S16850.10	STOP_GAINED	-	MslI-A01, MslI-A02, MslI-A03, MslI-A04, MslI-A05, MslI-A06, MslI-A07, MslI-A08, MslI-A09, MslI-A10, MslI-A11, MslI-A12, MslI-B01, MslI-B02, MslI-B03, MslI-B04, MslI-B05, MslI-B06, MslI-B07, MslI-B09, MslI-B10, MslI-B11, MslI-B12, MslI-C01, MslI-C02, MslI-C03, MslI-C04, MslI-C05, MslI-C06, MslI-C07, MslI-C08, MslI-C09, MslI-C10, MslI-C11, MslI-C12, MslI-D01, MslI-D02, MslI-D03, MslI-D04, MslI-D05,…	-	BP
DNA integration	SNP (C/T)	Jcr4S20131.10	STOP_GAINED	-	MslI-A01, MslI-A03, MslI-A04, MslI-A05, MslI-A06, MslI-A07, MslI-A09, MslI-A12, MslI-B01, MslI-B02, MslI-B04, MslI-B05, MslI-B06, MslI-B07, MslI-B10, MslI-B11, MslI-C01, MslI-C02, MslI-C03, MslI-C04, MslI-C07, MslI-C08, MslI-C10, MslI-C11, MslI-C12, MslI-D01, MslI-D02, MslI-D03, MslI-D04, MslI-D05, MslI-D07, MslI-D09, MslI-D10, MslI-E01, MslI-E02, MslI-E03, MslI-E05, MslI-E07, MslI-E08, MslI-E09,…	-	BP
DNA integration	SNP (C/T)	Jcr4S20131.10	NON_SYNONYMOUS_CODING	-	MslI-A01, MslI-A03, MslI-A04, MslI-A05, MslI-A06, MslI-A07, MslI-A09, MslI-A12, MslI-B01, MslI-B02, MslI-B03, MslI-B04, MslI-B05, MslI-B06, MslI-B07, MslI-B10, MslI-B11, MslI-C01, MslI-C02, MslI-C03, MslI-C04, MslI-C07, MslI-C08, MslI-C10, MslI-C11, MslI-C12, MslI-D01, MslI-D02, MslI-D03, MslI-D04, MslI-D05, MslI-D07, MslI-D09, MslI-D10, MslI-D12, MslI-E01, MslI-E02, MslI-E03, MslI-E04, MslI-E05,…	-	BP
DNA integration	SNP (G/A)	Jcr4S09273.10	NON_SYNONYMOUS_CODING	MslI-E06	MslI-A01, MslI-A02, MslI-A03, MslI-A04, MslI-A05, MslI-A06, MslI-A07, MslI-A08, MslI-A09, MslI-A10, MslI-A12, MslI-B01, MslI-B02, MslI-B03, MslI-B04, MslI-B05, MslI-B06, MslI-B07, MslI-B08, MslI-B09, MslI-B10, MslI-B11, MslI-B12, MslI-C01, MslI-C02, MslI-C03, MslI-C04, MslI-C05, MslI-C07, MslI-C08, MslI-C10, MslI-C11, MslI-D01, MslI-D02, MslI-D03, MslI-D04, MslI-D05, MslI-D07, MslI-D09, MslI-D10,…	-	BP
DNA integration	SNP (T/C)	Jcr4S27410.10	NON_SYNONYMOUS_CODING	-	MslI-A01, MslI-A03, MslI-A04, MslI-A05, MslI-A06, MslI-A07, MslI-A09, MslI-A10, MslI-A12, MslI-B01, MslI-B02, MslI-B03, MslI-B05, MslI-B06, MslI-B07, MslI-B10, MslI-B11, MslI-C01, MslI-C02, MslI-C03, MslI-C04, MslI-C05, MslI-C07, MslI-C08, MslI-C10, MslI-D02, MslI-D03, MslI-D04, MslI-D05, MslI-D08, MslI-D09, MslI-D10, MslI-D11, MslI-D12, MslI-E01, MslI-E02, MslI-E03, MslI-E04, MslI-E05, MslI-E07,…	-	BP
DNA integration	SNP (G/A)	Jcr4S04216.10	NON_SYNONYMOUS_CODING	-	MslI-A01, MslI-A02, MslI-A03, MslI-A04, MslI-A05, MslI-A06, MslI-A07, MslI-A08, MslI-A09, MslI-A10, MslI-A11, MslI-A12, MslI-B01, MslI-B02, MslI-B03, MslI-B04, MslI-B05, MslI-B06, MslI-B07, MslI-B08, MslI-B09, MslI-B10, MslI-B11, MslI-B12, MslI-C01, MslI-C02, MslI-C03, MslI-C04, MslI-C05, MslI-C07, MslI-C08, MslI-C09, MslI-C10, MslI-C11, MslI-C12, MslI-D01, MslI-D02, MslI-D03, MslI-D04, MslI-D05,…	-	BP
DNA integration	SNP (G/T)	Jcr4S20131.10	STOP_GAINED	MslI-C09	MslI-A01, MslI-A02, MslI-A03, MslI-A04, MslI-A05, MslI-A06, MslI-A07, MslI-A08, MslI-A09, MslI-A10, MslI-A11, MslI-A12, MslI-B01, MslI-B02, MslI-B03, MslI-B04, MslI-B05, MslI-B06, MslI-B07, MslI-B08, MslI-B09, MslI-B10, MslI-B11, MslI-B12, MslI-C01, MslI-C02, MslI-C03, MslI-C04, MslI-C05, MslI-C06, MslI-C07, MslI-C08, MslI-C10, MslI-C11, MslI-C12, MslI-D01, MslI-D02, MslI-D03, MslI-D04, MslI-D05,…	-	BP
DNA integration	SNP (C/G)	Jcr4S20131.10	NON_SYNONYMOUS_CODING	MslI-C09	MslI-A01, MslI-A02, MslI-A03, MslI-A04, MslI-A05, MslI-A06, MslI-A07, MslI-A08, MslI-A09, MslI-A10, MslI-A11, MslI-A12, MslI-B01, MslI-B02, MslI-B03, MslI-B04, MslI-B05, MslI-B06, MslI-B07, MslI-B08, MslI-B09, MslI-B10, MslI-B11, MslI-B12, MslI-C01, MslI-C02, MslI-C03, MslI-C04, MslI-C05, MslI-C06, MslI-C07, MslI-C08, MslI-C10, MslI-C11, MslI-C12, MslI-D01, MslI-D02, MslI-D03, MslI-D04, MslI-D05,…	-	BP
DNA integration	SNP (C/T)	Jcr4S06349.20	NON_SYNONYMOUS_CODING	-	MslI-A01, MslI-A02, MslI-A03, MslI-A04, MslI-A05, MslI-A06, MslI-A07, MslI-A08, MslI-A09, MslI-A10, MslI-A11, MslI-A12, MslI-B01, MslI-B02, MslI-B03, MslI-B04, MslI-B05, MslI-B06, MslI-B07, MslI-B08, MslI-B09, MslI-B10, MslI-B11, MslI-B12, MslI-C01, MslI-C02, MslI-C03, MslI-C04, MslI-C05, MslI-C06, MslI-C07, MslI-C08, MslI-C09, MslI-C10, MslI-C11, MslI-C12, MslI-D01, MslI-D02, MslI-D03, MslI-D04,…	-	BP
DNA integration	SNP (C/T)	Jcr4S06349.20	NON_SYNONYMOUS_CODING	-	MslI-A01, MslI-A02, MslI-A03, MslI-A04, MslI-A05, MslI-A06, MslI-A07, MslI-A08, MslI-A09, MslI-A10, MslI-A11, MslI-A12, MslI-B01, MslI-B02, MslI-B03, MslI-B04, MslI-B05, MslI-B06, MslI-B07, MslI-B08, MslI-B09, MslI-B10, MslI-B11, MslI-B12, MslI-C01, MslI-C02, MslI-C03, MslI-C04, MslI-C05, MslI-C06, MslI-C07, MslI-C08, MslI-C09, MslI-C10, MslI-C11, MslI-C12, MslI-D01, MslI-D02, MslI-D03, MslI-D04,…	-	BP
DNA integration	SNP (G/T)	Jcr4S02791.30	STOP_GAINED	MslI-C12	MslI-A01, MslI-A02, MslI-A03, MslI-A04, MslI-A05, MslI-A06, MslI-A07, MslI-A08, MslI-A09, MslI-A10, MslI-A11, MslI-A12, MslI-B01, MslI-B02, MslI-B03, MslI-B04, MslI-B05, MslI-B06, MslI-B07, MslI-B08, MslI-B09, MslI-B10, MslI-B11, MslI-B12, MslI-C01, MslI-C02, MslI-C03, MslI-C04, MslI-C05, MslI-C06, MslI-C07, MslI-C08, MslI-C09, MslI-C10, MslI-C11, MslI-D01, MslI-D02, MslI-D03, MslI-D04, MslI-D05,…	-	BP
DNA integration	SNP (C/G)	Jcr4S02791.30	NON_SYNONYMOUS_CODING	MslI-C12	MslI-A01, MslI-A02, MslI-A03, MslI-A04, MslI-A05, MslI-A06, MslI-A07, MslI-A08, MslI-A09, MslI-A10, MslI-A11, MslI-A12, MslI-B01, MslI-B02, MslI-B03, MslI-B04, MslI-B05, MslI-B06, MslI-B07, MslI-B08, MslI-B09, MslI-B10, MslI-B11, MslI-B12, MslI-C01, MslI-C02, MslI-C03, MslI-C04, MslI-C05, MslI-C06, MslI-C07, MslI-C08, MslI-C09, MslI-C10, MslI-C11, MslI-D01, MslI-D02, MslI-D03, MslI-D04, MslI-D05,…	-	BP
DNA integration	SNP (C/T)	Jcr4S01528.10	NON_SYNONYMOUS_CODING	MslI-A01, MslI-A03, MslI-A05, MslI-A08, MslI-A09, MslI-A12, MslI-B01, MslI-B02, MslI-B03, MslI-B05, MslI-B10, MslI-B11, MslI-B12, MslI-C02, MslI-C03, MslI-C04, MslI-C05, MslI-C07, MslI-C08, MslI-C10, MslI-C12, MslI-D01, MslI-D02, MslI-D03, MslI-D05, MslI-D09, MslI-E04, MslI-E05, MslI-E06, MslI-E07, MslI-E08, MslI-E09, MslI-E10, MslI-E11, MslI-F04, MslI-F06, MslI-F07, MslI-F09, MslI-F10, MslI-F11,…	-	-	BP
DNA integration	SNP (A/G)	Jcr4S01079.20	NON_SYNONYMOUS_CODING	MslI-A01, MslI-A02, MslI-A03, MslI-A04, MslI-A05, MslI-A06, MslI-A07, MslI-A09, MslI-A10, MslI-A12, MslI-B01, MslI-B02, MslI-B03, MslI-B04, MslI-B05, MslI-B06, MslI-B07, MslI-B08, MslI-B09, MslI-B10, MslI-B11, MslI-B12, MslI-C01, MslI-C02, MslI-C03, MslI-C04, MslI-C05, MslI-C07, MslI-C08, MslI-C10, MslI-C11, MslI-D01, MslI-D02, MslI-D03, MslI-D04, MslI-D05, MslI-D07, MslI-D08, MslI-D09, MslI-D10,…	-	-	BP
DNA integration	SNP (A/C)	Jcr4S04931.10	NON_SYNONYMOUS_CODING	-	MslI-H04	-	BP
DNA integration	SNP (G/A)	Jcr4S01079.20	NON_SYNONYMOUS_CODING	MslI-A01, MslI-A03, MslI-A04, MslI-A05, MslI-A07, MslI-A09, MslI-A11, MslI-A12, MslI-B02, MslI-B03, MslI-B04, MslI-B05, MslI-B06, MslI-B07, MslI-B09, MslI-B10, MslI-B11, MslI-B12, MslI-C01, MslI-C02, MslI-C03, MslI-C05, MslI-C07, MslI-C08, MslI-C10, MslI-C11, MslI-C12, MslI-D01, MslI-D02, MslI-D03, MslI-D04, MslI-D05, MslI-D09, MslI-D10, MslI-D11, MslI-D12, MslI-E01, MslI-E02, MslI-E03, MslI-E05,…	-	-	BP
DNA integration	SNP (C/T)	Jcr4S21348.10	STOP_GAINED	-	MslI-A06	-	BP
DNA integration	SNP (G/A)	Jcr4S03904.20	NON_SYNONYMOUS_CODING	-	MslI-F02	-	BP
DNA integration	SNP (G/A)	Jcr4S16833.10	NON_SYNONYMOUS_CODING	-	MslI-H07	-	BP
DNA integration	SNP (G/C)	Jcr4S10924.10	NON_SYNONYMOUS_CODING	-	MslI-G07	-	BP
DNA integration	SNP (G/A)	Jcr4S03762.30	NON_SYNONYMOUS_CODING	-	MslI-B03	-	BP
DNA integration	SNP (A/G)	Jcr4S00482.20	NON_SYNONYMOUS_CODING	-	MslI-F02	-	BP
DNA integration	SNP (A/G)	Jcr4S00482.20	NON_SYNONYMOUS_CODING	-	MslI-C05	-	BP
DNA integration	SNP (C/A)	Jcr4U29475.10	NON_SYNONYMOUS_CODING	-	MslI-B12, MslI-C03, MslI-C04	-	BP
DNA integration	INDEL (G/GA)	Jcr4S04773.20	FRAME_SHIFT	-	-	MslI-F10	BP
DNA integration	SNP (C/T)	Jcr4S11225.20	NON_SYNONYMOUS_CODING	-	MslI-E04	-	BP
DNA integration	INDEL (A/AT)	Jcr4S09701.10	FRAME_SHIFT	-	-	MslI-E09, MslI-H11	BP
DNA integration	SNP (G/T)	Jcr4S19673.10	NON_SYNONYMOUS_CODING	-	MslI-G08	-	BP
DNA integration	SNP (G/A)	Jcr4S11225.20	NON_SYNONYMOUS_CODING	-	MslI-E04	-	BP
DNA integration	SNP (C/T)	Jcr4S11225.20	NON_SYNONYMOUS_CODING	-	MslI-B02, MslI-C08, MslI-F09	-	BP
DNA integration	SNP (T/A)	Jcr4S04940.10	NON_SYNONYMOUS_CODING	-	MslI-C03, MslI-E09, MslI-G09, MslI-H11	-	BP
DNA integration	SNP (G/T)	Jcr4S01145.10	NON_SYNONYMOUS_CODING	-	MslI-A12, MslI-C05	-	BP
DNA integration	SNP (C/T)	Jcr4S26840.10	STOP_GAINED	-	MslI-A01, MslI-A05, MslI-A06, MslI-B01, MslI-B03, MslI-B05, MslI-B06, MslI-B10, MslI-D01, MslI-D02, MslI-D03, MslI-D04, MslI-E05, MslI-E10, MslI-F01, MslI-F03, MslI-F07, MslI-G02, MslI-G06, MslI-G07, MslI-G09, MslI-G12, MslI-H09	-	BP
DNA integration	SNP (G/T)	Jcr4S02570.40	NON_SYNONYMOUS_CODING	-	MslI-A12, MslI-H11	-	BP
DNA integration	SNP (T/C)	Jcr4S04810.30	NON_SYNONYMOUS_CODING	MslI-A02, MslI-A03, MslI-A06, MslI-A09, MslI-C03, MslI-C04, MslI-D02, MslI-D03, MslI-D04, MslI-D05, MslI-D11, MslI-E01, MslI-E02, MslI-E04, MslI-E05, MslI-E09, MslI-E10, MslI-F01, MslI-F03, MslI-F04, MslI-F06, MslI-F07, MslI-F08, MslI-F11, MslI-G01, MslI-H03, MslI-H04, MslI-H05, MslI-H06, MslI-H08, MslI-H09, MslI-H10	MslI-A04, MslI-A05, MslI-A10, MslI-A12, MslI-B03, MslI-B05, MslI-B08, MslI-B10, MslI-B11, MslI-C01, MslI-C02, MslI-C06, MslI-C07, MslI-C08, MslI-C09, MslI-C10, MslI-C11, MslI-C12, MslI-D01, MslI-D09, MslI-E03, MslI-E06, MslI-E08, MslI-E12, MslI-F02, MslI-F09, MslI-F10, MslI-F12, MslI-G03, MslI-G06, MslI-G07, MslI-G09, MslI-G12, MslI-H01, MslI-H07, MslI-H11	-	BP
DNA integration	SNP (C/T)	Jcr4S00036.290	STOP_GAINED	-	MslI-A04, MslI-A09, MslI-B11, MslI-C10, MslI-F02, MslI-G09, MslI-H11	-	BP
DNA integration	SNP (C/T)	Jcr4S06277.20	NON_SYNONYMOUS_CODING	-	MslI-B01, MslI-B02, MslI-E02, MslI-G03, MslI-G04, MslI-G09, MslI-H06, MslI-H09	-	BP
DNA integration	SNP (C/T)	Jcr4S16833.10	NON_SYNONYMOUS_CODING	-	MslI-A06, MslI-A12, MslI-B02, MslI-B05, MslI-B10, MslI-C07, MslI-C08, MslI-D02, MslI-D05, MslI-E07, MslI-E09, MslI-E10, MslI-F09, MslI-G06, MslI-G07, MslI-G09, MslI-H06, MslI-H07, MslI-H09	-	BP
DNA integration	SNP (G/A)	Jcr4S15914.20	NON_SYNONYMOUS_CODING	-	MslI-A03, MslI-B02, MslI-E09	-	BP
DNA integration	SNP (T/C)	Jcr4S25669.20	NON_SYNONYMOUS_CODING	-	MslI-A01, MslI-A04, MslI-B01, MslI-B03, MslI-B10, MslI-C01, MslI-C02, MslI-C07, MslI-D01, MslI-D02, MslI-D03, MslI-D04, MslI-D09, MslI-D10, MslI-E03, MslI-E05, MslI-E07, MslI-E09, MslI-F04, MslI-F09, MslI-G03, MslI-H04, MslI-H05, MslI-H07, MslI-H09, MslI-H10, MslI-H11	-	BP
DNA integration	SNP (T/C)	Jcr4S11244.30	NON_SYNONYMOUS_CODING	-	MslI-A09, MslI-B01, MslI-B02, MslI-B10, MslI-C02, MslI-C03, MslI-C05, MslI-C11, MslI-D01, MslI-D03, MslI-D09, MslI-E01, MslI-E03, MslI-E09, MslI-E10, MslI-E11, MslI-E12, MslI-F02, MslI-F03, MslI-F05, MslI-F10, MslI-G02, MslI-G03, MslI-G05, MslI-G06, MslI-G07, MslI-G09, MslI-H01, MslI-H05, MslI-H06, MslI-H07, MslI-H09	-	BP
DNA integration	SNP (C/T)	Jcr4S04357.30	NON_SYNONYMOUS_CODING	-	MslI-A01, MslI-A03, MslI-A05, MslI-A09, MslI-A12, MslI-B02, MslI-B10, MslI-C01, MslI-C03, MslI-C04, MslI-C11, MslI-D01, MslI-D03, MslI-D04, MslI-E05, MslI-E09, MslI-E12, MslI-F03, MslI-F08, MslI-F10, MslI-F12, MslI-G03, MslI-G07, MslI-G09, MslI-G10, MslI-G12, MslI-H01, MslI-H11	-	BP
DNA integration	SNP (C/A)	Jcr4S07497.20	NON_SYNONYMOUS_CODING	-	MslI-A01, MslI-A03, MslI-A04, MslI-A07, MslI-A09, MslI-A12, MslI-B01, MslI-B03, MslI-B05, MslI-B07, MslI-B10, MslI-B11, MslI-B12, MslI-C01, MslI-C05, MslI-C06, MslI-C08, MslI-D02, MslI-D03, MslI-D05, MslI-D12, MslI-E05, MslI-E07, MslI-E09, MslI-E12, MslI-F06, MslI-F10, MslI-G02, MslI-G03, MslI-G05, MslI-G06, MslI-G07, MslI-G09, MslI-G12, MslI-H01, MslI-H10, MslI-H11	-	BP
DNA integration	SNP (C/T)	Jcr4S08312.10	NON_SYNONYMOUS_CODING	-	MslI-A04, MslI-A05, MslI-A12, MslI-B01, MslI-B02, MslI-B03, MslI-B05, MslI-B07, MslI-B10, MslI-C05, MslI-D02, MslI-E07, MslI-F03, MslI-F04, MslI-F10, MslI-G03, MslI-G06, MslI-G09, MslI-H01, MslI-H09, MslI-H11	-	BP
DNA integration	SNP (G/A)	Jcr4S04167.30	NON_SYNONYMOUS_CODING	-	MslI-A01, MslI-A03, MslI-B02, MslI-B03, MslI-B04, MslI-B06, MslI-B10, MslI-B11, MslI-C02, MslI-C04, MslI-C08, MslI-C10, MslI-D01, MslI-D03, MslI-E03, MslI-E05, MslI-E09, MslI-F08, MslI-F10, MslI-G01, MslI-G06, MslI-G09, MslI-H06, MslI-H07	-	BP
DNA integration	SNP (T/A)	Jcr4S03657.30	NON_SYNONYMOUS_CODING	MslI-A02, MslI-B04	MslI-A01, MslI-A03, MslI-A04, MslI-A05, MslI-A06, MslI-A07, MslI-A08, MslI-A09, MslI-A12, MslI-B01, MslI-B02, MslI-B03, MslI-B05, MslI-B06, MslI-B07, MslI-B09, MslI-B10, MslI-B11, MslI-B12, MslI-C01, MslI-C03, MslI-C04, MslI-C05, MslI-C07, MslI-C08, MslI-C10, MslI-C11, MslI-D01, MslI-D02, MslI-D03, MslI-D04, MslI-D05, MslI-D10, MslI-D11, MslI-E01, MslI-E02, MslI-E03, MslI-E04, MslI-E05, MslI-E06,…	-	BP
DNA integration	SNP (A/G)	Jcr4S26668.10	NON_SYNONYMOUS_CODING	-	MslI-A09, MslI-B04, MslI-C02, MslI-C03, MslI-C05, MslI-C07, MslI-C10, MslI-D02, MslI-D03, MslI-E09, MslI-G02, MslI-G06, MslI-H09	-	BP
DNA integration	SNP (T/C)	Jcr4S16109.10	NON_SYNONYMOUS_CODING	-	MslI-A01, MslI-A03, MslI-A04, MslI-A05, MslI-A06, MslI-A08, MslI-A09, MslI-A10, MslI-A12, MslI-B01, MslI-B02, MslI-B04, MslI-B05, MslI-B06, MslI-B07, MslI-B08, MslI-B10, MslI-B11, MslI-B12, MslI-C02, MslI-C03, MslI-C04, MslI-C05, MslI-C06, MslI-C07, MslI-C08, MslI-C09, MslI-C10, MslI-C12, MslI-D01, MslI-D02, MslI-D03, MslI-D04, MslI-D05, MslI-D09, MslI-D10, MslI-D12, MslI-E01, MslI-E02, MslI-E05,…	-	BP
DNA integration	SNP (C/T)	Jcr4S02564.20	NON_SYNONYMOUS_CODING	-	MslI-A01, MslI-A03, MslI-A04, MslI-A05, MslI-A06, MslI-A07, MslI-A09, MslI-A10, MslI-A12, MslI-B01, MslI-B02, MslI-B03, MslI-B04, MslI-B05, MslI-B06, MslI-B09, MslI-B10, MslI-B11, MslI-B12, MslI-C01, MslI-C02, MslI-C03, MslI-C04, MslI-C05, MslI-C07, MslI-C08, MslI-C10, MslI-C11, MslI-D01, MslI-D02, MslI-D03, MslI-D04, MslI-D05, MslI-D07, MslI-D09, MslI-D10, MslI-D11, MslI-D12, MslI-E01, MslI-E02,…	-	BP
DNA integration	SNP (G/A)	Jcr4S13701.20	NON_SYNONYMOUS_CODING	MslI-A01, MslI-A03, MslI-A04, MslI-A05, MslI-A06, MslI-A12, MslI-B02, MslI-B03, MslI-B04, MslI-B10, MslI-C01, MslI-C03, MslI-C04, MslI-C05, MslI-C07, MslI-C10, MslI-D01, MslI-D02, MslI-D03, MslI-D04, MslI-D09, MslI-E01, MslI-E02, MslI-E04, MslI-E05, MslI-E06, MslI-E07, MslI-E12, MslI-F02, MslI-F03, MslI-F04, MslI-F06, MslI-G02, MslI-G03, MslI-G05, MslI-G06, MslI-G07, MslI-G08, MslI-H01, MslI-H09	-	-	BP
DNA integration	SNP (G/T)	Jcr4S08207.10	STOP_GAINED	MslI-A04, MslI-A05, MslI-A09, MslI-A12, MslI-B03, MslI-B07, MslI-B09, MslI-B10, MslI-B11, MslI-C01, MslI-C02, MslI-C04, MslI-C10, MslI-D03, MslI-D04, MslI-D09, MslI-E01, MslI-E03, MslI-E07, MslI-E09, MslI-E10, MslI-E12, MslI-F03, MslI-F04, MslI-F05, MslI-F06, MslI-G01, MslI-G02, MslI-G03, MslI-G06, MslI-G07, MslI-G08, MslI-G09, MslI-H02, MslI-H04, MslI-H06, MslI-H09, MslI-H10, MslI-H11	-	-	BP
DNA integration	SNP (G/C)	Jcr4S08207.10	NON_SYNONYMOUS_CODING	MslI-A04, MslI-A05, MslI-A09, MslI-A12, MslI-B03, MslI-B07, MslI-B09, MslI-B10, MslI-B11, MslI-C01, MslI-C02, MslI-C04, MslI-C10, MslI-D03, MslI-D04, MslI-D09, MslI-E01, MslI-E03, MslI-E07, MslI-E09, MslI-E10, MslI-E12, MslI-F03, MslI-F04, MslI-F05, MslI-F06, MslI-F07, MslI-G01, MslI-G02, MslI-G03, MslI-G06, MslI-G07, MslI-G08, MslI-G09, MslI-H02, MslI-H04, MslI-H06, MslI-H09, MslI-H10, MslI-H11	-	-	BP
DNA integration	SNP (G/A)	Jcr4S06990.10	NON_SYNONYMOUS_CODING	MslI-A01, MslI-A03, MslI-A06, MslI-A09, MslI-A12, MslI-B01, MslI-B02, MslI-B04, MslI-B12, MslI-C05, MslI-C10, MslI-D02, MslI-D05, MslI-D07, MslI-D09, MslI-E03, MslI-E06, MslI-E07, MslI-E09, MslI-E10, MslI-E12, MslI-F02, MslI-F09, MslI-G03, MslI-G05, MslI-G07, MslI-G09, MslI-H01, MslI-H05, MslI-H11	-	-	BP
DNA integration	SNP (T/G)	Jcr4S06234.20	NON_SYNONYMOUS_CODING	-	MslI-B11	-	BP
DNA integration	SNP (G/T)	Jcr4S21397.10	NON_SYNONYMOUS_CODING	-	MslI-F06	-	BP
DNA integration	SNP (G/T)	Jcr4S10509.20	NON_SYNONYMOUS_CODING	-	MslI-E03	-	BP
DNA integration	SNP (C/T)	Jcr4S00218.30	NON_SYNONYMOUS_CODING	MslI-A04, MslI-B09, MslI-C02, MslI-D10, MslI-D12, MslI-E01, MslI-E07, MslI-E09, MslI-E10, MslI-E11, MslI-F03, MslI-F12, MslI-G04, MslI-G09, MslI-G12, MslI-H01, MslI-H02, MslI-H11	MslI-A09, MslI-A12, MslI-B02, MslI-B11, MslI-C03, MslI-C09, MslI-C12, MslI-D02, MslI-E03, MslI-F09, MslI-F10, MslI-G05, MslI-H07, MslI-H09	-	BP
DNA integration	SNP (C/T)	Jcr4S06140.20	NON_SYNONYMOUS_CODING	-	MslI-A03, MslI-A04, MslI-A05, MslI-A07, MslI-A08, MslI-A09, MslI-B01, MslI-B02, MslI-B03, MslI-B10, MslI-C01, MslI-C04, MslI-C10, MslI-C11, MslI-D03, MslI-D04, MslI-D11, MslI-E02, MslI-E03, MslI-E05, MslI-E10, MslI-F02, MslI-F04, MslI-F07, MslI-F08, MslI-F09, MslI-F10, MslI-G01, MslI-G02, MslI-G03, MslI-G09, MslI-H04, MslI-H07, MslI-H09, MslI-H11	-	BP
DNA integration	SNP (A/G)	Jcr4S15807.30	NON_SYNONYMOUS_CODING	-	MslI-A01, MslI-A04, MslI-A12, MslI-B02, MslI-B05, MslI-B10, MslI-B11, MslI-C01, MslI-C03, MslI-D04, MslI-E02, MslI-F08, MslI-G03, MslI-G05, MslI-G09, MslI-H07, MslI-H09	-	BP
DNA integration	SNP (A/G)	Jcr4S00204.20	NON_SYNONYMOUS_CODING	-	MslI-A03, MslI-A07, MslI-A09, MslI-A12, MslI-B01, MslI-B02, MslI-B04, MslI-B05, MslI-B11, MslI-C03, MslI-C04, MslI-C08, MslI-D02, MslI-D03, MslI-D09, MslI-D12, MslI-E03, MslI-E05, MslI-E07, MslI-E09, MslI-E10, MslI-E12, MslI-F04, MslI-F05, MslI-G02, MslI-G05, MslI-G06, MslI-G07, MslI-G08, MslI-G09, MslI-H04, MslI-H07, MslI-H09, MslI-H11	-	BP
DNA integration	SNP (C/T)	Jcr4S00026.30	NON_SYNONYMOUS_CODING	MslI-A03, MslI-A04, MslI-A06, MslI-A12, MslI-B03, MslI-B10, MslI-B11, MslI-C01, MslI-C08, MslI-C11, MslI-D02, MslI-D09, MslI-E05, MslI-E07, MslI-E08, MslI-E09, MslI-E12, MslI-F04, MslI-F08, MslI-F10, MslI-G01, MslI-G02, MslI-G06, MslI-G09, MslI-H01, MslI-H02, MslI-H09, MslI-H11	-	-	BP
DNA integration	SNP (G/C)	Jcr4S06351.20	NON_SYNONYMOUS_CODING	MslI-A03, MslI-A04, MslI-A07, MslI-B02, MslI-B03, MslI-B08, MslI-B10, MslI-C01, MslI-C02, MslI-C03, MslI-C05, MslI-C07, MslI-C08, MslI-C10, MslI-C11, MslI-D01, MslI-D04, MslI-D05, MslI-D07, MslI-D10, MslI-E02, MslI-E03, MslI-E04, MslI-E05, MslI-E06, MslI-E09, MslI-E10, MslI-F03, MslI-G03, MslI-G06, MslI-G09, MslI-H01, MslI-H04, MslI-H07	-	-	BP
DNA integration	SNP (G/A)	Jcr4S09540.10	NON_SYNONYMOUS_CODING	-	MslI-G03, MslI-G09	-	BP
DNA integration	SNP (C/T)	Jcr4S16833.10	NON_SYNONYMOUS_CODING	-	MslI-C11, MslI-E08, MslI-G09, MslI-H07	-	BP
DNA integration	SNP (G/T)	Jcr4S04810.20	NON_SYNONYMOUS_CODING	MslI-A05, MslI-B09, MslI-D03, MslI-H06, MslI-H11	MslI-B02, MslI-B04, MslI-B10, MslI-B11, MslI-C04, MslI-C07, MslI-C08, MslI-D01, MslI-D10, MslI-E01, MslI-E07, MslI-E09, MslI-F01, MslI-F12, MslI-G01, MslI-G03, MslI-G06, MslI-G09, MslI-H01, MslI-H04	-	BP
DNA integration	SNP (G/A)	Jcr4S06351.20	NON_SYNONYMOUS_CODING	-	MslI-A04, MslI-A05, MslI-A07, MslI-A12, MslI-B01, MslI-B03, MslI-B04, MslI-B05, MslI-B07, MslI-B10, MslI-B11, MslI-C01, MslI-C02, MslI-C03, MslI-C04, MslI-C05, MslI-C10, MslI-D01, MslI-D02, MslI-D03, MslI-D07, MslI-D09, MslI-D12, MslI-E01, MslI-E07, MslI-E10, MslI-E12, MslI-F01, MslI-F02, MslI-F06, MslI-F07, MslI-F11, MslI-G02, MslI-G05, MslI-G06, MslI-G09, MslI-H01, MslI-H02, MslI-H04, MslI-H09,…	-	BP
DNA integration	SNP (C/T)	Jcr4S07241.10	NON_SYNONYMOUS_CODING	MslI-B11, MslI-C01	MslI-A01, MslI-A07, MslI-A09, MslI-A10, MslI-A12, MslI-C03, MslI-C10, MslI-C12, MslI-D09, MslI-D10, MslI-E01, MslI-E02, MslI-F07, MslI-G01, MslI-H02, MslI-H11	-	BP
DNA integration	SNP (C/T)	Jcr4S13892.30	NON_SYNONYMOUS_CODING	MslI-E09	MslI-A09, MslI-B04, MslI-B05, MslI-B10, MslI-C02, MslI-C10, MslI-D05, MslI-D09, MslI-E12, MslI-G03, MslI-G07, MslI-G09, MslI-H06, MslI-H09, MslI-H10, MslI-H11	-	BP
DNA integration	SNP (C/T)	Jcr4S15013.10	NON_SYNONYMOUS_CODING	MslI-F08	MslI-A05, MslI-A10, MslI-A12, MslI-B02, MslI-B03, MslI-B10, MslI-C01, MslI-D01, MslI-E08, MslI-E09, MslI-E10, MslI-F07, MslI-F09, MslI-F10, MslI-G03, MslI-G06, MslI-G07, MslI-G09, MslI-H04, MslI-H07, MslI-H09	-	BP
DNA integration	SNP (C/T)	Jcr4S02558.20	NON_SYNONYMOUS_CODING	-	MslI-A03, MslI-A12, MslI-B03, MslI-B10, MslI-C03, MslI-C07, MslI-C08, MslI-D02, MslI-D03, MslI-D04, MslI-D07, MslI-E02, MslI-E07, MslI-E09, MslI-F01, MslI-G03, MslI-G09, MslI-G12, MslI-H09, MslI-H10, MslI-H11	-	BP
DNA integration	SNP (G/T)	Jcr4S06351.20	STOP_GAINED	MslI-A03, MslI-A04, MslI-A07, MslI-A12, MslI-B02, MslI-B03, MslI-B08, MslI-B10, MslI-C01, MslI-C02, MslI-C03, MslI-C05, MslI-C07, MslI-C08, MslI-C10, MslI-C11, MslI-D01, MslI-D04, MslI-D05, MslI-D07, MslI-D10, MslI-E02, MslI-E03, MslI-E04, MslI-E05, MslI-E06, MslI-E09, MslI-E10, MslI-F03, MslI-G03, MslI-G06, MslI-G07, MslI-G09, MslI-H01, MslI-H04, MslI-H07	-	-	BP
DNA integration	SNP (A/G)	Jcr4S00026.30	NON_SYNONYMOUS_CODING	MslI-A01, MslI-A04, MslI-A10, MslI-B06, MslI-C01, MslI-C04, MslI-D09, MslI-E01, MslI-E07, MslI-E09, MslI-E10, MslI-E11, MslI-F05, MslI-F10, MslI-F12, MslI-G01, MslI-G02, MslI-G05, MslI-G06, MslI-G09, MslI-H01, MslI-H03	MslI-A05, MslI-C02, MslI-D02, MslI-D05, MslI-D07, MslI-E02, MslI-G03	-	BP
DNA integration	SNP (C/T)	Jcr4S09378.20	STOP_GAINED	-	MslI-C03	-	BP
DNA integration	SNP (C/T)	Jcr4S03040.10	STOP_GAINED	-	MslI-E09	-	BP
DNA integration	SNP (T/C)	Jcr4S03040.10	NON_SYNONYMOUS_CODING	-	MslI-E09	-	BP
DNA integration	SNP (G/A)	Jcr4S09378.20	NON_SYNONYMOUS_CODING	-	MslI-C03	-	BP
DNA integration	SNP (C/T)	Jcr4S06346.20	NON_SYNONYMOUS_CODING	-	MslI-F09	-	BP
DNA integration	SNP (C/T)	Jcr4S02835.10	NON_SYNONYMOUS_CODING	-	MslI-A03, MslI-A12, MslI-B05, MslI-C05, MslI-F03	-	BP
DNA integration	SNP (G/A)	Jcr4S00120.20	NON_SYNONYMOUS_CODING	-	MslI-F08	-	BP
DNA integration	SNP (T/C)	Jcr4S02835.10	NON_SYNONYMOUS_CODING	-	MslI-A03, MslI-A04, MslI-A12, MslI-B02, MslI-B11, MslI-C08, MslI-E01, MslI-E09	-	BP
DNA integration	SNP (T/C)	Jcr4S00120.20	NON_SYNONYMOUS_CODING	MslI-D02	MslI-F08, MslI-G03, MslI-H11	-	BP
DNA integration	SNP (C/T)	Jcr4S21269.10	NON_SYNONYMOUS_CODING	-	MslI-A01, MslI-A03, MslI-A04, MslI-A06, MslI-A09, MslI-A12, MslI-B02, MslI-B05, MslI-B07, MslI-C01, MslI-C03, MslI-C05, MslI-C07, MslI-C08, MslI-C11, MslI-D01, MslI-D03, MslI-D09, MslI-E01, MslI-E02, MslI-E04, MslI-E07, MslI-E09, MslI-F01, MslI-F03, MslI-F08, MslI-G03, MslI-G09, MslI-H06, MslI-H09, MslI-H11	-	BP
DNA integration	SNP (C/T)	Jcr4S04945.20	NON_SYNONYMOUS_CODING	-	MslI-A03, MslI-A04, MslI-A12, MslI-B01, MslI-B02, MslI-B03, MslI-B05, MslI-B10, MslI-C03, MslI-C05, MslI-C10, MslI-D04, MslI-D09, MslI-E01, MslI-E09, MslI-E11, MslI-F07, MslI-G01, MslI-G02, MslI-G03, MslI-G09, MslI-H09, MslI-H10, MslI-H11	-	BP
DNA integration	SNP (G/A)	Jcr4S04167.30	NON_SYNONYMOUS_CODING	MslI-A01, MslI-A03, MslI-A05, MslI-A06, MslI-A09, MslI-B01, MslI-B02, MslI-B03, MslI-B04, MslI-B05, MslI-B07, MslI-B10, MslI-B12, MslI-C01, MslI-C02, MslI-C04, MslI-C05, MslI-C07, MslI-C08, MslI-C10, MslI-D01, MslI-D02, MslI-D03, MslI-D04, MslI-D05, MslI-E01, MslI-E05, MslI-E06, MslI-E07, MslI-E09, MslI-E11, MslI-E12, MslI-F02, MslI-F03, MslI-F04, MslI-F06, MslI-F08, MslI-F10, MslI-G01, MslI-G02,…	-	-	BP
DNA integration	SNP (G/A)	Jcr4S03673.10	NON_SYNONYMOUS_CODING	-	MslI-H06	-	BP
DNA integration	SNP (G/A)	Jcr4U29006.10	NON_SYNONYMOUS_CODING	-	MslI-B10	-	BP
DNA integration	SNP (G/A)	Jcr4S17014.10	NON_SYNONYMOUS_CODING	-	MslI-D01	-	BP
DNA integration	SNP (A/C)	Jcr4S00120.20	NON_SYNONYMOUS_CODING	-	MslI-A12, MslI-B10, MslI-C05, MslI-D02, MslI-F08	-	BP
DNA integration	SNP (G/A)	Jcr4S04650.10	NON_SYNONYMOUS_CODING	-	MslI-A03, MslI-A05, MslI-A06, MslI-A12, MslI-B02, MslI-B09, MslI-B12, MslI-C02, MslI-C11, MslI-D02, MslI-D05, MslI-D10, MslI-E02, MslI-F02, MslI-F11, MslI-G03, MslI-G05, MslI-H09	-	BP
DNA integration	SNP (G/A)	Jcr4S20672.20	NON_SYNONYMOUS_CODING	-	MslI-B09, MslI-G09, MslI-H11	-	BP
DNA integration	SNP (A/T)	Jcr4U31120.10	NON_SYNONYMOUS_CODING	-	MslI-C07, MslI-E09, MslI-F10, MslI-G05	-	BP
DNA integration	SNP (G/T)	Jcr4S11008.10	NON_SYNONYMOUS_CODING	-	MslI-B11, MslI-D02, MslI-E09, MslI-G03	-	BP
DNA integration	SNP (C/T)	Jcr4U31120.10	NON_SYNONYMOUS_CODING	-	MslI-C02, MslI-C07, MslI-D07, MslI-D09, MslI-E09, MslI-F08, MslI-F10, MslI-G05	-	BP
DNA integration	SNP (C/T)	Jcr4S03722.20	NON_SYNONYMOUS_CODING	-	MslI-A03, MslI-C03, MslI-E09	-	BP
DNA integration	SNP (C/T)	Jcr4S13612.10	NON_SYNONYMOUS_CODING	-	MslI-A12, MslI-E02, MslI-G03	-	BP
DNA integration	SNP (T/C)	Jcr4S03722.20	NON_SYNONYMOUS_CODING	-	MslI-B07, MslI-G03	-	BP
DNA integration	SNP (T/C)	Jcr4S13612.10	NON_SYNONYMOUS_CODING	-	MslI-G09	-	BP
DNA integration	SNP (G/A)	Jcr4S00218.30	NON_SYNONYMOUS_CODING	-	MslI-A04, MslI-C03, MslI-D02, MslI-E09, MslI-H01	-	BP
DNA integration	SNP (A/G)	Jcr4S16109.10	STOP_LOST	-	MslI-A10, MslI-A12, MslI-B11, MslI-C01, MslI-C09, MslI-C12, MslI-E04, MslI-E12, MslI-F02, MslI-F09, MslI-G01, MslI-G02, MslI-H04, MslI-H06	-	BP
DNA integration	SNP (C/T)	Jcr4S06147.30	NON_SYNONYMOUS_CODING	-	MslI-A03, MslI-B01, MslI-B03, MslI-B10, MslI-B11, MslI-C01, MslI-C04, MslI-C08, MslI-C10, MslI-E09, MslI-E11, MslI-F10, MslI-G06, MslI-G09, MslI-H09	-	BP
DNA integration	SNP (A/G)	Jcr4S21566.10	NON_SYNONYMOUS_CODING	-	MslI-C04	-	BP
DNA integration	SNP (T/C)	Jcr4S04167.30	NON_SYNONYMOUS_CODING	-	MslI-A12, MslI-D02, MslI-H09	-	BP
DNA integration	SNP (C/T)	Jcr4S04167.30	NON_SYNONYMOUS_CODING	-	MslI-H07	-	BP
DNA integration	SNP (G/T)	Jcr4S07985.30	NON_SYNONYMOUS_CODING	-	MslI-E09	-	BP
DNA integration	SNP (C/T)	Jcr4S21358.10	NON_SYNONYMOUS_CODING	MslI-C11, MslI-E09	MslI-A12, MslI-D10, MslI-E05, MslI-G08, MslI-H11	-	BP
DNA integration	SNP (C/T)	Jcr4S05965.30	NON_SYNONYMOUS_CODING	-	MslI-A03, MslI-A10, MslI-B11, MslI-C03, MslI-D01, MslI-D02, MslI-E02, MslI-E05, MslI-E09, MslI-F03, MslI-F05, MslI-F09, MslI-G02, MslI-G03, MslI-G07, MslI-H07, MslI-H09	-	BP
DNA integration	SNP (T/G)	Jcr4S25726.10	NON_SYNONYMOUS_CODING	MslI-A03, MslI-A04, MslI-A07, MslI-A12, MslI-B02, MslI-B03, MslI-B05, MslI-B11, MslI-C01, MslI-C03, MslI-C04, MslI-C05, MslI-C07, MslI-D01, MslI-D04, MslI-D05, MslI-D07, MslI-E01, MslI-E02, MslI-E04, MslI-E09, MslI-F01, MslI-F02, MslI-F06, MslI-G01, MslI-G03, MslI-G05, MslI-G09, MslI-G12, MslI-H07, MslI-H09	-	-	BP
DNA integration	SNP (G/A)	Jcr4S25726.10	NON_SYNONYMOUS_CODING	MslI-A03, MslI-A04, MslI-A07, MslI-A12, MslI-B02, MslI-B03, MslI-B05, MslI-B11, MslI-C01, MslI-C03, MslI-C04, MslI-C05, MslI-C07, MslI-D01, MslI-D04, MslI-D05, MslI-D07, MslI-E01, MslI-E02, MslI-E04, MslI-E09, MslI-F01, MslI-F02, MslI-F06, MslI-G01, MslI-G03, MslI-G05, MslI-G09, MslI-G12, MslI-H07, MslI-H09	-	-	BP
DNA integration	SNP (T/A)	Jcr4S00581.20	NON_SYNONYMOUS_CODING	-	MslI-D11, MslI-F08	-	BP
DNA integration	SNP (A/T)	Jcr4S21358.10	NON_SYNONYMOUS_CODING	-	MslI-E05	-	BP
DNA integration	SNP (C/T)	Jcr4S08374.60	NON_SYNONYMOUS_CODING	-	MslI-B10, MslI-C04, MslI-C10, MslI-D07, MslI-E09, MslI-F04	-	BP
DNA integration	SNP (A/G)	Jcr4S02528.10	NON_SYNONYMOUS_CODING	MslI-A03, MslI-A09, MslI-A10, MslI-A12, MslI-B01, MslI-B10, MslI-D01, MslI-E02, MslI-E09, MslI-E10, MslI-E12, MslI-F10, MslI-G03, MslI-G07, MslI-G09, MslI-H11	-	-	BP
DNA integration	SNP (C/A)	Jcr4S01996.70	NON_SYNONYMOUS_CODING	MslI-A01, MslI-A09, MslI-B03, MslI-B11, MslI-D04, MslI-E09, MslI-G03, MslI-G06, MslI-H07	-	-	BP
DNA integration	SNP (G/A)	Jcr4S07203.10	NON_SYNONYMOUS_CODING	MslI-B09, MslI-C02, MslI-C06, MslI-C11, MslI-D11, MslI-E02, MslI-E04, MslI-G03, MslI-G09	MslI-A09, MslI-A12, MslI-B05, MslI-E11	-	BP
DNA integration	SNP (G/A)	Jcr4S06922.20	NON_SYNONYMOUS_CODING	-	MslI-E05, MslI-G06	-	BP
DNA integration	SNP (G/A)	Jcr4S07733.20	STOP_GAINED	-	MslI-E09	-	BP
DNA integration	SNP (A/G)	Jcr4S05965.30	NON_SYNONYMOUS_CODING	-	MslI-B11	-	BP
DNA integration	SNP (G/A)	Jcr4S05965.30	NON_SYNONYMOUS_CODING	-	MslI-A09, MslI-B05, MslI-B11, MslI-E05, MslI-E09	-	BP
DNA integration	SNP (A/G)	Jcr4S00740.20	NON_SYNONYMOUS_CODING	-	MslI-B01	-	BP
DNA integration	SNP (T/C)	Jcr4S02483.30	NON_SYNONYMOUS_CODING	-	MslI-A01, MslI-A12, MslI-B03, MslI-C03, MslI-C08, MslI-D02, MslI-E09, MslI-F03	-	BP
DNA integration	SNP (G/A)	Jcr4S09610.10	NON_SYNONYMOUS_CODING	MslI-A12, MslI-B01, MslI-D09, MslI-E08, MslI-F04, MslI-G06, MslI-G09, MslI-H06, MslI-H09, MslI-H11	-	-	BP
DNA integration	SNP (G/A)	Jcr4S02483.30	NON_SYNONYMOUS_CODING	-	MslI-A01, MslI-A12, MslI-B03, MslI-C03, MslI-D02, MslI-E09, MslI-E10, MslI-F03	-	BP
DNA integration	SNP (A/T)	Jcr4S02483.30	NON_SYNONYMOUS_CODING	-	MslI-E09	-	BP
DNA integration	SNP (G/T)	Jcr4S00417.10	NON_SYNONYMOUS_CODING	-	MslI-G07, MslI-G09, MslI-H09	-	BP
DNA integration	SNP (A/G)	Jcr4S00362.10	NON_SYNONYMOUS_CODING	-	MslI-E05, MslI-F06, MslI-F10, MslI-G09, MslI-H09, MslI-H11	-	BP
DNA integration	SNP (C/T)	Jcr4S13832.10	NON_SYNONYMOUS_CODING	MslI-A05, MslI-B01, MslI-H11	-	-	BP
DNA integration	SNP (A/G)	Jcr4S09756.70	NON_SYNONYMOUS_CODING	-	MslI-B01	-	BP
DNA integration	SNP (C/T)	Jcr4S09756.70	NON_SYNONYMOUS_CODING	-	MslI-B01, MslI-B11	-	BP
DNA integration	SNP (T/C)	Jcr4S26663.20	NON_SYNONYMOUS_CODING	-	MslI-D12	-	BP
DNA integration	SNP (G/A)	Jcr4S15883.30	NON_SYNONYMOUS_CODING	MslI-A04, MslI-A12, MslI-B11, MslI-E09, MslI-F08, MslI-H06	-	-	BP
DNA integration	SNP (A/G)	Jcr4S04810.20	NON_SYNONYMOUS_CODING	-	MslI-A03, MslI-B11	-	BP
DNA integration	SNP (T/C)	Jcr4S09841.10	NON_SYNONYMOUS_CODING	-	MslI-A05, MslI-E10	-	BP
DNA integration	SNP (G/T)	Jcr4U31181.10	NON_SYNONYMOUS_CODING	-	MslI-A05, MslI-F08	-	BP
DNA integration	SNP (A/G)	Jcr4S00887.50	NON_SYNONYMOUS_CODING	MslI-B10	-	-	BP
DNA integration	SNP (C/T)	Jcr4S06315.30	NON_SYNONYMOUS_CODING	MslI-E07, MslI-E09, MslI-F04	-	-	BP
DNA integration	SNP (G/A)	Jcr4S04810.20	NON_SYNONYMOUS_CODING	-	MslI-E09, MslI-G09	-	BP
DNA integration	SNP (T/A)	Jcr4S07243.10	NON_SYNONYMOUS_CODING	MslI-E09	-	-	BP
DNA integration	SNP (G/A)	Jcr4S05441.40	NON_SYNONYMOUS_CODING	-	MslI-F09	-	BP
DNA integration	SNP (C/T)	Jcr4S27554.10	NON_SYNONYMOUS_CODING	-	MslI-B02	-	BP
DNA integration	SNP (G/A)	Jcr4S04773.30	NON_SYNONYMOUS_CODING	-	MslI-B11	-	BP
DNA integration	SNP (A/T)	Jcr4S04386.30	NON_SYNONYMOUS_CODING	-	MslI-A09, MslI-A12, MslI-E05	-	BP
DNA integration	SNP (C/T)	Jcr4U28913.20	NON_SYNONYMOUS_CODING	MslI-B09, MslI-C01, MslI-C11, MslI-D05, MslI-F07, MslI-G08	-	-	BP
DNA integration	SNP (C/T)	Jcr4S02834.20	NON_SYNONYMOUS_CODING	-	MslI-E09, MslI-H11	-	BP
DNA integration	SNP (C/G)	Jcr4S04902.40	NON_SYNONYMOUS_CODING	MslI-E10	-	-	BP
DNA integration	SNP (G/A)	Jcr4S13527.10	NON_SYNONYMOUS_CODING	MslI-E01, MslI-E03, MslI-E09, MslI-G03, MslI-G05, MslI-G07	-	-	BP
DNA integration	SNP (T/A)	Jcr4S26668.10	NON_SYNONYMOUS_CODING	MslI-G09	-	-	BP
DNA integration	SNP (C/T)	Jcr4S13813.20	STOP_GAINED	MslI-H07	-	-	BP
DNA integration	SNP (C/T)	Jcr4S16833.10	NON_SYNONYMOUS_CODING	-	MslI-F09, MslI-H07	-	BP
DNA integration	SNP (G/T)	Jcr4S05557.30	STOP_GAINED	-	MslI-D09	-	BP
DNA integration	SNP (G/T)	Jcr4S04371.30	NON_SYNONYMOUS_CODING	-	MslI-A12, MslI-B11, MslI-E08, MslI-E09, MslI-F07, MslI-G07, MslI-H07, MslI-H11	-	BP
DNA integration	SNP (C/T)	Jcr4S12125.20	NON_SYNONYMOUS_CODING	-	MslI-G03	-	BP
DNA integration	SNP (T/G)	Jcr4S05647.30	NON_SYNONYMOUS_CODING	-	MslI-C09	-	BP
DNA integration	SNP (T/G)	Jcr4S05647.30	NON_SYNONYMOUS_CODING	-	MslI-C09	-	BP
RNA polyadenylation	SNP (C/T)	Jcr4S00793.90	NON_SYNONYMOUS_CODING	MslI-A08, MslI-C01, MslI-F10, MslI-G01, MslI-H08	MslI-A01, MslI-A02, MslI-A03, MslI-A04, MslI-A05, MslI-A06, MslI-A07, MslI-A09, MslI-A10, MslI-A12, MslI-B01, MslI-B02, MslI-B03, MslI-B04, MslI-B05, MslI-B06, MslI-B09, MslI-B10, MslI-B11, MslI-C03, MslI-C04, MslI-C05, MslI-C06, MslI-C07, MslI-C08, MslI-C09, MslI-C10, MslI-C11, MslI-D01, MslI-D02, MslI-D03, MslI-D04, MslI-D09, MslI-D12, MslI-E01, MslI-E02, MslI-E03, MslI-E04, MslI-E05, MslI-E06,…	-	BP
biosynthetic process, L-phenylalanine catabolic process	SNP (A/T)	Jcr4S00314.30	NON_SYNONYMOUS_CODING	MslI-C03, MslI-C07, MslI-G03	MslI-C12	-	BP
cell wall modification	SNP (T/G)	Jcr4S04375.30	STOP_GAINED	MslI-A03, MslI-A04, MslI-A05, MslI-A06, MslI-A07, MslI-A08, MslI-A09, MslI-A12, MslI-B01, MslI-B02, MslI-B03, MslI-B04, MslI-B05, MslI-B06, MslI-B07, MslI-B09, MslI-B10, MslI-B11, MslI-B12, MslI-C01, MslI-C02, MslI-C03, MslI-C04, MslI-C05, MslI-C07, MslI-C08, MslI-C10, MslI-C11, MslI-D01, MslI-D02, MslI-D03, MslI-D04, MslI-D09, MslI-D10, MslI-E01, MslI-E02, MslI-E03, MslI-E04, MslI-E05, MslI-E07,…	MslI-C09, MslI-C12, MslI-F09	-	BP
cellular amino acid metabolic process	SNP (A/G)	Jcr4S01140.20	NON_SYNONYMOUS_CODING	-	MslI-A03, MslI-A12, MslI-B05, MslI-B10, MslI-B11, MslI-C03, MslI-C04, MslI-C05, MslI-C08, MslI-C10, MslI-D02, MslI-D03, MslI-D09, MslI-E02, MslI-E07, MslI-E09, MslI-F03, MslI-F04, MslI-F10, MslI-G02, MslI-G03, MslI-G05, MslI-G06, MslI-G09, MslI-H04, MslI-H07, MslI-H09, MslI-H11	-	BP
intracellular signal transduction, oxidation-reduction process	SNP (C/A)	Jcr4S00330.20	NON_SYNONYMOUS_CODING	-	MslI-A01, MslI-A02, MslI-A04, MslI-A05, MslI-A06, MslI-A09, MslI-A10, MslI-A11, MslI-B02, MslI-B04, MslI-B07, MslI-B09, MslI-B10, MslI-B11, MslI-B12, MslI-C09, MslI-C10, MslI-C11, MslI-C12, MslI-D02, MslI-D05, MslI-D09, MslI-D10, MslI-D12, MslI-E05, MslI-E06, MslI-E08, MslI-E09, MslI-E11, MslI-E12, MslI-F03, MslI-F04, MslI-F07, MslI-F09, MslI-F10, MslI-F12, MslI-G01, MslI-G02, MslI-G03, MslI-G08,…	-	BP
metabolic process	SNP (G/T)	Jcr4S00413.10	NON_SYNONYMOUS_CODING	-	MslI-A12, MslI-B02, MslI-B10, MslI-H07	-	BP
metabolic process	SNP (C/A)	Jcr4S01916.10	NON_SYNONYMOUS_CODING	-	MslI-G03	-	BP
metabolic process	SNP (G/C)	Jcr4S01916.10	NON_SYNONYMOUS_CODING	-	MslI-G03	-	BP
negative regulation of translation	SNP (C/T)	Jcr4S01069.20	NON_SYNONYMOUS_CODING	-	MslI-A01, MslI-A04, MslI-A05, MslI-A06, MslI-A07, MslI-A08, MslI-A10, MslI-A12, MslI-B02, MslI-B03, MslI-B04, MslI-B05, MslI-B06, MslI-B07, MslI-B08, MslI-B09, MslI-B10, MslI-B11, MslI-B12, MslI-C01, MslI-C02, MslI-C03, MslI-C04, MslI-C05, MslI-C07, MslI-C08, MslI-C10, MslI-C11, MslI-C12, MslI-D01, MslI-D02, MslI-D03, MslI-D04, MslI-D07, MslI-D08, MslI-D09, MslI-D10, MslI-D11, MslI-D12, MslI-E01,…	-	BP
negative regulation of translation	SNP (C/G)	Jcr4S01069.20	NON_SYNONYMOUS_CODING	-	MslI-A01, MslI-A02, MslI-A04, MslI-A05, MslI-A06, MslI-A07, MslI-A08, MslI-A09, MslI-A10, MslI-A12, MslI-B01, MslI-B02, MslI-B03, MslI-B04, MslI-B05, MslI-B06, MslI-B07, MslI-B08, MslI-B09, MslI-B10, MslI-B11, MslI-B12, MslI-C01, MslI-C02, MslI-C03, MslI-C04, MslI-C05, MslI-C07, MslI-C08, MslI-C10, MslI-C11, MslI-C12, MslI-D01, MslI-D02, MslI-D03, MslI-D04, MslI-D07, MslI-D08, MslI-D09, MslI-D10,…	-	BP
nucleoside metabolic process	SNP (T/C)	Jcr4S02557.10	NON_SYNONYMOUS_CODING	-	MslI-A01, MslI-A02, MslI-A03, MslI-A04, MslI-A05, MslI-A06, MslI-A07, MslI-A08, MslI-A09, MslI-A10, MslI-A11, MslI-A12, MslI-B01, MslI-B02, MslI-B03, MslI-B04, MslI-B05, MslI-B06, MslI-B07, MslI-B08, MslI-B09, MslI-B10, MslI-B11, MslI-B12, MslI-C01, MslI-C02, MslI-C03, MslI-C04, MslI-C05, MslI-C06, MslI-C07, MslI-C08, MslI-C09, MslI-C10, MslI-C11, MslI-C12, MslI-D01, MslI-D02, MslI-D03, MslI-D04,…	-	BP
oxidation-reduction process	SNP (A/G)	Jcr4S15902.10	NON_SYNONYMOUS_CODING	-	MslI-A10, MslI-C07, MslI-D02, MslI-D05, MslI-D09, MslI-E03, MslI-E09, MslI-F06, MslI-F12, MslI-H07	-	BP
oxidation-reduction process	SNP (T/C)	Jcr4S04665.10	NON_SYNONYMOUS_CODING	-	MslI-A01, MslI-A04, MslI-A05, MslI-A12, MslI-B01, MslI-B10, MslI-D05, MslI-E11, MslI-E12, MslI-F06, MslI-G08, MslI-H10, MslI-H11	-	BP
oxidation-reduction process	SNP (C/T)	Jcr4S15902.10	NON_SYNONYMOUS_CODING	-	MslI-A01, MslI-A04, MslI-A09, MslI-B01, MslI-B02, MslI-B03, MslI-B04, MslI-B05, MslI-B11, MslI-C01, MslI-C04, MslI-C07, MslI-C08, MslI-C11, MslI-D02, MslI-D04, MslI-D05, MslI-D07, MslI-D08, MslI-D10, MslI-E02, MslI-E05, MslI-E06, MslI-E07, MslI-E08, MslI-E09, MslI-E10, MslI-E11, MslI-F05, MslI-F08, MslI-F09, MslI-F10, MslI-G02, MslI-G03, MslI-G07, MslI-G12, MslI-H03, MslI-H05, MslI-H06, MslI-H07,…	-	BP
oxidation-reduction process	SNP (G/A)	Jcr4S04665.10	NON_SYNONYMOUS_CODING	-	MslI-A03, MslI-A09, MslI-A10, MslI-A12, MslI-B02, MslI-B03, MslI-B04, MslI-B05, MslI-B07, MslI-B10, MslI-B11, MslI-B12, MslI-C01, MslI-C03, MslI-C04, MslI-C07, MslI-D01, MslI-D02, MslI-D03, MslI-D04, MslI-E02, MslI-E08, MslI-E11, MslI-F01, MslI-F02, MslI-F03, MslI-F04, MslI-F05, MslI-F06, MslI-F08, MslI-F09, MslI-G01, MslI-G06, MslI-G07, MslI-G08, MslI-G09, MslI-H01, MslI-H04, MslI-H06, MslI-H07,…	-	BP
oxidation-reduction process	SNP (C/T)	Jcr4S01711.10	NON_SYNONYMOUS_CODING	MslI-C09	MslI-A01, MslI-A02, MslI-A03, MslI-A04, MslI-A05, MslI-A07, MslI-A09, MslI-A10, MslI-A12, MslI-B01, MslI-B02, MslI-B03, MslI-B05, MslI-B07, MslI-B09, MslI-B10, MslI-B11, MslI-C02, MslI-C04, MslI-C05, MslI-C07, MslI-C08, MslI-C11, MslI-C12, MslI-D01, MslI-D02, MslI-D03, MslI-D05, MslI-D07, MslI-D09, MslI-D10, MslI-D11, MslI-D12, MslI-E01, MslI-E03, MslI-E04, MslI-E05, MslI-E06, MslI-E07, MslI-E08,…	-	BP
oxidation-reduction process	SNP (A/C)	Jcr4S02980.10	NON_SYNONYMOUS_CODING	-	MslI-A02, MslI-A03, MslI-A05, MslI-A06, MslI-A07, MslI-A08, MslI-A12, MslI-B01, MslI-B02, MslI-B03, MslI-B05, MslI-B06, MslI-B07, MslI-B08, MslI-B09, MslI-B10, MslI-B11, MslI-B12, MslI-C01, MslI-C03, MslI-C06, MslI-C08, MslI-C10, MslI-D01, MslI-D02, MslI-D03, MslI-D04, MslI-D05, MslI-D07, MslI-D10, MslI-D11, MslI-E01, MslI-E02, MslI-E03, MslI-E05, MslI-E06, MslI-E08, MslI-E09, MslI-E10, MslI-E11,…	-	BP
oxidation-reduction process	SNP (C/T)	Jcr4S02980.10	NON_SYNONYMOUS_CODING	-	MslI-A02, MslI-A03, MslI-A05, MslI-A06, MslI-A07, MslI-A08, MslI-A09, MslI-A11, MslI-A12, MslI-B01, MslI-B02, MslI-B03, MslI-B05, MslI-B06, MslI-B07, MslI-B08, MslI-B09, MslI-B10, MslI-B11, MslI-B12, MslI-C01, MslI-C03, MslI-C06, MslI-C08, MslI-C10, MslI-C11, MslI-D01, MslI-D02, MslI-D03, MslI-D04, MslI-D05, MslI-D07, MslI-D10, MslI-D11, MslI-E01, MslI-E02, MslI-E03, MslI-E05, MslI-E06, MslI-E08,…	-	BP
oxidation-reduction process	SNP (C/T)	Jcr4S01711.10	NON_SYNONYMOUS_CODING	MslI-A03	-	-	BP
phosphatidylcholine metabolic process	SNP (C/G)	Jcr4S00177.210	NON_SYNONYMOUS_CODING	-	MslI-A01, MslI-A03, MslI-A05, MslI-A09, MslI-A10, MslI-A12, MslI-B01, MslI-B02, MslI-B03, MslI-B04, MslI-B07, MslI-B10, MslI-B11, MslI-C03, MslI-C04, MslI-C05, MslI-C08, MslI-C10, MslI-D02, MslI-D03, MslI-D09, MslI-E01, MslI-E03, MslI-E07, MslI-E08, MslI-E09, MslI-E10, MslI-F01, MslI-F02, MslI-F05, MslI-F06, MslI-F10, MslI-F12, MslI-G02, MslI-G03, MslI-G07, MslI-G09, MslI-H01, MslI-H02, MslI-H04,…	-	BP
phosphatidylcholine metabolic process	SNP (T/C)	Jcr4S00177.210	NON_SYNONYMOUS_CODING	-	MslI-A01, MslI-A03, MslI-A05, MslI-A09, MslI-A10, MslI-A12, MslI-B01, MslI-B02, MslI-B03, MslI-B04, MslI-B07, MslI-B10, MslI-B11, MslI-C01, MslI-C03, MslI-C04, MslI-C05, MslI-C08, MslI-C10, MslI-D02, MslI-D03, MslI-D07, MslI-D09, MslI-E01, MslI-E02, MslI-E03, MslI-E07, MslI-E08, MslI-E09, MslI-E10, MslI-F01, MslI-F02, MslI-F05, MslI-F06, MslI-F10, MslI-F12, MslI-G02, MslI-G03, MslI-G07, MslI-G09,…	-	BP
phosphatidylcholine metabolic process	SNP (G/T)	Jcr4S00177.210	NON_SYNONYMOUS_CODING	MslI-D05	MslI-A01, MslI-A03, MslI-A05, MslI-A07, MslI-A09, MslI-A10, MslI-A12, MslI-B01, MslI-B02, MslI-B03, MslI-B04, MslI-B06, MslI-B07, MslI-B10, MslI-B11, MslI-C03, MslI-C04, MslI-C05, MslI-C08, MslI-C10, MslI-D02, MslI-D03, MslI-D07, MslI-D08, MslI-D09, MslI-E03, MslI-E06, MslI-E08, MslI-E09, MslI-E10, MslI-F01, MslI-F02, MslI-F05, MslI-F06, MslI-F08, MslI-F10, MslI-F12, MslI-G02, MslI-G03, MslI-G09,…	-	BP
phosphatidylcholine metabolic process	SNP (C/T)	Jcr4S00177.210	NON_SYNONYMOUS_CODING	MslI-D05	MslI-A01, MslI-A03, MslI-A05, MslI-A07, MslI-A09, MslI-A10, MslI-A12, MslI-B01, MslI-B02, MslI-B03, MslI-B04, MslI-B06, MslI-B07, MslI-B10, MslI-B11, MslI-C03, MslI-C04, MslI-C05, MslI-C08, MslI-C10, MslI-D02, MslI-D03, MslI-D07, MslI-D08, MslI-D09, MslI-E03, MslI-E06, MslI-E08, MslI-E09, MslI-E10, MslI-F01, MslI-F02, MslI-F05, MslI-F06, MslI-F08, MslI-F10, MslI-F12, MslI-G02, MslI-G03, MslI-G07,…	-	BP
phosphatidylcholine metabolic process	SNP (A/G)	Jcr4S00177.210	NON_SYNONYMOUS_CODING	-	MslI-A01, MslI-A03, MslI-A05, MslI-A09, MslI-A10, MslI-A12, MslI-B01, MslI-B02, MslI-B03, MslI-B04, MslI-B06, MslI-B07, MslI-B10, MslI-B11, MslI-C04, MslI-C05, MslI-C08, MslI-C10, MslI-D02, MslI-D03, MslI-D09, MslI-E03, MslI-E06, MslI-E08, MslI-E09, MslI-E10, MslI-F01, MslI-F02, MslI-F05, MslI-F06, MslI-F08, MslI-F10, MslI-F12, MslI-G02, MslI-G03, MslI-G07, MslI-G09, MslI-G12, MslI-H01, MslI-H02,…	-	BP
protein phosphorylation	SNP (A/G)	Jcr4S07741.10	NON_SYNONYMOUS_CODING	MslI-A03, MslI-A04, MslI-A05, MslI-A06, MslI-A09, MslI-A10, MslI-A12, MslI-B01, MslI-B02, MslI-B04, MslI-B07, MslI-B09, MslI-B10, MslI-B11, MslI-C01, MslI-C03, MslI-C04, MslI-C05, MslI-C07, MslI-C08, MslI-C09, MslI-C10, MslI-C12, MslI-D02, MslI-D03, MslI-D05, MslI-D09, MslI-D12, MslI-E01, MslI-E03, MslI-E04, MslI-E05, MslI-E06, MslI-E07, MslI-E08, MslI-E09, MslI-E10, MslI-E11, MslI-F01, MslI-F02,…	-	-	BP
protein phosphorylation	SNP (C/G)	Jcr4S20681.10	NON_SYNONYMOUS_CODING	-	MslI-C11, MslI-G01	-	BP
protein phosphorylation	SNP (A/G)	Jcr4S01396.10	NON_SYNONYMOUS_CODING	-	MslI-B05, MslI-C08, MslI-D02, MslI-D09, MslI-E05, MslI-F11, MslI-G09	-	BP
protein phosphorylation	SNP (G/A)	Jcr4S01396.10	STOP_GAINED	-	MslI-A07, MslI-A08, MslI-A09, MslI-B02, MslI-B03, MslI-B04, MslI-B11, MslI-C08, MslI-D02, MslI-D09, MslI-E03, MslI-E07, MslI-F04, MslI-F07, MslI-F10, MslI-G03, MslI-G09, MslI-H09	-	BP
protein phosphorylation	SNP (A/G)	Jcr4S04321.10	NON_SYNONYMOUS_CODING	-	MslI-A01, MslI-A02, MslI-A03, MslI-A05, MslI-A06, MslI-A07, MslI-A08, MslI-A09, MslI-A10, MslI-A11, MslI-A12, MslI-B01, MslI-B03, MslI-B05, MslI-B07, MslI-B09, MslI-B10, MslI-B12, MslI-C01, MslI-C02, MslI-C03, MslI-C04, MslI-C06, MslI-C07, MslI-C08, MslI-C09, MslI-C10, MslI-C11, MslI-C12, MslI-D02, MslI-D03, MslI-D04, MslI-D05, MslI-D09, MslI-D11, MslI-D12, MslI-E02, MslI-E03, MslI-E06, MslI-E08,…	-	BP
protein phosphorylation	SNP (A/G)	Jcr4S02772.10	NON_SYNONYMOUS_CODING	-	MslI-A02, MslI-A03, MslI-A04, MslI-A05, MslI-A06, MslI-A07, MslI-A09, MslI-A10, MslI-A12, MslI-B01, MslI-B02, MslI-B04, MslI-B05, MslI-B06, MslI-B07, MslI-B08, MslI-B09, MslI-B10, MslI-B12, MslI-C01, MslI-C02, MslI-C03, MslI-C04, MslI-C05, MslI-C06, MslI-C07, MslI-C08, MslI-C10, MslI-C11, MslI-C12, MslI-D01, MslI-D02, MslI-D03, MslI-D04, MslI-D05, MslI-D07, MslI-D09, MslI-D10, MslI-D11, MslI-D12,…	-	BP
protein phosphorylation	SNP (G/A)	Jcr4S00662.20	NON_SYNONYMOUS_CODING	-	MslI-A01, MslI-A02, MslI-A03, MslI-A04, MslI-A05, MslI-A06, MslI-A07, MslI-A08, MslI-A09, MslI-A10, MslI-A11, MslI-A12, MslI-B01, MslI-B02, MslI-B03, MslI-B04, MslI-B05, MslI-B06, MslI-B07, MslI-B08, MslI-B09, MslI-B10, MslI-B11, MslI-B12, MslI-C01, MslI-C02, MslI-C03, MslI-C04, MslI-C05, MslI-C06, MslI-C07, MslI-C08, MslI-C09, MslI-C10, MslI-C11, MslI-C12, MslI-D01, MslI-D02, MslI-D03, MslI-D04,…	-	BP
protein phosphorylation	SNP (C/G)	Jcr4S00970.10	NON_SYNONYMOUS_CODING	-	MslI-A01, MslI-A02, MslI-A03, MslI-A04, MslI-A05, MslI-A06, MslI-A07, MslI-A08, MslI-A09, MslI-A10, MslI-A11, MslI-A12, MslI-B01, MslI-B02, MslI-B03, MslI-B04, MslI-B05, MslI-B06, MslI-B07, MslI-B08, MslI-B09, MslI-B10, MslI-B11, MslI-B12, MslI-C01, MslI-C02, MslI-C03, MslI-C04, MslI-C05, MslI-C06, MslI-C07, MslI-C08, MslI-C09, MslI-C10, MslI-C11, MslI-C12, MslI-D01, MslI-D02, MslI-D03, MslI-D04,…	-	BP
protein phosphorylation	SNP (C/G)	Jcr4S00212.10	NON_SYNONYMOUS_CODING	-	MslI-A03, MslI-A09, MslI-A12, MslI-B02, MslI-B10, MslI-C01, MslI-C10, MslI-C11, MslI-D01, MslI-D09, MslI-E05, MslI-E07, MslI-E09, MslI-E12, MslI-F10, MslI-G02, MslI-G05, MslI-G09, MslI-H06, MslI-H07, MslI-H09, MslI-H10, MslI-H11	-	BP
protein phosphorylation	SNP (G/C)	Jcr4S07741.10	NON_SYNONYMOUS_CODING	-	MslI-A01, MslI-A02, MslI-A03, MslI-A04, MslI-A06, MslI-A07, MslI-A09, MslI-A10, MslI-A12, MslI-B02, MslI-B05, MslI-B06, MslI-B07, MslI-B09, MslI-B10, MslI-B11, MslI-B12, MslI-C03, MslI-C06, MslI-C07, MslI-C08, MslI-C10, MslI-C12, MslI-D01, MslI-D02, MslI-D03, MslI-D04, MslI-D09, MslI-E01, MslI-E03, MslI-E04, MslI-E05, MslI-E07, MslI-E08, MslI-E09, MslI-E10, MslI-E11, MslI-E12, MslI-F01, MslI-F02,…	-	BP
protein phosphorylation	SNP (G/A)	Jcr4S07741.10	NON_SYNONYMOUS_CODING	MslI-C09	MslI-A01, MslI-A02, MslI-A03, MslI-A04, MslI-A06, MslI-A07, MslI-A09, MslI-A12, MslI-B02, MslI-B05, MslI-B06, MslI-B07, MslI-B09, MslI-B10, MslI-B11, MslI-B12, MslI-C03, MslI-C06, MslI-C07, MslI-C08, MslI-C10, MslI-C12, MslI-D01, MslI-D02, MslI-D03, MslI-D04, MslI-E01, MslI-E03, MslI-E04, MslI-E05, MslI-E07, MslI-E08, MslI-E09, MslI-E10, MslI-E11, MslI-E12, MslI-F01, MslI-F02, MslI-F03, MslI-F04,…	-	BP
protein phosphorylation	SNP (G/T)	Jcr4S01510.60	NON_SYNONYMOUS_CODING	MslI-A01, MslI-A03, MslI-A04, MslI-A06, MslI-A12, MslI-B01, MslI-B02, MslI-B09, MslI-B11, MslI-C02, MslI-C10, MslI-D01, MslI-D02, MslI-D04, MslI-D05, MslI-E09, MslI-E10, MslI-F01, MslI-F03, MslI-F08, MslI-F09, MslI-F10, MslI-G01, MslI-G03, MslI-G09, MslI-H04, MslI-H06, MslI-H09, MslI-H11	-	-	BP
protein phosphorylation	SNP (G/C)	Jcr4S00212.10	NON_SYNONYMOUS_CODING	-	MslI-A03, MslI-A12, MslI-B02, MslI-B03, MslI-B10, MslI-B11, MslI-C01, MslI-D09, MslI-E09, MslI-G02, MslI-G09, MslI-H07, MslI-H09, MslI-H10	-	BP
protein phosphorylation, DNA integration	SNP (T/G)	Jcr4S01043.40	NON_SYNONYMOUS_CODING	-	MslI-A04, MslI-B10, MslI-B11, MslI-C05, MslI-C07, MslI-E09, MslI-E12, MslI-F10, MslI-G02, MslI-G09, MslI-H09	-	BP
protein phosphorylation, DNA integration	SNP (T/G)	Jcr4S01043.40	NON_SYNONYMOUS_CODING	-	MslI-A04, MslI-B10, MslI-B11, MslI-C05, MslI-C07, MslI-E09, MslI-E12, MslI-F10, MslI-G02, MslI-G09, MslI-H09	-	BP
protein phosphorylation, DNA integration	SNP (C/A)	Jcr4S01043.40	STOP_GAINED	-	MslI-A04, MslI-B10, MslI-B11, MslI-C05, MslI-C07, MslI-E09, MslI-E12, MslI-F10, MslI-G02, MslI-G09, MslI-H09	-	BP
protein phosphorylation, DNA integration	SNP (T/A)	Jcr4S01043.40	STOP_GAINED	MslI-H10	MslI-B02	-	BP
proteolysis	SNP (G/C)	Jcr4S02110.50	NON_SYNONYMOUS_CODING	MslI-A03, MslI-A04, MslI-A05, MslI-A07, MslI-A09, MslI-A10, MslI-B01, MslI-B02, MslI-B03, MslI-B11, MslI-C02, MslI-C05, MslI-C08, MslI-D01, MslI-D03, MslI-D05, MslI-D09, MslI-D10, MslI-E01, MslI-E02, MslI-E03, MslI-E04, MslI-E07, MslI-E08, MslI-E09, MslI-E12, MslI-F02, MslI-F06, MslI-F07, MslI-F08, MslI-F09, MslI-G01, MslI-G02, MslI-G03, MslI-G06, MslI-G07, MslI-H06, MslI-H11	MslI-H08, MslI-H09	-	BP
proteolysis	SNP (A/G)	Jcr4S06986.10	NON_SYNONYMOUS_CODING	-	MslI-A01, MslI-A02, MslI-A03, MslI-A04, MslI-A05, MslI-A06, MslI-A07, MslI-A08, MslI-A09, MslI-A10, MslI-A12, MslI-B01, MslI-B02, MslI-B03, MslI-B04, MslI-B05, MslI-B06, MslI-B07, MslI-B08, MslI-B09, MslI-B10, MslI-B11, MslI-B12, MslI-C01, MslI-C03, MslI-C04, MslI-C05, MslI-C07, MslI-C08, MslI-C10, MslI-C11, MslI-D01, MslI-D02, MslI-D03, MslI-D04, MslI-D05, MslI-D07, MslI-D08, MslI-D09, MslI-D11,…	-	BP
proteolysis	SNP (C/T)	Jcr4S06986.10	NON_SYNONYMOUS_CODING	-	MslI-A01, MslI-A02, MslI-A03, MslI-A04, MslI-A05, MslI-A06, MslI-A07, MslI-A08, MslI-A09, MslI-A10, MslI-A12, MslI-B01, MslI-B02, MslI-B03, MslI-B04, MslI-B05, MslI-B06, MslI-B07, MslI-B08, MslI-B09, MslI-B10, MslI-B11, MslI-B12, MslI-C01, MslI-C03, MslI-C04, MslI-C05, MslI-C07, MslI-C08, MslI-C10, MslI-C11, MslI-D01, MslI-D02, MslI-D03, MslI-D04, MslI-D05, MslI-D07, MslI-D08, MslI-D09, MslI-D11,…	-	BP
proteolysis	SNP (G/C)	Jcr4S05467.10	STOP_LOST	MslI-A01, MslI-A04, MslI-A07, MslI-A12, MslI-B01, MslI-B10, MslI-C01, MslI-C05, MslI-C07, MslI-C08, MslI-D03, MslI-E03, MslI-E07, MslI-E09, MslI-E12, MslI-F03, MslI-G03, MslI-H04	-	-	BP
signal transduction	SNP (C/G)	Jcr4S00369.20	NON_SYNONYMOUS_CODING	-	MslI-A03, MslI-A04, MslI-A05, MslI-A12, MslI-B04, MslI-B05, MslI-D07, MslI-E04, MslI-F01, MslI-F08, MslI-H09	-	BP
transcription, DNA-dependent	SNP (G/C)	Jcr4S00424.40	NON_SYNONYMOUS_CODING	MslI-A01, MslI-A03, MslI-A04, MslI-A05, MslI-A06, MslI-A09, MslI-A12, MslI-B01, MslI-B03, MslI-B04, MslI-B05, MslI-B06, MslI-B10, MslI-B11, MslI-B12, MslI-C01, MslI-C03, MslI-C04, MslI-C05, MslI-C07, MslI-C08, MslI-C09, MslI-C10, MslI-C12, MslI-D01, MslI-D02, MslI-D04, MslI-D05, MslI-D07, MslI-D09, MslI-D11, MslI-E01, MslI-E02, MslI-E03, MslI-E04, MslI-E05, MslI-E06, MslI-E07, MslI-E08, MslI-E09,…	-	-	BP
transmembrane transport	SNP (T/A)	Jcr4S02994.10	NON_SYNONYMOUS_CODING	-	MslI-A01, MslI-A02, MslI-A03, MslI-A04, MslI-A05, MslI-A06, MslI-A07, MslI-A08, MslI-A09, MslI-A10, MslI-A12, MslI-B01, MslI-B02, MslI-B03, MslI-B04, MslI-B05, MslI-B06, MslI-B07, MslI-B08, MslI-B09, MslI-B10, MslI-B11, MslI-B12, MslI-C01, MslI-C02, MslI-C03, MslI-C04, MslI-C05, MslI-C06, MslI-C07, MslI-C08, MslI-C10, MslI-C11, MslI-C12, MslI-D01, MslI-D02, MslI-D03, MslI-D04, MslI-D05, MslI-D07,…	-	BP
transmembrane transport	SNP (C/T)	Jcr4S02994.10	NON_SYNONYMOUS_CODING	-	MslI-A01, MslI-A03, MslI-A04, MslI-A05, MslI-A06, MslI-A07, MslI-A08, MslI-A09, MslI-A10, MslI-A12, MslI-B01, MslI-B02, MslI-B03, MslI-B04, MslI-B05, MslI-B06, MslI-B07, MslI-B08, MslI-B09, MslI-B10, MslI-B11, MslI-B12, MslI-C01, MslI-C02, MslI-C03, MslI-C04, MslI-C05, MslI-C06, MslI-C07, MslI-C08, MslI-C10, MslI-C11, MslI-C12, MslI-D01, MslI-D02, MslI-D03, MslI-D04, MslI-D05, MslI-D07, MslI-D08,…	-	BP
transmembrane transport	SNP (C/G)	Jcr4S02994.10	NON_SYNONYMOUS_CODING	-	MslI-A01, MslI-A03, MslI-A04, MslI-A05, MslI-A06, MslI-A07, MslI-A08, MslI-A09, MslI-A10, MslI-A12, MslI-B01, MslI-B02, MslI-B03, MslI-B04, MslI-B05, MslI-B06, MslI-B07, MslI-B08, MslI-B09, MslI-B10, MslI-B11, MslI-B12, MslI-C01, MslI-C02, MslI-C03, MslI-C04, MslI-C05, MslI-C06, MslI-C07, MslI-C08, MslI-C10, MslI-C11, MslI-C12, MslI-D01, MslI-D02, MslI-D03, MslI-D04, MslI-D05, MslI-D07, MslI-D08,…	-	BP
vesicle-mediated transport, intracellular protein transport	SNP (C/A)	Jcr4S01986.40	NON_SYNONYMOUS_CODING	-	MslI-E01	-	BP

## Sheet: Table_5_MF
MF	Mutation	Gene	Effect	Samples with homomoygous SNPs for alternative allele	Samples with heterozygous SNPs	Samples with InDels	Type
1,3-beta-D-glucan synthase activity	SNP (G/C)	Jcr4S02300.70	NON_SYNONYMOUS_CODING	MslI-A01, MslI-A03, MslI-A04, MslI-A05, MslI-A06, MslI-A08, MslI-A12, MslI-B01, MslI-B02, MslI-B04, MslI-B09, MslI-B10, MslI-B11, MslI-C02, MslI-C05, MslI-C08, MslI-C10, MslI-C11, MslI-D02, MslI-D03, MslI-D04, MslI-D05, MslI-D09, MslI-D11, MslI-D12, MslI-E02, MslI-E07, MslI-E09, MslI-F04, MslI-F05, MslI-F06, MslI-F07, MslI-F08, MslI-F09, MslI-F10, MslI-F12, MslI-G01, MslI-G03, MslI-G05, MslI-G06,…	-	-	MF
1,3-beta-D-glucan synthase activity	SNP (C/G)	Jcr4S00424.90	NON_SYNONYMOUS_CODING	MslI-A01, MslI-A03, MslI-A04, MslI-A05, MslI-A07, MslI-A09, MslI-B01, MslI-B04, MslI-B05, MslI-C01, MslI-C03, MslI-C07, MslI-C10, MslI-D01, MslI-D02, MslI-D03, MslI-D04, MslI-E02, MslI-E03, MslI-E04, MslI-E06, MslI-E10, MslI-E12, MslI-F03, MslI-F04, MslI-F06, MslI-G01, MslI-G03, MslI-G05, MslI-G08, MslI-H01, MslI-H04, MslI-H06	MslI-A12, MslI-B03, MslI-B11, MslI-C04, MslI-C08, MslI-C09, MslI-C12, MslI-D05, MslI-D09, MslI-D10, MslI-E08, MslI-E09, MslI-E11, MslI-F09, MslI-G02, MslI-G07, MslI-G12, MslI-H07, MslI-H09, MslI-H11	-	MF
ADP binding	SNP (A/C)	Jcr4S05642.10	NON_SYNONYMOUS_CODING	MslI-A01, MslI-A02, MslI-A03, MslI-A04, MslI-A05, MslI-A06, MslI-A07, MslI-A08, MslI-A09, MslI-A10, MslI-A12, MslI-B01, MslI-B02, MslI-B03, MslI-B04, MslI-B05, MslI-B07, MslI-B08, MslI-B09, MslI-B10, MslI-B12, MslI-C01, MslI-C02, MslI-C03, MslI-C04, MslI-C05, MslI-C08, MslI-C09, MslI-C10, MslI-C11, MslI-C12, MslI-D01, MslI-D02, MslI-D03, MslI-D04, MslI-D05, MslI-D08, MslI-D09, MslI-D10, MslI-D12,…	-	-	MF
ADP binding	SNP (C/G)	Jcr4S05642.10	NON_SYNONYMOUS_CODING	-	MslI-A12, MslI-B11, MslI-G03, MslI-H09	-	MF
ADP binding, protein binding	SNP (C/G)	Jcr4S00551.10	NON_SYNONYMOUS_CODING	-	MslI-B03, MslI-B04, MslI-B07, MslI-B10, MslI-C08, MslI-C10, MslI-D09, MslI-E03, MslI-E09, MslI-E11, MslI-F03, MslI-F08, MslI-G03, MslI-G04, MslI-G08, MslI-H06, MslI-H07, MslI-H11	-	MF
ADP binding, protein binding	SNP (A/G)	Jcr4S00551.10	NON_SYNONYMOUS_CODING	-	MslI-A03, MslI-C08, MslI-C10, MslI-D01, MslI-D02, MslI-D03, MslI-D09, MslI-D10, MslI-E05, MslI-E06, MslI-E07, MslI-E08, MslI-E10, MslI-E11, MslI-F05, MslI-F08, MslI-F12, MslI-G02, MslI-G03, MslI-G04, MslI-G06, MslI-G09, MslI-G10, MslI-H01, MslI-H09, MslI-H11	-	MF
ADP binding, protein binding	SNP (T/G)	Jcr4S00551.10	NON_SYNONYMOUS_CODING	-	MslI-A01, MslI-A03, MslI-A04, MslI-A05, MslI-A06, MslI-A07, MslI-A08, MslI-A09, MslI-A11, MslI-A12, MslI-B02, MslI-B03, MslI-B04, MslI-B05, MslI-B06, MslI-B08, MslI-B09, MslI-B10, MslI-B11, MslI-B12, MslI-C01, MslI-C03, MslI-C04, MslI-C05, MslI-C07, MslI-C08, MslI-C10, MslI-C11, MslI-C12, MslI-D01, MslI-D02, MslI-D03, MslI-D04, MslI-D05, MslI-D07, MslI-D09, MslI-D10, MslI-D11, MslI-D12, MslI-E01,…	-	MF
ADP binding, protein binding	SNP (G/T)	Jcr4S03077.10	NON_SYNONYMOUS_CODING	-	MslI-A04, MslI-A12, MslI-B02, MslI-B10, MslI-C03, MslI-C04, MslI-C10, MslI-D02, MslI-D03, MslI-D09, MslI-E03, MslI-E05, MslI-E07, MslI-E08, MslI-E09, MslI-E11, MslI-F03, MslI-F06, MslI-F07, MslI-F08, MslI-F09, MslI-G02, MslI-G03, MslI-G05, MslI-G07, MslI-G10, MslI-H01, MslI-H04, MslI-H06, MslI-H07, MslI-H09	-	MF
ADP binding, protein binding	SNP (C/G)	Jcr4S03077.10	NON_SYNONYMOUS_CODING	-	MslI-A04, MslI-A12, MslI-B02, MslI-B10, MslI-C03, MslI-C04, MslI-C07, MslI-C10, MslI-D02, MslI-D03, MslI-D09, MslI-E03, MslI-E05, MslI-E07, MslI-E08, MslI-E09, MslI-E11, MslI-F03, MslI-F06, MslI-F07, MslI-F08, MslI-F09, MslI-G02, MslI-G03, MslI-G05, MslI-G07, MslI-G10, MslI-H01, MslI-H04, MslI-H07, MslI-H09	-	MF
ADP binding, protein binding	SNP (A/G)	Jcr4S03077.10	NON_SYNONYMOUS_CODING	-	MslI-A03, MslI-A04, MslI-A05, MslI-A12, MslI-B03, MslI-B07, MslI-B11, MslI-C05, MslI-D01, MslI-D02, MslI-D03, MslI-E05, MslI-E08, MslI-E09, MslI-E10, MslI-F04, MslI-F05, MslI-F08, MslI-F10, MslI-F11, MslI-G02, MslI-G07, MslI-G09, MslI-G10, MslI-H05, MslI-H09, MslI-H10	-	MF
ATP binding, protein kinase activity	SNP (G/T)	Jcr4S01510.60	NON_SYNONYMOUS_CODING	MslI-A01, MslI-A03, MslI-A04, MslI-A06, MslI-A12, MslI-B01, MslI-B02, MslI-B09, MslI-B11, MslI-C02, MslI-C10, MslI-D01, MslI-D02, MslI-D04, MslI-D05, MslI-E09, MslI-E10, MslI-F01, MslI-F03, MslI-F08, MslI-F09, MslI-F10, MslI-G01, MslI-G03, MslI-G09, MslI-H04, MslI-H06, MslI-H09, MslI-H11	-	-	MF
DNA-directed RNA polymerase activity, DNA binding, ribonucleoside binding	SNP (G/C)	Jcr4S00424.40	NON_SYNONYMOUS_CODING	MslI-A01, MslI-A03, MslI-A04, MslI-A05, MslI-A06, MslI-A09, MslI-A12, MslI-B01, MslI-B03, MslI-B04, MslI-B05, MslI-B06, MslI-B10, MslI-B11, MslI-B12, MslI-C01, MslI-C03, MslI-C04, MslI-C05, MslI-C07, MslI-C08, MslI-C09, MslI-C10, MslI-C12, MslI-D01, MslI-D02, MslI-D04, MslI-D05, MslI-D07, MslI-D09, MslI-D11, MslI-E01, MslI-E02, MslI-E03, MslI-E04, MslI-E05, MslI-E06, MslI-E07, MslI-E08, MslI-E09,…	-	-	MF
RNA binding	SNP (T/A)	Jcr4S00782.90	NON_SYNONYMOUS_CODING	MslI-A03, MslI-A04, MslI-A05, MslI-A06, MslI-A07, MslI-A09, MslI-A10, MslI-A12, MslI-B01, MslI-B02, MslI-B03, MslI-B04, MslI-B05, MslI-B06, MslI-B07, MslI-B10, MslI-B11, MslI-B12, MslI-C01, MslI-C02, MslI-C03, MslI-C04, MslI-C05, MslI-C08, MslI-C10, MslI-C11, MslI-D01, MslI-D02, MslI-D03, MslI-D04, MslI-D05, MslI-D09, MslI-D10, MslI-E01, MslI-E02, MslI-E03, MslI-E04, MslI-E05, MslI-E06, MslI-E07,…	-	-	MF
RNA-directed RNA polymerase activity	SNP (G/T)	Jcr4S00048.40	NON_SYNONYMOUS_CODING	-	MslI-H09	-	MF
RNA-directed RNA polymerase activity	SNP (G/T)	Jcr4S00048.40	NON_SYNONYMOUS_CODING	-	MslI-H09	-	MF
ammonia-lyase activity	SNP (A/T)	Jcr4S00314.30	NON_SYNONYMOUS_CODING	MslI-C03, MslI-C07, MslI-G03	MslI-C12	-	MF
aspartic-type endopeptidase activity	SNP (G/C)	Jcr4S05467.10	STOP_LOST	MslI-A01, MslI-A04, MslI-A07, MslI-A12, MslI-B01, MslI-B10, MslI-C01, MslI-C05, MslI-C07, MslI-C08, MslI-D03, MslI-E03, MslI-E07, MslI-E09, MslI-E12, MslI-F03, MslI-G03, MslI-H04	-	-	MF
carboxy-lyase activity, pyridoxal phosphate binding	SNP (A/G)	Jcr4S01140.20	NON_SYNONYMOUS_CODING	-	MslI-A03, MslI-A12, MslI-B05, MslI-B10, MslI-B11, MslI-C03, MslI-C04, MslI-C05, MslI-C08, MslI-C10, MslI-D02, MslI-D03, MslI-D09, MslI-E02, MslI-E07, MslI-E09, MslI-F03, MslI-F04, MslI-F10, MslI-G02, MslI-G03, MslI-G05, MslI-G06, MslI-G09, MslI-H04, MslI-H07, MslI-H09, MslI-H11	-	MF
catalytic activity	SNP (T/C)	Jcr4S02557.10	NON_SYNONYMOUS_CODING	-	MslI-A01, MslI-A02, MslI-A03, MslI-A04, MslI-A05, MslI-A06, MslI-A07, MslI-A08, MslI-A09, MslI-A10, MslI-A11, MslI-A12, MslI-B01, MslI-B02, MslI-B03, MslI-B04, MslI-B05, MslI-B06, MslI-B07, MslI-B08, MslI-B09, MslI-B10, MslI-B11, MslI-B12, MslI-C01, MslI-C02, MslI-C03, MslI-C04, MslI-C05, MslI-C06, MslI-C07, MslI-C08, MslI-C09, MslI-C10, MslI-C11, MslI-C12, MslI-D01, MslI-D02, MslI-D03, MslI-D04,…	-	MF
catalytic activity	SNP (C/A)	Jcr4S01916.10	NON_SYNONYMOUS_CODING	-	MslI-G03	-	MF
catalytic activity	SNP (G/C)	Jcr4S01916.10	NON_SYNONYMOUS_CODING	-	MslI-G03	-	MF
chromatin binding, DNA binding	SNP (T/C)	Jcr4S00876.10	NON_SYNONYMOUS_CODING	-	MslI-A07, MslI-C01, MslI-D01, MslI-H08	-	MF
cysteine-type endopeptidase activity	SNP (G/C)	Jcr4S02110.50	NON_SYNONYMOUS_CODING	MslI-A03, MslI-A04, MslI-A05, MslI-A07, MslI-A09, MslI-A10, MslI-B01, MslI-B02, MslI-B03, MslI-B11, MslI-C02, MslI-C05, MslI-C08, MslI-D01, MslI-D03, MslI-D05, MslI-D09, MslI-D10, MslI-E01, MslI-E02, MslI-E03, MslI-E04, MslI-E07, MslI-E08, MslI-E09, MslI-E12, MslI-F02, MslI-F06, MslI-F07, MslI-F08, MslI-F09, MslI-G01, MslI-G02, MslI-G03, MslI-G06, MslI-G07, MslI-H06, MslI-H11	MslI-H08, MslI-H09	-	MF
enzyme inhibitor activity, pectinesterase activity	SNP (T/G)	Jcr4S04375.30	STOP_GAINED	MslI-A03, MslI-A04, MslI-A05, MslI-A06, MslI-A07, MslI-A08, MslI-A09, MslI-A12, MslI-B01, MslI-B02, MslI-B03, MslI-B04, MslI-B05, MslI-B06, MslI-B07, MslI-B09, MslI-B10, MslI-B11, MslI-B12, MslI-C01, MslI-C02, MslI-C03, MslI-C04, MslI-C05, MslI-C07, MslI-C08, MslI-C10, MslI-C11, MslI-D01, MslI-D02, MslI-D03, MslI-D04, MslI-D09, MslI-D10, MslI-E01, MslI-E02, MslI-E03, MslI-E04, MslI-E05, MslI-E07,…	MslI-C09, MslI-C12, MslI-F09	-	MF
heme binding, iron ion binding, oxidoreductase activity, acting on paired donors, with incorporation or reduction of molecular oxygen	SNP (C/T)	Jcr4S01711.10	NON_SYNONYMOUS_CODING	MslI-C09	MslI-A01, MslI-A02, MslI-A03, MslI-A04, MslI-A05, MslI-A07, MslI-A09, MslI-A10, MslI-A12, MslI-B01, MslI-B02, MslI-B03, MslI-B05, MslI-B07, MslI-B09, MslI-B10, MslI-B11, MslI-C02, MslI-C04, MslI-C05, MslI-C07, MslI-C08, MslI-C11, MslI-C12, MslI-D01, MslI-D02, MslI-D03, MslI-D05, MslI-D07, MslI-D09, MslI-D10, MslI-D11, MslI-D12, MslI-E01, MslI-E03, MslI-E04, MslI-E05, MslI-E06, MslI-E07, MslI-E08,…	-	MF
heme binding, iron ion binding, oxidoreductase activity, acting on paired donors, with incorporation or reduction of molecular oxygen	SNP (C/T)	Jcr4S01711.10	NON_SYNONYMOUS_CODING	MslI-A03	-	-	MF
long-chain-alcohol oxidase activity, flavin adenine dinucleotide binding	SNP (A/C)	Jcr4S02980.10	NON_SYNONYMOUS_CODING	-	MslI-A02, MslI-A03, MslI-A05, MslI-A06, MslI-A07, MslI-A08, MslI-A12, MslI-B01, MslI-B02, MslI-B03, MslI-B05, MslI-B06, MslI-B07, MslI-B08, MslI-B09, MslI-B10, MslI-B11, MslI-B12, MslI-C01, MslI-C03, MslI-C06, MslI-C08, MslI-C10, MslI-D01, MslI-D02, MslI-D03, MslI-D04, MslI-D05, MslI-D07, MslI-D10, MslI-D11, MslI-E01, MslI-E02, MslI-E03, MslI-E05, MslI-E06, MslI-E08, MslI-E09, MslI-E10, MslI-E11,…	-	MF
long-chain-alcohol oxidase activity, flavin adenine dinucleotide binding	SNP (C/T)	Jcr4S02980.10	NON_SYNONYMOUS_CODING	-	MslI-A02, MslI-A03, MslI-A05, MslI-A06, MslI-A07, MslI-A08, MslI-A09, MslI-A11, MslI-A12, MslI-B01, MslI-B02, MslI-B03, MslI-B05, MslI-B06, MslI-B07, MslI-B08, MslI-B09, MslI-B10, MslI-B11, MslI-B12, MslI-C01, MslI-C03, MslI-C06, MslI-C08, MslI-C10, MslI-C11, MslI-D01, MslI-D02, MslI-D03, MslI-D04, MslI-D05, MslI-D07, MslI-D10, MslI-D11, MslI-E01, MslI-E02, MslI-E03, MslI-E05, MslI-E06, MslI-E08,…	-	MF
methyltransferase activity	SNP (A/T)	Jcr4S07266.10	NON_SYNONYMOUS_CODING	-	MslI-A03, MslI-A04, MslI-A05, MslI-A09, MslI-A10, MslI-A12, MslI-B01, MslI-B02, MslI-B03, MslI-B04, MslI-B05, MslI-B07, MslI-B10, MslI-B11, MslI-B12, MslI-C01, MslI-C02, MslI-C03, MslI-C04, MslI-C07, MslI-C08, MslI-C10, MslI-C11, MslI-C12, MslI-D01, MslI-D02, MslI-D03, MslI-D04, MslI-D05, MslI-D09, MslI-D10, MslI-E01, MslI-E02, MslI-E03, MslI-E05, MslI-E07, MslI-E08, MslI-E09, MslI-E12, MslI-F03,…	-	MF
nucleic acid binding	SNP (C/T)	Jcr4S21566.10	NON_SYNONYMOUS_CODING	-	MslI-D04	-	MF
nucleic acid binding	SNP (G/A)	Jcr4S21566.10	NON_SYNONYMOUS_CODING	-	MslI-G01, MslI-G10	-	MF
nucleic acid binding	SNP (G/A)	Jcr4U31001.20	NON_SYNONYMOUS_CODING	-	MslI-C11, MslI-G04	-	MF
nucleic acid binding	SNP (G/C)	Jcr4S01163.20	NON_SYNONYMOUS_CODING	-	MslI-A04, MslI-B08, MslI-D10, MslI-F07	-	MF
nucleic acid binding	SNP (G/T)	Jcr4S09831.10	NON_SYNONYMOUS_CODING	-	MslI-H05, MslI-H06, MslI-H09	-	MF
nucleic acid binding	SNP (G/A)	Jcr4S04382.10	NON_SYNONYMOUS_CODING	-	MslI-H04	-	MF
nucleic acid binding	SNP (T/A)	Jcr4S26658.10	NON_SYNONYMOUS_CODING	-	MslI-B05	-	MF
nucleic acid binding	SNP (C/T)	Jcr4S26658.10	NON_SYNONYMOUS_CODING	-	MslI-B05	-	MF
nucleic acid binding	SNP (G/T)	Jcr4S20921.10	NON_SYNONYMOUS_CODING	-	MslI-A02, MslI-A07, MslI-B02, MslI-B04, MslI-B05, MslI-B07, MslI-C01, MslI-C02, MslI-C05, MslI-C06, MslI-C07, MslI-C08, MslI-C10, MslI-C11, MslI-D04, MslI-D11, MslI-E07, MslI-E08, MslI-F04, MslI-F06, MslI-F08, MslI-F12, MslI-G03, MslI-G04, MslI-G08, MslI-G10, MslI-H01, MslI-H05, MslI-H10, MslI-H11	-	MF
nucleic acid binding	SNP (G/C)	Jcr4S04382.10	NON_SYNONYMOUS_CODING	-	MslI-A01, MslI-A03, MslI-A04, MslI-A05, MslI-A07, MslI-A09, MslI-A10, MslI-A11, MslI-B02, MslI-B05, MslI-B06, MslI-B08, MslI-B10, MslI-B11, MslI-C01, MslI-C02, MslI-C03, MslI-C04, MslI-C05, MslI-C06, MslI-C08, MslI-C10, MslI-C11, MslI-D01, MslI-D03, MslI-D04, MslI-D05, MslI-D09, MslI-D10, MslI-D12, MslI-E01, MslI-E03, MslI-E04, MslI-E05, MslI-E06, MslI-E07, MslI-E08, MslI-E10, MslI-E11, MslI-E12,…	-	MF
nucleic acid binding	SNP (C/G)	Jcr4S05220.10	NON_SYNONYMOUS_CODING	-	MslI-H03	-	MF
nucleic acid binding	SNP (G/A)	Jcr4U29415.10	NON_SYNONYMOUS_CODING	-	MslI-D12	-	MF
nucleic acid binding	SNP (C/T)	Jcr4S02965.10	NON_SYNONYMOUS_CODING	-	MslI-A09	-	MF
nucleic acid binding	SNP (T/C)	Jcr4S00308.10	NON_SYNONYMOUS_CODING	-	MslI-F07	-	MF
nucleic acid binding	SNP (G/A)	Jcr4S07990.20	NON_SYNONYMOUS_CODING	-	MslI-B06	-	MF
nucleic acid binding	SNP (G/T)	Jcr4S01574.50	NON_SYNONYMOUS_CODING	-	MslI-C06	-	MF
nucleic acid binding	SNP (C/T)	Jcr4S01574.50	NON_SYNONYMOUS_CODING	-	MslI-C09	-	MF
nucleic acid binding	SNP (A/G)	Jcr4S00887.50	NON_SYNONYMOUS_CODING	-	MslI-E04	-	MF
nucleic acid binding	SNP (T/C)	Jcr4S09398.10	NON_SYNONYMOUS_CODING	-	MslI-C04	-	MF
nucleic acid binding	SNP (C/T)	Jcr4S28086.10	NON_SYNONYMOUS_CODING	-	MslI-A01, MslI-D09, MslI-F08	-	MF
nucleic acid binding	SNP (C/A)	Jcr4S11034.20	NON_SYNONYMOUS_CODING	-	MslI-A10, MslI-G04, MslI-G08	-	MF
nucleic acid binding	SNP (G/T)	Jcr4S00875.20	NON_SYNONYMOUS_CODING	-	MslI-A11, MslI-C06, MslI-D11, MslI-H05	-	MF
nucleic acid binding	SNP (A/T)	Jcr4S06349.20	NON_SYNONYMOUS_CODING	MslI-A01, MslI-A03, MslI-A04, MslI-A05, MslI-A07, MslI-A08, MslI-A09, MslI-A10, MslI-A12, MslI-B01, MslI-B02, MslI-B03, MslI-B04, MslI-B05, MslI-B07, MslI-B10, MslI-B11, MslI-B12, MslI-C01, MslI-C03, MslI-C04, MslI-C05, MslI-C06, MslI-C07, MslI-C08, MslI-C10, MslI-C11, MslI-D01, MslI-D02, MslI-D03, MslI-D04, MslI-D09, MslI-D10, MslI-D12, MslI-E01, MslI-E02, MslI-E03, MslI-E04, MslI-E05, MslI-E07,…	-	-	MF
nucleic acid binding	SNP (C/G)	Jcr4S06349.20	NON_SYNONYMOUS_CODING	MslI-A03, MslI-A04, MslI-A05, MslI-A07, MslI-A08, MslI-A09, MslI-A10, MslI-A12, MslI-B01, MslI-B02, MslI-B03, MslI-B04, MslI-B05, MslI-B07, MslI-B10, MslI-B11, MslI-B12, MslI-C01, MslI-C03, MslI-C04, MslI-C05, MslI-C06, MslI-C07, MslI-C08, MslI-C10, MslI-C11, MslI-D01, MslI-D02, MslI-D03, MslI-D04, MslI-D09, MslI-D10, MslI-D12, MslI-E01, MslI-E02, MslI-E03, MslI-E04, MslI-E05, MslI-E07, MslI-E08,…	-	-	MF
nucleic acid binding	SNP (C/T)	Jcr4S05611.20	NON_SYNONYMOUS_CODING	-	MslI-A01, MslI-A08, MslI-C09, MslI-C12, MslI-D04, MslI-G10	-	MF
nucleic acid binding	INDEL (G/GA)	Jcr4S00800.20	FRAME_SHIFT	-	-	MslI-B10, MslI-B11, MslI-D04, MslI-E12, MslI-G04, MslI-H12	MF
nucleic acid binding	SNP (G/A)	Jcr4S02965.10	NON_SYNONYMOUS_CODING	-	MslI-A08, MslI-A11, MslI-B04, MslI-B12, MslI-D08, MslI-D10, MslI-F05	-	MF
nucleic acid binding	SNP (G/A)	Jcr4S04983.20	NON_SYNONYMOUS_CODING	-	MslI-A05, MslI-A10, MslI-B12, MslI-C12, MslI-F11, MslI-G01, MslI-H08	-	MF
nucleic acid binding	SNP (C/T)	Jcr4S04983.20	NON_SYNONYMOUS_CODING	-	MslI-A05, MslI-A10, MslI-B12, MslI-C12, MslI-F11, MslI-G01, MslI-H08	-	MF
nucleic acid binding	SNP (A/T)	Jcr4S07977.10	NON_SYNONYMOUS_CODING	MslI-A02, MslI-A03, MslI-A04, MslI-A05, MslI-A06, MslI-A07, MslI-A08, MslI-A09, MslI-A10, MslI-A11, MslI-A12, MslI-B01, MslI-B02, MslI-B03, MslI-B04, MslI-B06, MslI-B07, MslI-B08, MslI-B09, MslI-B10, MslI-B11, MslI-B12, MslI-C01, MslI-C02, MslI-C03, MslI-C04, MslI-C06, MslI-C07, MslI-C08, MslI-C10, MslI-C11, MslI-D01, MslI-D02, MslI-D03, MslI-D04, MslI-D05, MslI-D07, MslI-D08, MslI-D09, MslI-D10,…	MslI-A01, MslI-B05, MslI-C05, MslI-C09, MslI-C12, MslI-E06, MslI-H07, MslI-H10	-	MF
nucleic acid binding	SNP (A/C)	Jcr4S07977.10	NON_SYNONYMOUS_CODING	-	MslI-A01, MslI-B05, MslI-C05, MslI-C09, MslI-C12, MslI-E06, MslI-H07, MslI-H10	-	MF
nucleic acid binding	SNP (C/A)	Jcr4S00120.20	NON_SYNONYMOUS_CODING	MslI-A02, MslI-A03, MslI-A04, MslI-A05, MslI-A07, MslI-A08, MslI-A09, MslI-A10, MslI-A11, MslI-A12, MslI-B01, MslI-B02, MslI-B03, MslI-B04, MslI-B05, MslI-B06, MslI-B07, MslI-B08, MslI-B09, MslI-B10, MslI-B11, MslI-C01, MslI-C02, MslI-C03, MslI-C04, MslI-C05, MslI-C06, MslI-C07, MslI-C08, MslI-C10, MslI-C12, MslI-D01, MslI-D02, MslI-D03, MslI-D04, MslI-D05, MslI-D07, MslI-D08, MslI-D09, MslI-D10,…	MslI-A01, MslI-A06, MslI-C11, MslI-G06, MslI-H09	-	MF
nucleic acid binding	SNP (C/T)	Jcr4S00308.10	NON_SYNONYMOUS_CODING	-	MslI-A02, MslI-C02, MslI-C04, MslI-C05, MslI-E01, MslI-E11, MslI-F06, MslI-H02	-	MF
nucleic acid binding	SNP (G/A)	Jcr4S05220.10	NON_SYNONYMOUS_CODING	-	MslI-A06, MslI-A07, MslI-D05, MslI-F01, MslI-G02, MslI-G08, MslI-G11, MslI-H06, MslI-H11	-	MF
nucleic acid binding	SNP (G/A)	Jcr4U30795.10	NON_SYNONYMOUS_CODING	-	MslI-A03, MslI-A06, MslI-C11, MslI-E04, MslI-E06, MslI-E11, MslI-F07	-	MF
nucleic acid binding	SNP (A/G)	Jcr4S26048.20	NON_SYNONYMOUS_CODING	-	MslI-A09, MslI-B06, MslI-C06, MslI-D07, MslI-E11, MslI-F03, MslI-F10, MslI-G07, MslI-H07	-	MF
nucleic acid binding	INDEL (TG/T)	Jcr4S00800.20	FRAME_SHIFT	-	-	MslI-A04, MslI-B03, MslI-B06, MslI-B07, MslI-B09, MslI-D12, MslI-E06, MslI-F01, MslI-H02	MF
nucleic acid binding	SNP (C/T)	Jcr4S00800.20	NON_SYNONYMOUS_CODING	-	MslI-A04, MslI-B03, MslI-B06, MslI-B07, MslI-B09, MslI-D12, MslI-E06, MslI-F01, MslI-H02	-	MF
nucleic acid binding	SNP (G/T)	Jcr4S27124.20	STOP_GAINED	-	MslI-D10	-	MF
nucleic acid binding	SNP (G/A)	Jcr4S00120.20	NON_SYNONYMOUS_CODING	MslI-A02, MslI-A03, MslI-A04, MslI-A05, MslI-A07, MslI-A08, MslI-A09, MslI-A10, MslI-A11, MslI-A12, MslI-B01, MslI-B02, MslI-B03, MslI-B04, MslI-B05, MslI-B06, MslI-B07, MslI-B08, MslI-B09, MslI-B10, MslI-B11, MslI-C01, MslI-C02, MslI-C03, MslI-C04, MslI-C05, MslI-C06, MslI-C07, MslI-C08, MslI-C10, MslI-C12, MslI-D01, MslI-D02, MslI-D03, MslI-D04, MslI-D05, MslI-D07, MslI-D08, MslI-D09, MslI-D10,…	MslI-A01, MslI-A06, MslI-C11, MslI-F08, MslI-F10, MslI-G06, MslI-H09	-	MF
nucleic acid binding	SNP (G/A)	Jcr4S04620.10	NON_SYNONYMOUS_CODING	-	MslI-B08, MslI-B10, MslI-C08, MslI-C09, MslI-D11, MslI-E05, MslI-E11, MslI-F02, MslI-F06, MslI-G11	-	MF
nucleic acid binding	SNP (A/G)	Jcr4S20972.10	NON_SYNONYMOUS_CODING	-	MslI-A04, MslI-B02, MslI-B06, MslI-D04, MslI-D08, MslI-F09, MslI-G09, MslI-G11, MslI-G12, MslI-H08, MslI-H11	-	MF
nucleic acid binding	SNP (C/T)	Jcr4S26840.10	STOP_GAINED	-	MslI-A01, MslI-A06, MslI-A07, MslI-D03, MslI-F01, MslI-F07, MslI-G06, MslI-G07, MslI-G10	-	MF
nucleic acid binding	SNP (G/A)	Jcr4S20972.10	NON_SYNONYMOUS_CODING	-	MslI-A04, MslI-B02, MslI-B06, MslI-C09, MslI-D04, MslI-D08, MslI-F11, MslI-G09, MslI-G11, MslI-G12, MslI-H08, MslI-H11	-	MF
nucleic acid binding	SNP (G/A)	Jcr4S00308.10	NON_SYNONYMOUS_CODING	-	MslI-A01, MslI-B08, MslI-D05, MslI-E02, MslI-E03, MslI-E08, MslI-E11, MslI-E12, MslI-F12, MslI-G04, MslI-G12, MslI-H08	-	MF
nucleic acid binding	INDEL (TC/T)	Jcr4S06193.10	FRAME_SHIFT	-	-	MslI-B01, MslI-B05, MslI-B06, MslI-B07, MslI-B08, MslI-C04, MslI-C06, MslI-D05, MslI-E12, MslI-F04, MslI-F12, MslI-H01, MslI-H05	MF
nucleic acid binding	SNP (C/T)	Jcr4S05583.20	NON_SYNONYMOUS_CODING	-	MslI-A12, MslI-C07, MslI-G03	-	MF
nucleic acid binding	SNP (A/T)	Jcr4S04216.10	NON_SYNONYMOUS_CODING	-	MslI-A02, MslI-A07, MslI-B12, MslI-C03, MslI-C07, MslI-C08, MslI-C11, MslI-E04, MslI-E10, MslI-F03, MslI-F09, MslI-F12, MslI-G08, MslI-G11, MslI-H01	-	MF
nucleic acid binding	SNP (C/T)	Jcr4S02965.10	NON_SYNONYMOUS_CODING	-	MslI-A04, MslI-A09, MslI-B02, MslI-C04, MslI-C05, MslI-C09, MslI-D11, MslI-F02, MslI-F10, MslI-G11, MslI-H01, MslI-H03, MslI-H08	-	MF
nucleic acid binding	SNP (G/A)	Jcr4S00308.10	NON_SYNONYMOUS_CODING	-	MslI-A03, MslI-A04, MslI-A08, MslI-B08, MslI-B10, MslI-B12, MslI-C10, MslI-D03, MslI-E11, MslI-F05, MslI-F07, MslI-F09, MslI-G05, MslI-H07, MslI-H08	-	MF
nucleic acid binding	SNP (C/T)	Jcr4S27124.20	STOP_GAINED	-	MslI-E09, MslI-E11, MslI-F10, MslI-H11	-	MF
nucleic acid binding	SNP (C/T)	Jcr4S04382.10	NON_SYNONYMOUS_CODING	-	MslI-E09, MslI-H11	-	MF
nucleic acid binding	SNP (T/C)	Jcr4U29082.10	NON_SYNONYMOUS_CODING	-	MslI-A02, MslI-A07, MslI-A08, MslI-A09, MslI-B03, MslI-B09, MslI-C04, MslI-C06, MslI-D02, MslI-D08, MslI-D09, MslI-E01, MslI-E11, MslI-F08, MslI-G01, MslI-H06	-	MF
nucleic acid binding	SNP (C/G)	Jcr4S04983.20	NON_SYNONYMOUS_CODING	-	MslI-A07, MslI-A11, MslI-B03, MslI-C04, MslI-C10, MslI-C12, MslI-D02, MslI-E03, MslI-E04, MslI-E06, MslI-E07, MslI-E08, MslI-F03, MslI-F09, MslI-G01, MslI-G02, MslI-H06	-	MF
nucleic acid binding	SNP (T/G)	Jcr4S05443.20	NON_SYNONYMOUS_CODING	-	MslI-B02, MslI-C06, MslI-D03, MslI-D04, MslI-E01, MslI-E03, MslI-E06, MslI-F03, MslI-F05, MslI-F09, MslI-F10, MslI-F12, MslI-G04, MslI-G07, MslI-G11, MslI-G12, MslI-H01, MslI-H05, MslI-H07	-	MF
nucleic acid binding	SNP (G/A)	Jcr4S12631.10	NON_SYNONYMOUS_CODING	-	MslI-A02, MslI-A07, MslI-B02, MslI-B04, MslI-B08, MslI-C03, MslI-C08, MslI-C09, MslI-C12, MslI-D11, MslI-E02, MslI-E06, MslI-F02, MslI-G05, MslI-G09, MslI-H02, MslI-H10	-	MF
nucleic acid binding	SNP (G/A)	Jcr4S12631.10	NON_SYNONYMOUS_CODING	-	MslI-A02, MslI-A07, MslI-B02, MslI-B04, MslI-B08, MslI-C03, MslI-C08, MslI-C11, MslI-C12, MslI-D11, MslI-E02, MslI-E06, MslI-F02, MslI-G05, MslI-G09, MslI-H02, MslI-H10	-	MF
nucleic acid binding	SNP (C/T)	Jcr4S00308.10	NON_SYNONYMOUS_CODING	-	MslI-A04, MslI-A06, MslI-B06, MslI-B10, MslI-C02, MslI-C04, MslI-C06, MslI-C09, MslI-D04, MslI-D08, MslI-E02, MslI-E05, MslI-F03, MslI-F05, MslI-F06, MslI-G02, MslI-G04, MslI-H02, MslI-H05	-	MF
nucleic acid binding	SNP (G/A)	Jcr4S27124.20	NON_SYNONYMOUS_CODING	-	MslI-B02, MslI-D10, MslI-H06	-	MF
nucleic acid binding	SNP (C/T)	Jcr4S01583.20	NON_SYNONYMOUS_CODING	-	MslI-G08	-	MF
nucleic acid binding	SNP (G/T)	Jcr4S00800.20	NON_SYNONYMOUS_CODING	-	MslI-A02, MslI-A07, MslI-A10, MslI-B05, MslI-B06, MslI-B11, MslI-C03, MslI-C05, MslI-D03, MslI-D08, MslI-E08, MslI-E12, MslI-F06, MslI-F09, MslI-G11, MslI-G12, MslI-H01, MslI-H03, MslI-H10, MslI-H11	-	MF
nucleic acid binding	SNP (A/G)	Jcr4S06193.10	NON_SYNONYMOUS_CODING	-	MslI-B01, MslI-B05, MslI-B06, MslI-B07, MslI-B08, MslI-C04, MslI-C06, MslI-C11, MslI-D05, MslI-D11, MslI-E05, MslI-E10, MslI-E12, MslI-F04, MslI-F12, MslI-G04, MslI-G10, MslI-H01, MslI-H04, MslI-H05, MslI-H07, MslI-H08	-	MF
nucleic acid binding	SNP (T/G)	Jcr4S04983.20	NON_SYNONYMOUS_CODING	-	MslI-A02, MslI-A09, MslI-B06, MslI-B10, MslI-B12, MslI-C06, MslI-C09, MslI-C11, MslI-D08, MslI-E07, MslI-E09, MslI-F01, MslI-F04, MslI-F05, MslI-F06, MslI-F07, MslI-F08, MslI-F10, MslI-F12, MslI-G06, MslI-G10, MslI-H02, MslI-H10	-	MF
nucleic acid binding	SNP (C/A)	Jcr4S06979.20	NON_SYNONYMOUS_CODING	-	MslI-A01, MslI-A05, MslI-A10, MslI-B05, MslI-B06, MslI-B10, MslI-C01, MslI-C05, MslI-C10, MslI-D01, MslI-D02, MslI-D12, MslI-E02, MslI-E03, MslI-E07, MslI-F02, MslI-F05, MslI-F06, MslI-F08, MslI-F10, MslI-H02, MslI-H11	-	MF
nucleic acid binding	SNP (C/T)	Jcr4S04983.20	NON_SYNONYMOUS_CODING	-	MslI-A02, MslI-A08, MslI-B05, MslI-B06, MslI-B08, MslI-B10, MslI-B12, MslI-C06, MslI-C09, MslI-E06, MslI-E07, MslI-E09, MslI-F01, MslI-F02, MslI-F04, MslI-F05, MslI-F06, MslI-F07, MslI-F08, MslI-F10, MslI-F12, MslI-H01, MslI-H02, MslI-H10	-	MF
nucleic acid binding	INDEL (G/GA)	Jcr4S09404.10	FRAME_SHIFT	-	-	MslI-G02, MslI-G07	MF
nucleic acid binding	SNP (C/T)	Jcr4S12631.10	NON_SYNONYMOUS_CODING	-	MslI-A01, MslI-A04, MslI-A10, MslI-B03, MslI-B04, MslI-B06, MslI-B09, MslI-C04, MslI-C06, MslI-C12, MslI-D07, MslI-D09, MslI-D11, MslI-E01, MslI-E04, MslI-E08, MslI-F03, MslI-F09, MslI-G09, MslI-G10, MslI-G11, MslI-H03, MslI-H06	-	MF
nucleic acid binding	INDEL (A/AT)	Jcr4S06353.30	FRAME_SHIFT	-	-	MslI-B02, MslI-H06	MF
nucleic acid binding	SNP (G/C)	Jcr4U31062.10	NON_SYNONYMOUS_CODING	-	MslI-A10, MslI-B08, MslI-C06, MslI-C07, MslI-C10, MslI-C11, MslI-D04, MslI-D05, MslI-D10, MslI-E04, MslI-E08, MslI-E12, MslI-F01, MslI-F02, MslI-F03, MslI-F08, MslI-G05, MslI-G12, MslI-H05, MslI-H06, MslI-H09, MslI-H10, MslI-H11	-	MF
nucleic acid binding	SNP (C/G)	Jcr4S00800.20	NON_SYNONYMOUS_CODING	-	MslI-A01, MslI-A02, MslI-A04, MslI-A07, MslI-A10, MslI-B02, MslI-B05, MslI-B06, MslI-B11, MslI-C03, MslI-C05, MslI-C08, MslI-D03, MslI-D05, MslI-D08, MslI-E04, MslI-E08, MslI-E12, MslI-F06, MslI-F09, MslI-F10, MslI-F12, MslI-G05, MslI-G11, MslI-G12, MslI-H01, MslI-H03, MslI-H10, MslI-H11	-	MF
nucleic acid binding	SNP (C/T)	Jcr4S04773.20	NON_SYNONYMOUS_CODING	-	MslI-A05, MslI-A09, MslI-B02, MslI-B03, MslI-B04, MslI-B06, MslI-B12, MslI-C03, MslI-C04, MslI-C07, MslI-C10, MslI-C11, MslI-C12, MslI-D03, MslI-D07, MslI-E01, MslI-E09, MslI-E10, MslI-E12, MslI-F03, MslI-F09, MslI-G04, MslI-G05, MslI-G07, MslI-H07	-	MF
nucleic acid binding	SNP (A/G)	Jcr4S00308.10	NON_SYNONYMOUS_CODING	-	MslI-A03, MslI-A04, MslI-A06, MslI-A07, MslI-A08, MslI-A12, MslI-B02, MslI-B03, MslI-B04, MslI-B05, MslI-B08, MslI-B12, MslI-C10, MslI-D03, MslI-D07, MslI-D09, MslI-D10, MslI-D11, MslI-D12, MslI-E01, MslI-E03, MslI-E06, MslI-E09, MslI-E11, MslI-F04, MslI-F05, MslI-F08, MslI-F12, MslI-G02, MslI-G05, MslI-G12, MslI-H03, MslI-H07, MslI-H08	-	MF
nucleic acid binding	SNP (C/A)	Jcr4S04931.10	NON_SYNONYMOUS_CODING	-	MslI-B03, MslI-E10	-	MF
nucleic acid binding	SNP (C/T)	Jcr4S04272.20	NON_SYNONYMOUS_CODING	-	MslI-A05, MslI-A06, MslI-A07, MslI-B02, MslI-B03, MslI-B07, MslI-B08, MslI-B09, MslI-B11, MslI-C01, MslI-C04, MslI-C06, MslI-C11, MslI-D01, MslI-D02, MslI-D09, MslI-E01, MslI-E03, MslI-E05, MslI-E06, MslI-E08, MslI-E10, MslI-E12, MslI-F01, MslI-F03, MslI-F06, MslI-F07, MslI-F10, MslI-F11, MslI-G04, MslI-G05, MslI-G08, MslI-H01, MslI-H03, MslI-H04, MslI-H06, MslI-H11	-	MF
nucleic acid binding	SNP (T/C)	Jcr4S01647.10	NON_SYNONYMOUS_CODING	-	MslI-A01, MslI-A03, MslI-A06, MslI-A08, MslI-A10, MslI-B01, MslI-B02, MslI-B03, MslI-B04, MslI-B05, MslI-B06, MslI-B11, MslI-C02, MslI-C03, MslI-C04, MslI-C07, MslI-D03, MslI-D05, MslI-D08, MslI-D09, MslI-D11, MslI-D12, MslI-E01, MslI-E07, MslI-E09, MslI-E10, MslI-E11, MslI-F01, MslI-F02, MslI-F03, MslI-F04, MslI-F07, MslI-F08, MslI-F09, MslI-F12, MslI-G01, MslI-G04, MslI-G06, MslI-G08, MslI-G09,…	-	MF
nucleic acid binding	SNP (C/T)	Jcr4U30795.10	NON_SYNONYMOUS_CODING	-	MslI-E09, MslI-G09	-	MF
nucleic acid binding	SNP (A/G)	Jcr4S00308.10	NON_SYNONYMOUS_CODING	-	MslI-A01, MslI-A02, MslI-A04, MslI-A08, MslI-A09, MslI-A10, MslI-B05, MslI-B07, MslI-B10, MslI-B11, MslI-B12, MslI-C01, MslI-C03, MslI-C05, MslI-C06, MslI-C07, MslI-C08, MslI-C09, MslI-C10, MslI-C12, MslI-D01, MslI-D03, MslI-D04, MslI-D05, MslI-D08, MslI-D10, MslI-D11, MslI-E01, MslI-E03, MslI-E10, MslI-E12, MslI-F04, MslI-F06, MslI-F07, MslI-F10, MslI-G01, MslI-G02, MslI-G03, MslI-G05, MslI-G06,…	-	MF
nucleic acid binding	SNP (C/T)	Jcr4S01891.40	NON_SYNONYMOUS_CODING	-	MslI-A01, MslI-A05, MslI-A08, MslI-A12, MslI-B01, MslI-B02, MslI-B04, MslI-B05, MslI-B06, MslI-B10, MslI-B11, MslI-B12, MslI-C05, MslI-D01, MslI-D03, MslI-D08, MslI-D09, MslI-E01, MslI-E04, MslI-E05, MslI-E07, MslI-E08, MslI-E11, MslI-E12, MslI-F01, MslI-F02, MslI-F03, MslI-F04, MslI-F05, MslI-F06, MslI-F07, MslI-F08, MslI-F09, MslI-F10, MslI-F11, MslI-F12, MslI-G01, MslI-G03, MslI-G06, MslI-H01,…	-	MF
nucleic acid binding	SNP (C/T)	Jcr4S01647.10	NON_SYNONYMOUS_CODING	-	MslI-A02, MslI-A08, MslI-A12, MslI-B03, MslI-B07, MslI-B08, MslI-B09, MslI-B10, MslI-C01, MslI-C02, MslI-C05, MslI-C06, MslI-C07, MslI-C10, MslI-C11, MslI-D02, MslI-D05, MslI-D08, MslI-D10, MslI-D11, MslI-D12, MslI-E03, MslI-E04, MslI-E05, MslI-E06, MslI-E08, MslI-E09, MslI-E10, MslI-F03, MslI-F05, MslI-F06, MslI-F07, MslI-F09, MslI-F11, MslI-F12, MslI-G02, MslI-G03, MslI-G04, MslI-G10, MslI-G11,…	-	MF
nucleic acid binding	SNP (G/A)	Jcr4S21391.10	NON_SYNONYMOUS_CODING	-	MslI-A02, MslI-A03, MslI-A05, MslI-A06, MslI-A08, MslI-A11, MslI-A12, MslI-B02, MslI-B03, MslI-B04, MslI-B05, MslI-B09, MslI-B10, MslI-C01, MslI-C02, MslI-C03, MslI-C04, MslI-C05, MslI-C07, MslI-C08, MslI-C09, MslI-C11, MslI-D03, MslI-D04, MslI-D07, MslI-D09, MslI-D10, MslI-E01, MslI-E03, MslI-E08, MslI-E11, MslI-E12, MslI-F01, MslI-F04, MslI-F06, MslI-F07, MslI-F12, MslI-G02, MslI-G05, MslI-G06,…	-	MF
nucleic acid binding	SNP (A/G)	Jcr4S07977.10	NON_SYNONYMOUS_CODING	MslI-A02, MslI-A03, MslI-A04, MslI-A07, MslI-A08, MslI-A09, MslI-A10, MslI-A12, MslI-B01, MslI-B02, MslI-B03, MslI-B04, MslI-B07, MslI-B09, MslI-B12, MslI-C01, MslI-C03, MslI-C08, MslI-D04, MslI-D11, MslI-D12, MslI-E01, MslI-E07, MslI-E12, MslI-F03, MslI-F08, MslI-F10, MslI-F11, MslI-G01, MslI-G03, MslI-G04, MslI-G05, MslI-G06, MslI-G10, MslI-G12, MslI-H02, MslI-H03, MslI-H05, MslI-H06, MslI-H08,…	MslI-A01, MslI-A05, MslI-B05, MslI-B10, MslI-B11, MslI-C05, MslI-C07, MslI-C09, MslI-C10, MslI-C12, MslI-D01, MslI-D02, MslI-D03, MslI-D05, MslI-D07, MslI-D09, MslI-D10, MslI-E03, MslI-E04, MslI-E05, MslI-E06, MslI-E08, MslI-E09, MslI-E10, MslI-E11, MslI-F04, MslI-F05, MslI-F06, MslI-F09, MslI-F12, MslI-G02, MslI-G07, MslI-G09, MslI-H01, MslI-H04, MslI-H07, MslI-H09, MslI-H10	-	MF
nucleic acid binding	SNP (T/G)	Jcr4S00875.20	NON_SYNONYMOUS_CODING	-	MslI-A01, MslI-A02, MslI-A03, MslI-A06, MslI-A08, MslI-A09, MslI-A10, MslI-B01, MslI-B04, MslI-B08, MslI-B10, MslI-C01, MslI-C05, MslI-C10, MslI-C11, MslI-D01, MslI-D02, MslI-D03, MslI-D04, MslI-D07, MslI-D09, MslI-D11, MslI-D12, MslI-E06, MslI-E07, MslI-E08, MslI-E09, MslI-E10, MslI-E11, MslI-E12, MslI-F01, MslI-F02, MslI-F03, MslI-F04, MslI-F05, MslI-F08, MslI-F10, MslI-F11, MslI-F12, MslI-G02,…	-	MF
nucleic acid binding	SNP (C/T)	Jcr4S10700.10	NON_SYNONYMOUS_CODING	-	MslI-B03, MslI-B05, MslI-C10, MslI-D05, MslI-G02, MslI-H04, MslI-H11	-	MF
nucleic acid binding	SNP (T/A)	Jcr4S10700.10	STOP_GAINED	-	MslI-B03, MslI-B05, MslI-C10, MslI-G02, MslI-H11	-	MF
nucleic acid binding	SNP (G/A)	Jcr4S05611.20	NON_SYNONYMOUS_CODING	-	MslI-A12, MslI-B10, MslI-C10, MslI-E11, MslI-F04	-	MF
nucleic acid binding	SNP (C/T)	Jcr4S04272.20	NON_SYNONYMOUS_CODING	-	MslI-A03, MslI-A06, MslI-B11, MslI-C01, MslI-C04, MslI-C07, MslI-C08, MslI-C11, MslI-D01, MslI-D02, MslI-D03, MslI-D09, MslI-E08, MslI-E10, MslI-F03, MslI-F10, MslI-G02, MslI-G05, MslI-G08, MslI-G09, MslI-H01, MslI-H06	-	MF
nucleic acid binding	SNP (A/G)	Jcr4S07834.10	NON_SYNONYMOUS_CODING	-	MslI-A03, MslI-A05, MslI-A06, MslI-A07, MslI-A09, MslI-A10, MslI-A12, MslI-B02, MslI-B03, MslI-B04, MslI-B05, MslI-B06, MslI-B07, MslI-B08, MslI-B09, MslI-B11, MslI-C01, MslI-C03, MslI-C05, MslI-C06, MslI-C09, MslI-C10, MslI-C11, MslI-D02, MslI-D03, MslI-D04, MslI-D05, MslI-D08, MslI-D09, MslI-D11, MslI-D12, MslI-E02, MslI-E04, MslI-E06, MslI-E07, MslI-E10, MslI-E11, MslI-E12, MslI-F03, MslI-F04,…	-	MF
nucleic acid binding	SNP (T/A)	Jcr4S03762.30	NON_SYNONYMOUS_CODING	-	MslI-A01, MslI-A03, MslI-A04, MslI-A05, MslI-A09, MslI-A10, MslI-A12, MslI-B01, MslI-B02, MslI-B09, MslI-B12, MslI-C01, MslI-C03, MslI-C07, MslI-D01, MslI-D02, MslI-D05, MslI-D11, MslI-D12, MslI-E02, MslI-E03, MslI-E04, MslI-E05, MslI-E08, MslI-E09, MslI-E10, MslI-E12, MslI-F05, MslI-F06, MslI-G02, MslI-G06, MslI-G07, MslI-G10, MslI-H01, MslI-H05, MslI-H06, MslI-H08	-	MF
nucleic acid binding	SNP (G/A)	Jcr4S04382.10	NON_SYNONYMOUS_CODING	-	MslI-A01, MslI-B01, MslI-B03, MslI-B10, MslI-C01, MslI-C07, MslI-D02, MslI-E02, MslI-E12, MslI-G02, MslI-G05, MslI-G06	-	MF
nucleic acid binding	SNP (G/A)	Jcr4S00308.10	NON_SYNONYMOUS_CODING	-	MslI-A01, MslI-A03, MslI-A04, MslI-A05, MslI-A06, MslI-A07, MslI-A09, MslI-A11, MslI-A12, MslI-B01, MslI-B02, MslI-B03, MslI-B04, MslI-B06, MslI-B07, MslI-B08, MslI-B09, MslI-B10, MslI-C04, MslI-C05, MslI-C06, MslI-C07, MslI-C11, MslI-C12, MslI-D01, MslI-D03, MslI-D04, MslI-D05, MslI-D07, MslI-D09, MslI-D11, MslI-D12, MslI-E01, MslI-E06, MslI-E07, MslI-E08, MslI-E09, MslI-E11, MslI-F01, MslI-F02,…	-	MF
nucleic acid binding	SNP (C/T)	Jcr4S01891.40	NON_SYNONYMOUS_CODING	-	MslI-A01, MslI-A05, MslI-A08, MslI-A12, MslI-B01, MslI-B02, MslI-B05, MslI-B10, MslI-B11, MslI-C03, MslI-C07, MslI-D01, MslI-D02, MslI-D03, MslI-E04, MslI-E07, MslI-E12, MslI-F03, MslI-F08, MslI-F09, MslI-F10, MslI-G01, MslI-G03, MslI-G06, MslI-G07, MslI-G09, MslI-H07	-	MF
nucleic acid binding	SNP (A/T)	Jcr4S17025.10	NON_SYNONYMOUS_CODING	-	MslI-A01, MslI-A03, MslI-A04, MslI-A05, MslI-A12, MslI-B02, MslI-B03, MslI-B07, MslI-B10, MslI-B11, MslI-C03, MslI-C05, MslI-C08, MslI-C10, MslI-C12, MslI-D02, MslI-D09, MslI-D10, MslI-E04, MslI-E05, MslI-E08, MslI-E09, MslI-E10, MslI-E12, MslI-F02, MslI-F05, MslI-F08, MslI-F09, MslI-G01, MslI-G02, MslI-G03, MslI-G06, MslI-G09, MslI-H04, MslI-H06, MslI-H09, MslI-H11	-	MF
nucleic acid binding	SNP (A/T)	Jcr4S09831.10	NON_SYNONYMOUS_CODING	-	MslI-A03, MslI-A05, MslI-A06, MslI-A07, MslI-A12, MslI-B03, MslI-B06, MslI-B11, MslI-C01, MslI-C04, MslI-C08, MslI-C10, MslI-D01, MslI-D03, MslI-D04, MslI-D05, MslI-D09, MslI-E04, MslI-E09, MslI-E10, MslI-E12, MslI-F01, MslI-F03, MslI-F05, MslI-G01, MslI-G02, MslI-G03, MslI-G05, MslI-G06, MslI-G07, MslI-H04, MslI-H05, MslI-H06, MslI-H07, MslI-H09, MslI-H11	-	MF
nucleic acid binding	SNP (T/A)	Jcr4S05611.20	NON_SYNONYMOUS_CODING	-	MslI-A02, MslI-A03, MslI-A04, MslI-A05, MslI-A06, MslI-A09, MslI-A10, MslI-A11, MslI-A12, MslI-B01, MslI-B02, MslI-B03, MslI-B04, MslI-B06, MslI-B08, MslI-B09, MslI-C02, MslI-C03, MslI-C04, MslI-C05, MslI-C06, MslI-C07, MslI-C10, MslI-C11, MslI-C12, MslI-D01, MslI-D02, MslI-D03, MslI-D04, MslI-D05, MslI-D07, MslI-D09, MslI-D10, MslI-D11, MslI-D12, MslI-E02, MslI-E03, MslI-E04, MslI-E05, MslI-E07,…	-	MF
nucleic acid binding	SNP (T/C)	Jcr4U31703.10	NON_SYNONYMOUS_CODING	-	MslI-A01, MslI-A02, MslI-A04, MslI-A06, MslI-A07, MslI-A08, MslI-A09, MslI-A10, MslI-B01, MslI-B02, MslI-B03, MslI-B05, MslI-B06, MslI-B07, MslI-B10, MslI-B11, MslI-C01, MslI-C02, MslI-C03, MslI-C06, MslI-C07, MslI-C08, MslI-C09, MslI-C10, MslI-C11, MslI-C12, MslI-D01, MslI-D03, MslI-D04, MslI-D05, MslI-D07, MslI-D08, MslI-D10, MslI-D11, MslI-D12, MslI-E01, MslI-E02, MslI-E03, MslI-E07, MslI-E09,…	-	MF
nucleic acid binding	SNP (T/A)	Jcr4U28901.30	NON_SYNONYMOUS_CODING	-	MslI-A01, MslI-A05, MslI-A07, MslI-A09, MslI-B01, MslI-B02, MslI-B10, MslI-B11, MslI-C03, MslI-C05, MslI-C07, MslI-C08, MslI-C09, MslI-D02, MslI-D09, MslI-E01, MslI-E06, MslI-E08, MslI-E10, MslI-F03, MslI-F04, MslI-F08, MslI-F09, MslI-F12, MslI-G01, MslI-G03, MslI-G06, MslI-G07, MslI-G09, MslI-H01, MslI-H04, MslI-H06, MslI-H09, MslI-H10, MslI-H11	-	MF
nucleic acid binding	SNP (G/A)	Jcr4S00308.10	NON_SYNONYMOUS_CODING	-	MslI-A01, MslI-A05, MslI-A09, MslI-A10, MslI-B01, MslI-B04, MslI-B05, MslI-B06, MslI-B07, MslI-C03, MslI-C04, MslI-C05, MslI-C06, MslI-C07, MslI-C12, MslI-D03, MslI-D04, MslI-D10, MslI-D11, MslI-D12, MslI-E01, MslI-E03, MslI-E06, MslI-E07, MslI-E08, MslI-E09, MslI-E10, MslI-E12, MslI-F02, MslI-F03, MslI-F06, MslI-F07, MslI-F08, MslI-F09, MslI-F12, MslI-G01, MslI-G03, MslI-G04, MslI-G05, MslI-G06,…	-	MF
nucleic acid binding	SNP (A/T)	Jcr4S26958.20	NON_SYNONYMOUS_CODING	-	MslI-A04, MslI-A07, MslI-B01, MslI-B02, MslI-B10, MslI-B11, MslI-C02, MslI-C04, MslI-C07, MslI-C10, MslI-C11, MslI-D02, MslI-D04, MslI-D09, MslI-E02, MslI-E09, MslI-E10, MslI-F08, MslI-F09, MslI-F10, MslI-G02, MslI-G09, MslI-H03, MslI-H05, MslI-H06, MslI-H09, MslI-H11	-	MF
nucleic acid binding	SNP (G/C)	Jcr4S00951.40	NON_SYNONYMOUS_CODING	-	MslI-A01, MslI-A05, MslI-A09, MslI-A12, MslI-B02, MslI-B08, MslI-B09, MslI-C01, MslI-C02, MslI-C08, MslI-C10, MslI-D02, MslI-D03, MslI-D07, MslI-D11, MslI-E03, MslI-E10, MslI-E11, MslI-F01, MslI-F02, MslI-F03, MslI-F06, MslI-G03, MslI-G06, MslI-H01, MslI-H04, MslI-H09, MslI-H11	-	MF
nucleic acid binding	SNP (T/G)	Jcr4S06349.20	NON_SYNONYMOUS_CODING	-	MslI-A01, MslI-A02, MslI-A03, MslI-A04, MslI-A07, MslI-A08, MslI-A09, MslI-A10, MslI-A11, MslI-A12, MslI-B02, MslI-B03, MslI-B05, MslI-B06, MslI-B07, MslI-B08, MslI-B09, MslI-B10, MslI-B11, MslI-B12, MslI-C01, MslI-C03, MslI-C04, MslI-C05, MslI-C06, MslI-C07, MslI-C08, MslI-C09, MslI-C10, MslI-C11, MslI-C12, MslI-D02, MslI-D03, MslI-D07, MslI-D09, MslI-D10, MslI-D11, MslI-D12, MslI-E01, MslI-E04,…	-	MF
nucleic acid binding	SNP (A/G)	Jcr4S09343.20	NON_SYNONYMOUS_CODING	-	MslI-A01, MslI-A03, MslI-A05, MslI-B01, MslI-B02, MslI-B04, MslI-B06, MslI-C01, MslI-C07, MslI-D01, MslI-D02, MslI-D03, MslI-D09, MslI-E01, MslI-E07, MslI-E10, MslI-F03, MslI-G01, MslI-G02, MslI-H09	-	MF
nucleic acid binding	SNP (G/A)	Jcr4S04382.10	NON_SYNONYMOUS_CODING	-	MslI-A01, MslI-A04, MslI-A08, MslI-A09, MslI-A12, MslI-B01, MslI-B02, MslI-B03, MslI-B04, MslI-B05, MslI-B06, MslI-B07, MslI-B10, MslI-B11, MslI-B12, MslI-C01, MslI-C03, MslI-C04, MslI-C05, MslI-C07, MslI-C08, MslI-C10, MslI-C11, MslI-D01, MslI-D02, MslI-D03, MslI-D05, MslI-D09, MslI-D10, MslI-D11, MslI-E04, MslI-E05, MslI-E07, MslI-E09, MslI-E10, MslI-E11, MslI-F03, MslI-F04, MslI-F06, MslI-F08,…	-	MF
nucleic acid binding	SNP (A/T)	Jcr4S15093.10	NON_SYNONYMOUS_CODING	-	MslI-A01, MslI-A02, MslI-A03, MslI-A04, MslI-A05, MslI-A06, MslI-A07, MslI-A08, MslI-A09, MslI-A11, MslI-A12, MslI-B01, MslI-B02, MslI-B03, MslI-B04, MslI-B05, MslI-B06, MslI-B07, MslI-B08, MslI-B09, MslI-B10, MslI-B11, MslI-B12, MslI-C01, MslI-C02, MslI-C03, MslI-C04, MslI-C05, MslI-C06, MslI-C09, MslI-C10, MslI-C11, MslI-C12, MslI-D01, MslI-D02, MslI-D03, MslI-D04, MslI-D05, MslI-D07, MslI-D09,…	-	MF
nucleic acid binding	SNP (C/T)	Jcr4S15093.10	NON_SYNONYMOUS_CODING	-	MslI-A01, MslI-A02, MslI-A03, MslI-A04, MslI-A05, MslI-A06, MslI-A07, MslI-A08, MslI-A09, MslI-A11, MslI-A12, MslI-B01, MslI-B02, MslI-B03, MslI-B04, MslI-B05, MslI-B06, MslI-B07, MslI-B08, MslI-B09, MslI-B10, MslI-B11, MslI-B12, MslI-C01, MslI-C02, MslI-C03, MslI-C04, MslI-C05, MslI-C06, MslI-C09, MslI-C10, MslI-C11, MslI-C12, MslI-D01, MslI-D02, MslI-D03, MslI-D04, MslI-D05, MslI-D07, MslI-D09,…	-	MF
nucleic acid binding	SNP (G/A)	Jcr4S25801.10	STOP_GAINED	MslI-A04, MslI-A08, MslI-A09, MslI-A10, MslI-A11, MslI-A12, MslI-B01, MslI-B03, MslI-B08, MslI-B09, MslI-B10, MslI-B11, MslI-B12, MslI-C01, MslI-C03, MslI-C04, MslI-C08, MslI-C09, MslI-C10, MslI-C11, MslI-C12, MslI-D01, MslI-D08, MslI-D09, MslI-D10, MslI-D11, MslI-D12, MslI-E01, MslI-E08, MslI-E09, MslI-E10, MslI-E11, MslI-E12, MslI-F07, MslI-F08, MslI-F09, MslI-F10, MslI-F11, MslI-F12, MslI-G04,…	MslI-E03, MslI-H02	-	MF
nucleic acid binding	SNP (T/C)	Jcr4S01891.40	NON_SYNONYMOUS_CODING	-	MslI-A01, MslI-A03, MslI-A04, MslI-A05, MslI-A07, MslI-A09, MslI-A10, MslI-A12, MslI-B01, MslI-B02, MslI-B03, MslI-B05, MslI-B06, MslI-B07, MslI-B09, MslI-B10, MslI-B11, MslI-C01, MslI-C02, MslI-C03, MslI-C04, MslI-C07, MslI-C08, MslI-C10, MslI-D01, MslI-D02, MslI-D03, MslI-D04, MslI-D09, MslI-D10, MslI-D12, MslI-E02, MslI-E03, MslI-E05, MslI-E07, MslI-E09, MslI-E10, MslI-E11, MslI-E12, MslI-F06,…	-	MF
nucleic acid binding	SNP (A/G)	Jcr4S06521.10	NON_SYNONYMOUS_CODING	-	MslI-A01, MslI-A03, MslI-A04, MslI-A06, MslI-A08, MslI-A09, MslI-A10, MslI-A12, MslI-B01, MslI-B02, MslI-B04, MslI-B05, MslI-B07, MslI-B09, MslI-B10, MslI-B11, MslI-C03, MslI-C04, MslI-C05, MslI-C07, MslI-C08, MslI-C10, MslI-C12, MslI-D02, MslI-D03, MslI-D04, MslI-D05, MslI-D07, MslI-D09, MslI-D10, MslI-D11, MslI-E01, MslI-E02, MslI-E03, MslI-E04, MslI-E05, MslI-E06, MslI-E07, MslI-E08, MslI-E09,…	-	MF
nucleic acid binding	SNP (C/A)	Jcr4S16850.10	STOP_GAINED	-	MslI-A01, MslI-A02, MslI-A03, MslI-A04, MslI-A05, MslI-A06, MslI-A07, MslI-A08, MslI-A09, MslI-A10, MslI-A11, MslI-A12, MslI-B01, MslI-B02, MslI-B03, MslI-B04, MslI-B05, MslI-B06, MslI-B07, MslI-B09, MslI-B10, MslI-B11, MslI-B12, MslI-C01, MslI-C02, MslI-C03, MslI-C04, MslI-C05, MslI-C06, MslI-C07, MslI-C08, MslI-C09, MslI-C10, MslI-C11, MslI-C12, MslI-D01, MslI-D02, MslI-D03, MslI-D04, MslI-D05,…	-	MF
nucleic acid binding	SNP (T/G)	Jcr4U31495.20	NON_SYNONYMOUS_CODING	-	MslI-A01, MslI-A02, MslI-A03, MslI-A04, MslI-A05, MslI-A06, MslI-A07, MslI-A08, MslI-A09, MslI-A10, MslI-A11, MslI-A12, MslI-B01, MslI-B02, MslI-B03, MslI-B04, MslI-B05, MslI-B06, MslI-B07, MslI-B08, MslI-B09, MslI-B10, MslI-B11, MslI-B12, MslI-C01, MslI-C02, MslI-C03, MslI-C04, MslI-C05, MslI-C06, MslI-C07, MslI-C08, MslI-C09, MslI-C10, MslI-C11, MslI-C12, MslI-D01, MslI-D02, MslI-D03, MslI-D04,…	-	MF
nucleic acid binding	SNP (G/A)	Jcr4S09273.10	NON_SYNONYMOUS_CODING	MslI-E06	MslI-A01, MslI-A02, MslI-A03, MslI-A04, MslI-A05, MslI-A06, MslI-A07, MslI-A08, MslI-A09, MslI-A10, MslI-A12, MslI-B01, MslI-B02, MslI-B03, MslI-B04, MslI-B05, MslI-B06, MslI-B07, MslI-B08, MslI-B09, MslI-B10, MslI-B11, MslI-B12, MslI-C01, MslI-C02, MslI-C03, MslI-C04, MslI-C05, MslI-C07, MslI-C08, MslI-C10, MslI-C11, MslI-D01, MslI-D02, MslI-D03, MslI-D04, MslI-D05, MslI-D07, MslI-D09, MslI-D10,…	-	MF
nucleic acid binding	SNP (T/C)	Jcr4S27410.10	NON_SYNONYMOUS_CODING	-	MslI-A01, MslI-A03, MslI-A04, MslI-A05, MslI-A06, MslI-A07, MslI-A09, MslI-A10, MslI-A12, MslI-B01, MslI-B02, MslI-B03, MslI-B05, MslI-B06, MslI-B07, MslI-B10, MslI-B11, MslI-C01, MslI-C02, MslI-C03, MslI-C04, MslI-C05, MslI-C07, MslI-C08, MslI-C10, MslI-D02, MslI-D03, MslI-D04, MslI-D05, MslI-D08, MslI-D09, MslI-D10, MslI-D11, MslI-D12, MslI-E01, MslI-E02, MslI-E03, MslI-E04, MslI-E05, MslI-E07,…	-	MF
nucleic acid binding	SNP (G/A)	Jcr4S04216.10	NON_SYNONYMOUS_CODING	-	MslI-A01, MslI-A02, MslI-A03, MslI-A04, MslI-A05, MslI-A06, MslI-A07, MslI-A08, MslI-A09, MslI-A10, MslI-A11, MslI-A12, MslI-B01, MslI-B02, MslI-B03, MslI-B04, MslI-B05, MslI-B06, MslI-B07, MslI-B08, MslI-B09, MslI-B10, MslI-B11, MslI-B12, MslI-C01, MslI-C02, MslI-C03, MslI-C04, MslI-C05, MslI-C07, MslI-C08, MslI-C09, MslI-C10, MslI-C11, MslI-C12, MslI-D01, MslI-D02, MslI-D03, MslI-D04, MslI-D05,…	-	MF
nucleic acid binding	SNP (C/T)	Jcr4S28408.20	NON_SYNONYMOUS_CODING	-	MslI-A01, MslI-A02, MslI-A03, MslI-A04, MslI-A05, MslI-A06, MslI-A07, MslI-A08, MslI-A09, MslI-A10, MslI-A11, MslI-A12, MslI-B01, MslI-B02, MslI-B03, MslI-B04, MslI-B05, MslI-B06, MslI-B07, MslI-B08, MslI-B09, MslI-B10, MslI-B11, MslI-B12, MslI-C01, MslI-C02, MslI-C03, MslI-C04, MslI-C05, MslI-C06, MslI-C07, MslI-C08, MslI-C10, MslI-C11, MslI-C12, MslI-D01, MslI-D02, MslI-D03, MslI-D04, MslI-D05,…	-	MF
nucleic acid binding	SNP (C/T)	Jcr4S06349.20	NON_SYNONYMOUS_CODING	-	MslI-A01, MslI-A02, MslI-A03, MslI-A04, MslI-A05, MslI-A06, MslI-A07, MslI-A08, MslI-A09, MslI-A10, MslI-A11, MslI-A12, MslI-B01, MslI-B02, MslI-B03, MslI-B04, MslI-B05, MslI-B06, MslI-B07, MslI-B08, MslI-B09, MslI-B10, MslI-B11, MslI-B12, MslI-C01, MslI-C02, MslI-C03, MslI-C04, MslI-C05, MslI-C06, MslI-C07, MslI-C08, MslI-C09, MslI-C10, MslI-C11, MslI-C12, MslI-D01, MslI-D02, MslI-D03, MslI-D04,…	-	MF
nucleic acid binding	SNP (C/T)	Jcr4S06349.20	NON_SYNONYMOUS_CODING	-	MslI-A01, MslI-A02, MslI-A03, MslI-A04, MslI-A05, MslI-A06, MslI-A07, MslI-A08, MslI-A09, MslI-A10, MslI-A11, MslI-A12, MslI-B01, MslI-B02, MslI-B03, MslI-B04, MslI-B05, MslI-B06, MslI-B07, MslI-B08, MslI-B09, MslI-B10, MslI-B11, MslI-B12, MslI-C01, MslI-C02, MslI-C03, MslI-C04, MslI-C05, MslI-C06, MslI-C07, MslI-C08, MslI-C09, MslI-C10, MslI-C11, MslI-C12, MslI-D01, MslI-D02, MslI-D03, MslI-D04,…	-	MF
nucleic acid binding	SNP (C/T)	Jcr4S01528.10	NON_SYNONYMOUS_CODING	MslI-A01, MslI-A03, MslI-A05, MslI-A08, MslI-A09, MslI-A12, MslI-B01, MslI-B02, MslI-B03, MslI-B05, MslI-B10, MslI-B11, MslI-B12, MslI-C02, MslI-C03, MslI-C04, MslI-C05, MslI-C07, MslI-C08, MslI-C10, MslI-C12, MslI-D01, MslI-D02, MslI-D03, MslI-D05, MslI-D09, MslI-E04, MslI-E05, MslI-E06, MslI-E07, MslI-E08, MslI-E09, MslI-E10, MslI-E11, MslI-F04, MslI-F06, MslI-F07, MslI-F09, MslI-F10, MslI-F11,…	-	-	MF
nucleic acid binding	SNP (A/C)	Jcr4S04931.10	NON_SYNONYMOUS_CODING	-	MslI-H04	-	MF
nucleic acid binding	SNP (G/A)	Jcr4S09576.40	NON_SYNONYMOUS_CODING	-	MslI-E05	-	MF
nucleic acid binding	SNP (G/A)	Jcr4S16833.10	NON_SYNONYMOUS_CODING	-	MslI-H07	-	MF
nucleic acid binding	SNP (G/C)	Jcr4S10924.10	NON_SYNONYMOUS_CODING	-	MslI-G07	-	MF
nucleic acid binding	SNP (G/A)	Jcr4S03762.30	NON_SYNONYMOUS_CODING	-	MslI-B03	-	MF
nucleic acid binding	INDEL (G/GA)	Jcr4S04773.20	FRAME_SHIFT	-	-	MslI-F10	MF
nucleic acid binding	INDEL (A/AT)	Jcr4S09701.10	FRAME_SHIFT	-	-	MslI-E09, MslI-H11	MF
nucleic acid binding	SNP (T/A)	Jcr4S04940.10	NON_SYNONYMOUS_CODING	-	MslI-C03, MslI-E09, MslI-G09, MslI-H11	-	MF
nucleic acid binding	SNP (C/T)	Jcr4S26840.10	STOP_GAINED	-	MslI-A01, MslI-A05, MslI-A06, MslI-B01, MslI-B03, MslI-B05, MslI-B06, MslI-B10, MslI-D01, MslI-D02, MslI-D03, MslI-D04, MslI-E05, MslI-E10, MslI-F01, MslI-F03, MslI-F07, MslI-G02, MslI-G06, MslI-G07, MslI-G09, MslI-G12, MslI-H09	-	MF
nucleic acid binding	SNP (G/T)	Jcr4S02570.40	NON_SYNONYMOUS_CODING	-	MslI-A12, MslI-H11	-	MF
nucleic acid binding	SNP (T/C)	Jcr4S04810.30	NON_SYNONYMOUS_CODING	MslI-A02, MslI-A03, MslI-A06, MslI-A09, MslI-C03, MslI-C04, MslI-D02, MslI-D03, MslI-D04, MslI-D05, MslI-D11, MslI-E01, MslI-E02, MslI-E04, MslI-E05, MslI-E09, MslI-E10, MslI-F01, MslI-F03, MslI-F04, MslI-F06, MslI-F07, MslI-F08, MslI-F11, MslI-G01, MslI-H03, MslI-H04, MslI-H05, MslI-H06, MslI-H08, MslI-H09, MslI-H10	MslI-A04, MslI-A05, MslI-A10, MslI-A12, MslI-B03, MslI-B05, MslI-B08, MslI-B10, MslI-B11, MslI-C01, MslI-C02, MslI-C06, MslI-C07, MslI-C08, MslI-C09, MslI-C10, MslI-C11, MslI-C12, MslI-D01, MslI-D09, MslI-E03, MslI-E06, MslI-E08, MslI-E12, MslI-F02, MslI-F09, MslI-F10, MslI-F12, MslI-G03, MslI-G06, MslI-G07, MslI-G09, MslI-G12, MslI-H01, MslI-H07, MslI-H11	-	MF
nucleic acid binding	SNP (G/A)	Jcr4S07562.10	NON_SYNONYMOUS_CODING	-	MslI-B03, MslI-B10, MslI-C03, MslI-D02, MslI-D04, MslI-D09, MslI-E05, MslI-E10, MslI-F03, MslI-F06, MslI-G03, MslI-G07, MslI-G09, MslI-H10	-	MF
nucleic acid binding	SNP (C/T)	Jcr4S00036.290	STOP_GAINED	-	MslI-A04, MslI-A09, MslI-B11, MslI-C10, MslI-F02, MslI-G09, MslI-H11	-	MF
nucleic acid binding	SNP (C/T)	Jcr4S16833.10	NON_SYNONYMOUS_CODING	-	MslI-A06, MslI-A12, MslI-B02, MslI-B05, MslI-B10, MslI-C07, MslI-C08, MslI-D02, MslI-D05, MslI-E07, MslI-E09, MslI-E10, MslI-F09, MslI-G06, MslI-G07, MslI-G09, MslI-H06, MslI-H07, MslI-H09	-	MF
nucleic acid binding	SNP (G/A)	Jcr4S20895.10	NON_SYNONYMOUS_CODING	-	MslI-A02, MslI-A03, MslI-A04, MslI-A10, MslI-A12, MslI-B02, MslI-B07, MslI-B10, MslI-C01, MslI-C03, MslI-C08, MslI-D01, MslI-E03, MslI-E09, MslI-E11, MslI-E12, MslI-F05, MslI-F09, MslI-F10, MslI-F12, MslI-G03, MslI-G06, MslI-G07, MslI-H04, MslI-H06, MslI-H07, MslI-H09	-	MF
nucleic acid binding	SNP (G/A)	Jcr4S15914.20	NON_SYNONYMOUS_CODING	-	MslI-A03, MslI-B02, MslI-E09	-	MF
nucleic acid binding	SNP (T/C)	Jcr4S25669.20	NON_SYNONYMOUS_CODING	-	MslI-A01, MslI-A04, MslI-B01, MslI-B03, MslI-B10, MslI-C01, MslI-C02, MslI-C07, MslI-D01, MslI-D02, MslI-D03, MslI-D04, MslI-D09, MslI-D10, MslI-E03, MslI-E05, MslI-E07, MslI-E09, MslI-F04, MslI-F09, MslI-G03, MslI-H04, MslI-H05, MslI-H07, MslI-H09, MslI-H10, MslI-H11	-	MF
nucleic acid binding	SNP (T/C)	Jcr4S11244.30	NON_SYNONYMOUS_CODING	-	MslI-A09, MslI-B01, MslI-B02, MslI-B10, MslI-C02, MslI-C03, MslI-C05, MslI-C11, MslI-D01, MslI-D03, MslI-D09, MslI-E01, MslI-E03, MslI-E09, MslI-E10, MslI-E11, MslI-E12, MslI-F02, MslI-F03, MslI-F05, MslI-F10, MslI-G02, MslI-G03, MslI-G05, MslI-G06, MslI-G07, MslI-G09, MslI-H01, MslI-H05, MslI-H06, MslI-H07, MslI-H09	-	MF
nucleic acid binding	SNP (A/G)	Jcr4S26668.10	NON_SYNONYMOUS_CODING	-	MslI-A09, MslI-B04, MslI-C02, MslI-C03, MslI-C05, MslI-C07, MslI-C10, MslI-D02, MslI-D03, MslI-E09, MslI-G02, MslI-G06, MslI-H09	-	MF
nucleic acid binding	SNP (T/C)	Jcr4S16109.10	NON_SYNONYMOUS_CODING	-	MslI-A01, MslI-A03, MslI-A04, MslI-A05, MslI-A06, MslI-A08, MslI-A09, MslI-A10, MslI-A12, MslI-B01, MslI-B02, MslI-B04, MslI-B05, MslI-B06, MslI-B07, MslI-B08, MslI-B10, MslI-B11, MslI-B12, MslI-C02, MslI-C03, MslI-C04, MslI-C05, MslI-C06, MslI-C07, MslI-C08, MslI-C09, MslI-C10, MslI-C12, MslI-D01, MslI-D02, MslI-D03, MslI-D04, MslI-D05, MslI-D09, MslI-D10, MslI-D12, MslI-E01, MslI-E02, MslI-E05,…	-	MF
nucleic acid binding	SNP (C/T)	Jcr4S02564.20	NON_SYNONYMOUS_CODING	-	MslI-A01, MslI-A03, MslI-A04, MslI-A05, MslI-A06, MslI-A07, MslI-A09, MslI-A10, MslI-A12, MslI-B01, MslI-B02, MslI-B03, MslI-B04, MslI-B05, MslI-B06, MslI-B09, MslI-B10, MslI-B11, MslI-B12, MslI-C01, MslI-C02, MslI-C03, MslI-C04, MslI-C05, MslI-C07, MslI-C08, MslI-C10, MslI-C11, MslI-D01, MslI-D02, MslI-D03, MslI-D04, MslI-D05, MslI-D07, MslI-D09, MslI-D10, MslI-D11, MslI-D12, MslI-E01, MslI-E02,…	-	MF
nucleic acid binding	SNP (G/A)	Jcr4S06353.20	NON_SYNONYMOUS_CODING	-	MslI-B10, MslI-E09	-	MF
nucleic acid binding	SNP (T/G)	Jcr4S06234.20	NON_SYNONYMOUS_CODING	-	MslI-B11	-	MF
nucleic acid binding	SNP (C/T)	Jcr4S00218.30	NON_SYNONYMOUS_CODING	MslI-A04, MslI-B09, MslI-C02, MslI-D10, MslI-D12, MslI-E01, MslI-E07, MslI-E09, MslI-E10, MslI-E11, MslI-F03, MslI-F12, MslI-G04, MslI-G09, MslI-G12, MslI-H01, MslI-H02, MslI-H11	MslI-A09, MslI-A12, MslI-B02, MslI-B11, MslI-C03, MslI-C09, MslI-C12, MslI-D02, MslI-E03, MslI-F09, MslI-F10, MslI-G05, MslI-H07, MslI-H09	-	MF
nucleic acid binding	SNP (G/A)	Jcr4S16018.10	NON_SYNONYMOUS_CODING	-	MslI-A01, MslI-A03, MslI-A04, MslI-A05, MslI-A09, MslI-A12, MslI-B01, MslI-B05, MslI-B07, MslI-B10, MslI-B11, MslI-C01, MslI-C03, MslI-C04, MslI-C05, MslI-C07, MslI-C08, MslI-D01, MslI-D02, MslI-D03, MslI-D07, MslI-D09, MslI-D10, MslI-D12, MslI-E01, MslI-E02, MslI-E03, MslI-E04, MslI-E07, MslI-E08, MslI-E09, MslI-E10, MslI-F01, MslI-F03, MslI-F04, MslI-F08, MslI-F10, MslI-G03, MslI-G05, MslI-G06,…	-	MF
nucleic acid binding	SNP (C/T)	Jcr4S16018.10	NON_SYNONYMOUS_CODING	MslI-A07, MslI-A10, MslI-B09, MslI-F05, MslI-F11, MslI-F12, MslI-G02, MslI-G04	MslI-A01, MslI-A03, MslI-A04, MslI-A05, MslI-A06, MslI-A09, MslI-A12, MslI-B01, MslI-B02, MslI-B05, MslI-B07, MslI-B10, MslI-B11, MslI-C01, MslI-C02, MslI-C03, MslI-C04, MslI-C05, MslI-C06, MslI-C07, MslI-C08, MslI-C11, MslI-D01, MslI-D02, MslI-D03, MslI-D05, MslI-D07, MslI-D09, MslI-D10, MslI-D11, MslI-D12, MslI-E01, MslI-E02, MslI-E03, MslI-E04, MslI-E05, MslI-E07, MslI-E08, MslI-E09, MslI-E10,…	-	MF
nucleic acid binding	SNP (A/G)	Jcr4S00204.20	NON_SYNONYMOUS_CODING	-	MslI-A03, MslI-A07, MslI-A09, MslI-A12, MslI-B01, MslI-B02, MslI-B04, MslI-B05, MslI-B11, MslI-C03, MslI-C04, MslI-C08, MslI-D02, MslI-D03, MslI-D09, MslI-D12, MslI-E03, MslI-E05, MslI-E07, MslI-E09, MslI-E10, MslI-E12, MslI-F04, MslI-F05, MslI-G02, MslI-G05, MslI-G06, MslI-G07, MslI-G08, MslI-G09, MslI-H04, MslI-H07, MslI-H09, MslI-H11	-	MF
nucleic acid binding	SNP (G/A)	Jcr4S09540.10	NON_SYNONYMOUS_CODING	-	MslI-G03, MslI-G09	-	MF
nucleic acid binding	SNP (C/T)	Jcr4S16833.10	NON_SYNONYMOUS_CODING	-	MslI-C11, MslI-E08, MslI-G09, MslI-H07	-	MF
nucleic acid binding	SNP (G/T)	Jcr4S04810.20	NON_SYNONYMOUS_CODING	MslI-A05, MslI-B09, MslI-D03, MslI-H06, MslI-H11	MslI-B02, MslI-B04, MslI-B10, MslI-B11, MslI-C04, MslI-C07, MslI-C08, MslI-D01, MslI-D10, MslI-E01, MslI-E07, MslI-E09, MslI-F01, MslI-F12, MslI-G01, MslI-G03, MslI-G06, MslI-G09, MslI-H01, MslI-H04	-	MF
nucleic acid binding	SNP (C/T)	Jcr4S07241.10	NON_SYNONYMOUS_CODING	MslI-B11, MslI-C01	MslI-A01, MslI-A07, MslI-A09, MslI-A10, MslI-A12, MslI-C03, MslI-C10, MslI-C12, MslI-D09, MslI-D10, MslI-E01, MslI-E02, MslI-F07, MslI-G01, MslI-H02, MslI-H11	-	MF
nucleic acid binding	SNP (C/T)	Jcr4S13892.30	NON_SYNONYMOUS_CODING	MslI-E09	MslI-A09, MslI-B04, MslI-B05, MslI-B10, MslI-C02, MslI-C10, MslI-D05, MslI-D09, MslI-E12, MslI-G03, MslI-G07, MslI-G09, MslI-H06, MslI-H09, MslI-H10, MslI-H11	-	MF
nucleic acid binding	SNP (C/T)	Jcr4S02558.20	NON_SYNONYMOUS_CODING	-	MslI-A03, MslI-A12, MslI-B03, MslI-B10, MslI-C03, MslI-C07, MslI-C08, MslI-D02, MslI-D03, MslI-D04, MslI-D07, MslI-E02, MslI-E07, MslI-E09, MslI-F01, MslI-G03, MslI-G09, MslI-G12, MslI-H09, MslI-H10, MslI-H11	-	MF
nucleic acid binding	SNP (C/T)	Jcr4S03040.10	STOP_GAINED	-	MslI-E09	-	MF
nucleic acid binding	SNP (T/C)	Jcr4S03040.10	NON_SYNONYMOUS_CODING	-	MslI-E09	-	MF
nucleic acid binding	SNP (G/A)	Jcr4S00120.20	NON_SYNONYMOUS_CODING	-	MslI-F08	-	MF
nucleic acid binding	SNP (T/C)	Jcr4S00120.20	NON_SYNONYMOUS_CODING	MslI-D02	MslI-F08, MslI-G03, MslI-H11	-	MF
nucleic acid binding	SNP (C/G)	Jcr4S05611.20	NON_SYNONYMOUS_CODING	MslI-C08, MslI-G12	MslI-A02, MslI-A03, MslI-A04, MslI-A05, MslI-A06, MslI-A12, MslI-B01, MslI-B02, MslI-B04, MslI-B05, MslI-B11, MslI-B12, MslI-C01, MslI-C03, MslI-C04, MslI-C05, MslI-C07, MslI-D01, MslI-D02, MslI-D03, MslI-D04, MslI-E01, MslI-E02, MslI-E05, MslI-E07, MslI-E09, MslI-F01, MslI-F04, MslI-F05, MslI-F10, MslI-F12, MslI-G01, MslI-G02, MslI-G03, MslI-G05, MslI-G06, MslI-G09, MslI-H01, MslI-H03, MslI-H04,…	-	MF
nucleic acid binding	SNP (C/T)	Jcr4S21269.10	NON_SYNONYMOUS_CODING	-	MslI-A01, MslI-A03, MslI-A04, MslI-A06, MslI-A09, MslI-A12, MslI-B02, MslI-B05, MslI-B07, MslI-C01, MslI-C03, MslI-C05, MslI-C07, MslI-C08, MslI-C11, MslI-D01, MslI-D03, MslI-D09, MslI-E01, MslI-E02, MslI-E04, MslI-E07, MslI-E09, MslI-F01, MslI-F03, MslI-F08, MslI-G03, MslI-G09, MslI-H06, MslI-H09, MslI-H11	-	MF
nucleic acid binding	SNP (C/T)	Jcr4S04945.20	NON_SYNONYMOUS_CODING	-	MslI-A03, MslI-A04, MslI-A12, MslI-B01, MslI-B02, MslI-B03, MslI-B05, MslI-B10, MslI-C03, MslI-C05, MslI-C10, MslI-D04, MslI-D09, MslI-E01, MslI-E09, MslI-E11, MslI-F07, MslI-G01, MslI-G02, MslI-G03, MslI-G09, MslI-H09, MslI-H10, MslI-H11	-	MF
nucleic acid binding	SNP (G/A)	Jcr4U29006.10	NON_SYNONYMOUS_CODING	-	MslI-B10	-	MF
nucleic acid binding	SNP (A/C)	Jcr4S00120.20	NON_SYNONYMOUS_CODING	-	MslI-A12, MslI-B10, MslI-C05, MslI-D02, MslI-F08	-	MF
nucleic acid binding	SNP (G/A)	Jcr4S27833.20	NON_SYNONYMOUS_CODING	-	MslI-A04, MslI-D02, MslI-F03	-	MF
nucleic acid binding	SNP (G/A)	Jcr4S04650.10	NON_SYNONYMOUS_CODING	-	MslI-A03, MslI-A05, MslI-A06, MslI-A12, MslI-B02, MslI-B09, MslI-B12, MslI-C02, MslI-C11, MslI-D02, MslI-D05, MslI-D10, MslI-E02, MslI-F02, MslI-F11, MslI-G03, MslI-G05, MslI-H09	-	MF
nucleic acid binding	SNP (A/G)	Jcr4S27833.20	NON_SYNONYMOUS_CODING	-	MslI-A09, MslI-A12, MslI-B11, MslI-G02, MslI-G06, MslI-H09	-	MF
nucleic acid binding	SNP (C/T)	Jcr4S13612.10	NON_SYNONYMOUS_CODING	-	MslI-A12, MslI-E02, MslI-G03	-	MF
nucleic acid binding	SNP (T/C)	Jcr4S13612.10	NON_SYNONYMOUS_CODING	-	MslI-G09	-	MF
nucleic acid binding	SNP (G/A)	Jcr4S00218.30	NON_SYNONYMOUS_CODING	-	MslI-A04, MslI-C03, MslI-D02, MslI-E09, MslI-H01	-	MF
nucleic acid binding	SNP (A/G)	Jcr4S16109.10	STOP_LOST	-	MslI-A10, MslI-A12, MslI-B11, MslI-C01, MslI-C09, MslI-C12, MslI-E04, MslI-E12, MslI-F02, MslI-F09, MslI-G01, MslI-G02, MslI-H04, MslI-H06	-	MF
nucleic acid binding	SNP (A/G)	Jcr4S21566.10	NON_SYNONYMOUS_CODING	-	MslI-C04	-	MF
nucleic acid binding	SNP (T/G)	Jcr4S25726.10	NON_SYNONYMOUS_CODING	MslI-A03, MslI-A04, MslI-A07, MslI-A12, MslI-B02, MslI-B03, MslI-B05, MslI-B11, MslI-C01, MslI-C03, MslI-C04, MslI-C05, MslI-C07, MslI-D01, MslI-D04, MslI-D05, MslI-D07, MslI-E01, MslI-E02, MslI-E04, MslI-E09, MslI-F01, MslI-F02, MslI-F06, MslI-G01, MslI-G03, MslI-G05, MslI-G09, MslI-G12, MslI-H07, MslI-H09	-	-	MF
nucleic acid binding	SNP (G/A)	Jcr4S25726.10	NON_SYNONYMOUS_CODING	MslI-A03, MslI-A04, MslI-A07, MslI-A12, MslI-B02, MslI-B03, MslI-B05, MslI-B11, MslI-C01, MslI-C03, MslI-C04, MslI-C05, MslI-C07, MslI-D01, MslI-D04, MslI-D05, MslI-D07, MslI-E01, MslI-E02, MslI-E04, MslI-E09, MslI-F01, MslI-F02, MslI-F06, MslI-G01, MslI-G03, MslI-G05, MslI-G09, MslI-G12, MslI-H07, MslI-H09	-	-	MF
nucleic acid binding	SNP (A/G)	Jcr4S02528.10	NON_SYNONYMOUS_CODING	MslI-A03, MslI-A09, MslI-A10, MslI-A12, MslI-B01, MslI-B10, MslI-D01, MslI-E02, MslI-E09, MslI-E10, MslI-E12, MslI-F10, MslI-G03, MslI-G07, MslI-G09, MslI-H11	-	-	MF
nucleic acid binding	SNP (G/A)	Jcr4S06922.20	NON_SYNONYMOUS_CODING	-	MslI-E05, MslI-G06	-	MF
nucleic acid binding	SNP (G/A)	Jcr4S07733.20	STOP_GAINED	-	MslI-E09	-	MF
nucleic acid binding	INDEL (AG/A)	Jcr4S01310.90	FRAME_SHIFT	-	-	MslI-A12, MslI-B03, MslI-C09, MslI-C12, MslI-D09, MslI-E08, MslI-E09, MslI-F07, MslI-F09, MslI-G03, MslI-G07, MslI-H07	MF
nucleic acid binding	SNP (A/G)	Jcr4S00362.10	NON_SYNONYMOUS_CODING	-	MslI-E05, MslI-F06, MslI-F10, MslI-G09, MslI-H09, MslI-H11	-	MF
nucleic acid binding	SNP (A/G)	Jcr4S09756.70	NON_SYNONYMOUS_CODING	-	MslI-B01	-	MF
nucleic acid binding	SNP (C/T)	Jcr4S09756.70	NON_SYNONYMOUS_CODING	-	MslI-B01, MslI-B11	-	MF
nucleic acid binding	SNP (A/G)	Jcr4S04810.20	NON_SYNONYMOUS_CODING	-	MslI-A03, MslI-B11	-	MF
nucleic acid binding	SNP (T/C)	Jcr4S09841.10	NON_SYNONYMOUS_CODING	-	MslI-A05, MslI-E10	-	MF
nucleic acid binding	SNP (A/G)	Jcr4S00887.50	NON_SYNONYMOUS_CODING	MslI-B10	-	-	MF
nucleic acid binding	SNP (G/A)	Jcr4S04810.20	NON_SYNONYMOUS_CODING	-	MslI-E09, MslI-G09	-	MF
nucleic acid binding	INDEL (G/GC)	Jcr4S25652.10	FRAME_SHIFT	-	-	-	MF
nucleic acid binding	SNP (C/T)	Jcr4U28913.20	NON_SYNONYMOUS_CODING	MslI-B09, MslI-C01, MslI-C11, MslI-D05, MslI-F07, MslI-G08	-	-	MF
nucleic acid binding	SNP (C/T)	Jcr4S12955.10	NON_SYNONYMOUS_CODING	-	MslI-B03, MslI-B11	-	MF
nucleic acid binding	SNP (C/T)	Jcr4S02834.20	NON_SYNONYMOUS_CODING	-	MslI-E09, MslI-H11	-	MF
nucleic acid binding	SNP (T/A)	Jcr4S26668.10	NON_SYNONYMOUS_CODING	MslI-G09	-	-	MF
nucleic acid binding	SNP (G/T)	Jcr4S08990.10	NON_SYNONYMOUS_CODING	-	MslI-G06	-	MF
nucleic acid binding	SNP (C/T)	Jcr4S16833.10	NON_SYNONYMOUS_CODING	-	MslI-F09, MslI-H07	-	MF
nucleic acid binding	SNP (C/T)	Jcr4S12125.20	NON_SYNONYMOUS_CODING	-	MslI-G03	-	MF
nucleic acid binding	SNP (G/A)	Jcr4S06353.20	NON_SYNONYMOUS_CODING	-	MslI-F09	-	MF
nucleic acid binding	SNP (T/G)	Jcr4S05647.30	NON_SYNONYMOUS_CODING	-	MslI-C09	-	MF
nucleic acid binding	SNP (T/G)	Jcr4S05647.30	NON_SYNONYMOUS_CODING	-	MslI-C09	-	MF
nucleic acid binding, ADP binding, ribonuclease H activity	SNP (A/T)	Jcr4U31120.10	NON_SYNONYMOUS_CODING	-	MslI-C07, MslI-E09, MslI-F10, MslI-G05	-	MF
nucleic acid binding, ADP binding, ribonuclease H activity	SNP (C/T)	Jcr4U31120.10	NON_SYNONYMOUS_CODING	-	MslI-C02, MslI-C07, MslI-D07, MslI-D09, MslI-E09, MslI-F08, MslI-F10, MslI-G05	-	MF
nucleic acid binding, ribonuclease H activity	SNP (C/T)	Jcr4S27142.20	NON_SYNONYMOUS_CODING	-	MslI-A10, MslI-B10, MslI-C06, MslI-D04, MslI-D08, MslI-D10, MslI-D12, MslI-F07, MslI-F10, MslI-H03, MslI-H07, MslI-H08, MslI-H11	-	MF
nucleic acid binding, ribonuclease H activity	SNP (C/T)	Jcr4S15883.30	STOP_GAINED	-	MslI-A10	-	MF
nucleic acid binding, ribonuclease H activity	SNP (C/T)	Jcr4S05622.40	NON_SYNONYMOUS_CODING	-	MslI-A09, MslI-H04	-	MF
nucleic acid binding, ribonuclease H activity	SNP (G/A)	Jcr4S09586.20	NON_SYNONYMOUS_CODING	-	MslI-C04, MslI-F01	-	MF
nucleic acid binding, ribonuclease H activity	SNP (A/G)	Jcr4S13830.30	NON_SYNONYMOUS_CODING	-	MslI-D11, MslI-G07	-	MF
nucleic acid binding, ribonuclease H activity	SNP (T/C)	Jcr4S13750.20	NON_SYNONYMOUS_CODING	-	MslI-A10, MslI-F10, MslI-G06, MslI-H06	-	MF
nucleic acid binding, ribonuclease H activity	SNP (T/C)	Jcr4S21401.10	NON_SYNONYMOUS_CODING	-	MslI-G02	-	MF
nucleic acid binding, ribonuclease H activity	SNP (G/A)	Jcr4S05622.40	NON_SYNONYMOUS_CODING	-	MslI-A08, MslI-A11, MslI-D11, MslI-F09, MslI-F10, MslI-G11, MslI-H03	-	MF
nucleic acid binding, ribonuclease H activity	SNP (C/T)	Jcr4S28176.10	NON_SYNONYMOUS_CODING	-	MslI-C03, MslI-E09, MslI-G06	-	MF
nucleic acid binding, ribonuclease H activity	SNP (G/A)	Jcr4S08203.30	NON_SYNONYMOUS_CODING	-	MslI-B03, MslI-C07, MslI-C10, MslI-E01, MslI-E06, MslI-G09, MslI-H06, MslI-H10	-	MF
nucleic acid binding, ribonuclease H activity	SNP (G/A)	Jcr4S11591.20	NON_SYNONYMOUS_CODING	-	MslI-B11, MslI-E10	-	MF
nucleic acid binding, ribonuclease H activity	SNP (C/T)	Jcr4S05622.40	NON_SYNONYMOUS_CODING	-	MslI-A08, MslI-A11, MslI-B12, MslI-C06, MslI-D11, MslI-E07, MslI-F09, MslI-F10, MslI-G11, MslI-H03	-	MF
nucleic acid binding, ribonuclease H activity	SNP (G/A)	Jcr4S05517.10	NON_SYNONYMOUS_CODING	-	MslI-B03, MslI-B04, MslI-G05	-	MF
nucleic acid binding, ribonuclease H activity	SNP (C/T)	Jcr4S16646.10	NON_SYNONYMOUS_CODING	-	MslI-B11, MslI-C10, MslI-C11, MslI-F10, MslI-G09, MslI-H11	-	MF
nucleic acid binding, ribonuclease H activity	SNP (G/A)	Jcr4S28176.10	NON_SYNONYMOUS_CODING	-	MslI-A01, MslI-A02, MslI-A03, MslI-A04, MslI-A05, MslI-A06, MslI-A07, MslI-A08, MslI-A09, MslI-A12, MslI-B07, MslI-B10, MslI-B11, MslI-C10, MslI-C11, MslI-D01, MslI-D02, MslI-D04, MslI-D05, MslI-D07, MslI-D09, MslI-E01, MslI-E06, MslI-E10, MslI-F02, MslI-F04, MslI-F05, MslI-F08, MslI-G01, MslI-G02, MslI-G06, MslI-G07, MslI-G12, MslI-H02, MslI-H06, MslI-H09, MslI-H11	-	MF
nucleic acid binding, ribonuclease H activity	SNP (C/T)	Jcr4S11591.20	NON_SYNONYMOUS_CODING	-	MslI-A01, MslI-A04, MslI-A12, MslI-B11, MslI-C01, MslI-C04, MslI-C05, MslI-D01, MslI-D03, MslI-D07, MslI-D09, MslI-E04, MslI-E05, MslI-E07, MslI-E09, MslI-F02, MslI-G03, MslI-G05, MslI-G09, MslI-H03, MslI-H06, MslI-H08	-	MF
nucleic acid binding, ribonuclease H activity	SNP (G/A)	Jcr4S05459.30	NON_SYNONYMOUS_CODING	MslI-A02, MslI-A03, MslI-A07, MslI-A10, MslI-A11, MslI-B01, MslI-B02, MslI-B05, MslI-B06, MslI-C02, MslI-C05, MslI-C07, MslI-C08, MslI-C11, MslI-D01, MslI-D03, MslI-D05, MslI-D07, MslI-E02, MslI-E03, MslI-E06, MslI-E08, MslI-E09, MslI-E11, MslI-F04, MslI-F05, MslI-F08, MslI-F09, MslI-F10, MslI-G04, MslI-G05, MslI-G06, MslI-G08, MslI-H01, MslI-H07, MslI-H10, MslI-H11	MslI-A01, MslI-A04, MslI-A05, MslI-A06, MslI-A09, MslI-A12, MslI-B03, MslI-B11, MslI-B12, MslI-C01, MslI-C03, MslI-C04, MslI-D09, MslI-E05, MslI-E07, MslI-E10, MslI-E12, MslI-F01, MslI-F03, MslI-F07, MslI-G01, MslI-G03, MslI-G07, MslI-H04, MslI-H09	-	MF
nucleic acid binding, ribonuclease H activity	SNP (C/T)	Jcr4S01888.10	NON_SYNONYMOUS_CODING	-	MslI-A01, MslI-A03, MslI-A04, MslI-A07, MslI-A08, MslI-A09, MslI-A10, MslI-A11, MslI-B01, MslI-B02, MslI-B03, MslI-B04, MslI-B06, MslI-B08, MslI-B09, MslI-B11, MslI-C01, MslI-C03, MslI-C07, MslI-C09, MslI-C10, MslI-C11, MslI-D01, MslI-D02, MslI-D03, MslI-D07, MslI-D09, MslI-D10, MslI-D11, MslI-D12, MslI-E01, MslI-E03, MslI-E04, MslI-E05, MslI-E06, MslI-E08, MslI-E09, MslI-E11, MslI-F02, MslI-F04,…	-	MF
nucleic acid binding, ribonuclease H activity	SNP (C/T)	Jcr4S00661.60	NON_SYNONYMOUS_CODING	-	MslI-A03, MslI-A09, MslI-A11, MslI-A12, MslI-B02, MslI-B03, MslI-C01, MslI-C02, MslI-D02, MslI-D04, MslI-D10, MslI-E01, MslI-E09, MslI-F02, MslI-G07, MslI-G09, MslI-H01, MslI-H05, MslI-H07	-	MF
nucleic acid binding, ribonuclease H activity	SNP (A/G)	Jcr4S03844.20	NON_SYNONYMOUS_CODING	-	MslI-A03, MslI-A04, MslI-A05, MslI-B01, MslI-B06, MslI-B10, MslI-C05, MslI-D10, MslI-E12, MslI-F03, MslI-F10, MslI-G02, MslI-G05, MslI-G09, MslI-H05, MslI-H09, MslI-H11	-	MF
nucleic acid binding, ribonuclease H activity	SNP (G/T)	Jcr4U29191.20	NON_SYNONYMOUS_CODING	-	MslI-A01, MslI-A03, MslI-A12, MslI-B01, MslI-B02, MslI-B03, MslI-B07, MslI-C02, MslI-C04, MslI-C07, MslI-C08, MslI-C10, MslI-D03, MslI-D10, MslI-E03, MslI-E04, MslI-E09, MslI-F02, MslI-F10, MslI-F12, MslI-G05, MslI-G06, MslI-G09, MslI-G12, MslI-H01, MslI-H06, MslI-H07, MslI-H09, MslI-H10	-	MF
nucleic acid binding, ribonuclease H activity	SNP (C/T)	Jcr4S13750.20	NON_SYNONYMOUS_CODING	-	MslI-A01, MslI-A02, MslI-A03, MslI-A04, MslI-A05, MslI-A06, MslI-A07, MslI-A08, MslI-A09, MslI-A10, MslI-A12, MslI-B01, MslI-B02, MslI-B03, MslI-B05, MslI-B06, MslI-B07, MslI-B08, MslI-B09, MslI-B10, MslI-B11, MslI-B12, MslI-C01, MslI-C02, MslI-C03, MslI-C04, MslI-C05, MslI-C07, MslI-C08, MslI-C10, MslI-C11, MslI-D01, MslI-D02, MslI-D03, MslI-D04, MslI-D08, MslI-D11, MslI-E01, MslI-E02, MslI-E03,…	-	MF
nucleic acid binding, ribonuclease H activity	SNP (C/A)	Jcr4S13147.10	NON_SYNONYMOUS_CODING	-	MslI-A03, MslI-A04, MslI-A06, MslI-A08, MslI-A09, MslI-A12, MslI-B02, MslI-B03, MslI-B05, MslI-B07, MslI-B09, MslI-B10, MslI-C01, MslI-C04, MslI-C05, MslI-C07, MslI-C08, MslI-D02, MslI-D03, MslI-D05, MslI-D07, MslI-D09, MslI-D11, MslI-E02, MslI-E04, MslI-E05, MslI-E06, MslI-E07, MslI-E08, MslI-E09, MslI-E10, MslI-E12, MslI-F01, MslI-F03, MslI-F06, MslI-F07, MslI-F08, MslI-F09, MslI-F12, MslI-G01,…	-	MF
nucleic acid binding, ribonuclease H activity	SNP (G/T)	Jcr4S02466.50	NON_SYNONYMOUS_CODING	-	MslI-A01, MslI-A03, MslI-A04, MslI-A05, MslI-A06, MslI-A07, MslI-A08, MslI-A09, MslI-A10, MslI-A11, MslI-A12, MslI-B01, MslI-B02, MslI-B03, MslI-B04, MslI-B05, MslI-B06, MslI-B07, MslI-B08, MslI-B10, MslI-B11, MslI-C01, MslI-C02, MslI-C03, MslI-C04, MslI-C05, MslI-C06, MslI-C07, MslI-C08, MslI-C10, MslI-C12, MslI-D01, MslI-D02, MslI-D03, MslI-D04, MslI-D07, MslI-D09, MslI-D10, MslI-D12, MslI-E02,…	-	MF
nucleic acid binding, ribonuclease H activity	SNP (C/T)	Jcr4S21348.10	STOP_GAINED	-	MslI-A06	-	MF
nucleic acid binding, ribonuclease H activity	SNP (G/T)	Jcr4S19673.10	NON_SYNONYMOUS_CODING	-	MslI-G08	-	MF
nucleic acid binding, ribonuclease H activity	SNP (C/A)	Jcr4S07497.20	NON_SYNONYMOUS_CODING	-	MslI-A01, MslI-A03, MslI-A04, MslI-A07, MslI-A09, MslI-A12, MslI-B01, MslI-B03, MslI-B05, MslI-B07, MslI-B10, MslI-B11, MslI-B12, MslI-C01, MslI-C05, MslI-C06, MslI-C08, MslI-D02, MslI-D03, MslI-D05, MslI-D12, MslI-E05, MslI-E07, MslI-E09, MslI-E12, MslI-F06, MslI-F10, MslI-G02, MslI-G03, MslI-G05, MslI-G06, MslI-G07, MslI-G09, MslI-G12, MslI-H01, MslI-H10, MslI-H11	-	MF
nucleic acid binding, ribonuclease H activity	SNP (G/T)	Jcr4S08207.10	STOP_GAINED	MslI-A04, MslI-A05, MslI-A09, MslI-A12, MslI-B03, MslI-B07, MslI-B09, MslI-B10, MslI-B11, MslI-C01, MslI-C02, MslI-C04, MslI-C10, MslI-D03, MslI-D04, MslI-D09, MslI-E01, MslI-E03, MslI-E07, MslI-E09, MslI-E10, MslI-E12, MslI-F03, MslI-F04, MslI-F05, MslI-F06, MslI-G01, MslI-G02, MslI-G03, MslI-G06, MslI-G07, MslI-G08, MslI-G09, MslI-H02, MslI-H04, MslI-H06, MslI-H09, MslI-H10, MslI-H11	-	-	MF
nucleic acid binding, ribonuclease H activity	SNP (G/C)	Jcr4S08207.10	NON_SYNONYMOUS_CODING	MslI-A04, MslI-A05, MslI-A09, MslI-A12, MslI-B03, MslI-B07, MslI-B09, MslI-B10, MslI-B11, MslI-C01, MslI-C02, MslI-C04, MslI-C10, MslI-D03, MslI-D04, MslI-D09, MslI-E01, MslI-E03, MslI-E07, MslI-E09, MslI-E10, MslI-E12, MslI-F03, MslI-F04, MslI-F05, MslI-F06, MslI-F07, MslI-G01, MslI-G02, MslI-G03, MslI-G06, MslI-G07, MslI-G08, MslI-G09, MslI-H02, MslI-H04, MslI-H06, MslI-H09, MslI-H10, MslI-H11	-	-	MF
nucleic acid binding, ribonuclease H activity	SNP (G/A)	Jcr4S06990.10	NON_SYNONYMOUS_CODING	MslI-A01, MslI-A03, MslI-A06, MslI-A09, MslI-A12, MslI-B01, MslI-B02, MslI-B04, MslI-B12, MslI-C05, MslI-C10, MslI-D02, MslI-D05, MslI-D07, MslI-D09, MslI-E03, MslI-E06, MslI-E07, MslI-E09, MslI-E10, MslI-E12, MslI-F02, MslI-F09, MslI-G03, MslI-G05, MslI-G07, MslI-G09, MslI-H01, MslI-H05, MslI-H11	-	-	MF
nucleic acid binding, ribonuclease H activity	SNP (G/A)	Jcr4S04252.10	NON_SYNONYMOUS_CODING	MslI-A03, MslI-A04, MslI-A08, MslI-B05, MslI-B11, MslI-C01, MslI-C03, MslI-C07, MslI-C10, MslI-D02, MslI-D09, MslI-E01, MslI-E03, MslI-E05, MslI-E07, MslI-E08, MslI-E09, MslI-E10, MslI-F12, MslI-G03, MslI-G05, MslI-G07, MslI-G09, MslI-H06, MslI-H07, MslI-H09, MslI-H11	-	-	MF
nucleic acid binding, ribonuclease H activity	SNP (G/T)	Jcr4S21397.10	NON_SYNONYMOUS_CODING	-	MslI-F06	-	MF
nucleic acid binding, ribonuclease H activity	SNP (G/A)	Jcr4S09283.10	NON_SYNONYMOUS_CODING	-	MslI-A08, MslI-D05	-	MF
nucleic acid binding, ribonuclease H activity	SNP (G/T)	Jcr4S10509.20	NON_SYNONYMOUS_CODING	-	MslI-E03	-	MF
nucleic acid binding, ribonuclease H activity	SNP (G/T)	Jcr4S02510.40	NON_SYNONYMOUS_CODING	-	MslI-A12, MslI-B10, MslI-F05	-	MF
nucleic acid binding, ribonuclease H activity	SNP (T/A)	Jcr4U32387.10	NON_SYNONYMOUS_CODING	-	MslI-E05, MslI-H11	-	MF
nucleic acid binding, ribonuclease H activity	SNP (A/G)	Jcr4S15807.30	NON_SYNONYMOUS_CODING	-	MslI-A01, MslI-A04, MslI-A12, MslI-B02, MslI-B05, MslI-B10, MslI-B11, MslI-C01, MslI-C03, MslI-D04, MslI-E02, MslI-F08, MslI-G03, MslI-G05, MslI-G09, MslI-H07, MslI-H09	-	MF
nucleic acid binding, ribonuclease H activity	SNP (G/A)	Jcr4U32387.10	STOP_GAINED	-	MslI-A01, MslI-A03, MslI-A05, MslI-A07, MslI-A09, MslI-A12, MslI-B01, MslI-B02, MslI-B03, MslI-B04, MslI-B05, MslI-B06, MslI-B07, MslI-B10, MslI-B11, MslI-B12, MslI-C04, MslI-C07, MslI-C08, MslI-C10, MslI-C11, MslI-D01, MslI-D02, MslI-D07, MslI-D09, MslI-D10, MslI-E09, MslI-E10, MslI-E12, MslI-F02, MslI-F04, MslI-F06, MslI-F08, MslI-G02, MslI-G03, MslI-G04, MslI-G05, MslI-G06, MslI-G09, MslI-H01,…	-	MF
nucleic acid binding, ribonuclease H activity	SNP (C/T)	Jcr4S00026.30	NON_SYNONYMOUS_CODING	MslI-A03, MslI-A04, MslI-A06, MslI-A12, MslI-B03, MslI-B10, MslI-B11, MslI-C01, MslI-C08, MslI-C11, MslI-D02, MslI-D09, MslI-E05, MslI-E07, MslI-E08, MslI-E09, MslI-E12, MslI-F04, MslI-F08, MslI-F10, MslI-G01, MslI-G02, MslI-G06, MslI-G09, MslI-H01, MslI-H02, MslI-H09, MslI-H11	-	-	MF
nucleic acid binding, ribonuclease H activity	SNP (G/C)	Jcr4S06351.20	NON_SYNONYMOUS_CODING	MslI-A03, MslI-A04, MslI-A07, MslI-B02, MslI-B03, MslI-B08, MslI-B10, MslI-C01, MslI-C02, MslI-C03, MslI-C05, MslI-C07, MslI-C08, MslI-C10, MslI-C11, MslI-D01, MslI-D04, MslI-D05, MslI-D07, MslI-D10, MslI-E02, MslI-E03, MslI-E04, MslI-E05, MslI-E06, MslI-E09, MslI-E10, MslI-F03, MslI-G03, MslI-G06, MslI-G09, MslI-H01, MslI-H04, MslI-H07	-	-	MF
nucleic acid binding, ribonuclease H activity	SNP (G/A)	Jcr4S06351.20	NON_SYNONYMOUS_CODING	-	MslI-A04, MslI-A05, MslI-A07, MslI-A12, MslI-B01, MslI-B03, MslI-B04, MslI-B05, MslI-B07, MslI-B10, MslI-B11, MslI-C01, MslI-C02, MslI-C03, MslI-C04, MslI-C05, MslI-C10, MslI-D01, MslI-D02, MslI-D03, MslI-D07, MslI-D09, MslI-D12, MslI-E01, MslI-E07, MslI-E10, MslI-E12, MslI-F01, MslI-F02, MslI-F06, MslI-F07, MslI-F11, MslI-G02, MslI-G05, MslI-G06, MslI-G09, MslI-H01, MslI-H02, MslI-H04, MslI-H09,…	-	MF
nucleic acid binding, ribonuclease H activity	SNP (G/T)	Jcr4S06351.20	STOP_GAINED	MslI-A03, MslI-A04, MslI-A07, MslI-A12, MslI-B02, MslI-B03, MslI-B08, MslI-B10, MslI-C01, MslI-C02, MslI-C03, MslI-C05, MslI-C07, MslI-C08, MslI-C10, MslI-C11, MslI-D01, MslI-D04, MslI-D05, MslI-D07, MslI-D10, MslI-E02, MslI-E03, MslI-E04, MslI-E05, MslI-E06, MslI-E09, MslI-E10, MslI-F03, MslI-G03, MslI-G06, MslI-G07, MslI-G09, MslI-H01, MslI-H04, MslI-H07	-	-	MF
nucleic acid binding, ribonuclease H activity	SNP (C/T)	Jcr4S16387.40	NON_SYNONYMOUS_CODING	-	MslI-E03, MslI-E09	-	MF
nucleic acid binding, ribonuclease H activity	SNP (A/G)	Jcr4S00026.30	NON_SYNONYMOUS_CODING	MslI-A01, MslI-A04, MslI-A10, MslI-B06, MslI-C01, MslI-C04, MslI-D09, MslI-E01, MslI-E07, MslI-E09, MslI-E10, MslI-E11, MslI-F05, MslI-F10, MslI-F12, MslI-G01, MslI-G02, MslI-G05, MslI-G06, MslI-G09, MslI-H01, MslI-H03	MslI-A05, MslI-C02, MslI-D02, MslI-D05, MslI-D07, MslI-E02, MslI-G03	-	MF
nucleic acid binding, ribonuclease H activity	SNP (G/A)	Jcr4S17014.10	NON_SYNONYMOUS_CODING	-	MslI-D01	-	MF
nucleic acid binding, ribonuclease H activity	SNP (G/A)	Jcr4S20672.20	NON_SYNONYMOUS_CODING	-	MslI-B09, MslI-G09, MslI-H11	-	MF
nucleic acid binding, ribonuclease H activity	SNP (G/T)	Jcr4S11008.10	NON_SYNONYMOUS_CODING	-	MslI-B11, MslI-D02, MslI-E09, MslI-G03	-	MF
nucleic acid binding, ribonuclease H activity	SNP (C/T)	Jcr4S21358.10	NON_SYNONYMOUS_CODING	MslI-C11, MslI-E09	MslI-A12, MslI-D10, MslI-E05, MslI-G08, MslI-H11	-	MF
nucleic acid binding, ribonuclease H activity	SNP (A/T)	Jcr4S21358.10	NON_SYNONYMOUS_CODING	-	MslI-E05	-	MF
nucleic acid binding, ribonuclease H activity	SNP (T/C)	Jcr4S02483.30	NON_SYNONYMOUS_CODING	-	MslI-A01, MslI-A12, MslI-B03, MslI-C03, MslI-C08, MslI-D02, MslI-E09, MslI-F03	-	MF
nucleic acid binding, ribonuclease H activity	SNP (G/A)	Jcr4S02483.30	NON_SYNONYMOUS_CODING	-	MslI-A01, MslI-A12, MslI-B03, MslI-C03, MslI-D02, MslI-E09, MslI-E10, MslI-F03	-	MF
nucleic acid binding, ribonuclease H activity	SNP (A/T)	Jcr4S02483.30	NON_SYNONYMOUS_CODING	-	MslI-E09	-	MF
nucleic acid binding, ribonuclease H activity	SNP (C/T)	Jcr4S13832.10	NON_SYNONYMOUS_CODING	MslI-A05, MslI-B01, MslI-H11	-	-	MF
nucleic acid binding, ribonuclease H activity	SNP (T/C)	Jcr4S26663.20	NON_SYNONYMOUS_CODING	-	MslI-D12	-	MF
nucleic acid binding, ribonuclease H activity	SNP (G/A)	Jcr4S15883.30	NON_SYNONYMOUS_CODING	MslI-A04, MslI-A12, MslI-B11, MslI-E09, MslI-F08, MslI-H06	-	-	MF
nucleic acid binding, ribonuclease H activity	SNP (G/T)	Jcr4U31181.10	NON_SYNONYMOUS_CODING	-	MslI-A05, MslI-F08	-	MF
nucleic acid binding, ribonuclease H activity	SNP (C/T)	Jcr4S06315.30	NON_SYNONYMOUS_CODING	MslI-E07, MslI-E09, MslI-F04	-	-	MF
nucleic acid binding, ribonuclease H activity	SNP (A/T)	Jcr4S04386.30	NON_SYNONYMOUS_CODING	-	MslI-A09, MslI-A12, MslI-E05	-	MF
nucleic acid binding, ribonuclease H activity	SNP (C/G)	Jcr4S04902.40	NON_SYNONYMOUS_CODING	MslI-E10	-	-	MF
nucleic acid binding, ribonuclease H activity	SNP (G/A)	Jcr4S13527.10	NON_SYNONYMOUS_CODING	MslI-E01, MslI-E03, MslI-E09, MslI-G03, MslI-G05, MslI-G07	-	-	MF
nucleic acid binding, ribonuclease H activity	SNP (C/T)	Jcr4S13813.20	STOP_GAINED	MslI-H07	-	-	MF
nucleic acid binding, ribonuclease H activity	SNP (G/T)	Jcr4S05557.30	STOP_GAINED	-	MslI-D09	-	MF
nucleic acid binding, ribonuclease H activity	SNP (G/T)	Jcr4S09604.20	STOP_GAINED	MslI-D02	-	-	MF
nucleic acid binding, zinc ion binding	SNP (G/A)	Jcr4S16926.20	NON_SYNONYMOUS_CODING	-	MslI-A07	-	MF
nucleic acid binding, zinc ion binding	SNP (C/T)	Jcr4S19394.10	NON_SYNONYMOUS_CODING	-	MslI-C03, MslI-E05	-	MF
nucleic acid binding, zinc ion binding	SNP (G/A)	Jcr4S04167.30	NON_SYNONYMOUS_CODING	-	MslI-B05, MslI-E07	-	MF
nucleic acid binding, zinc ion binding	SNP (C/T)	Jcr4S01079.20	NON_SYNONYMOUS_CODING	-	MslI-D02, MslI-F05	-	MF
nucleic acid binding, zinc ion binding	SNP (A/G)	Jcr4S18540.10	NON_SYNONYMOUS_CODING	-	MslI-B11, MslI-D11, MslI-F09	-	MF
nucleic acid binding, zinc ion binding	SNP (A/C)	Jcr4S18540.10	NON_SYNONYMOUS_CODING	-	MslI-B11, MslI-F09	-	MF
nucleic acid binding, zinc ion binding	SNP (C/T)	Jcr4S07033.10	NON_SYNONYMOUS_CODING	-	MslI-C01, MslI-E03, MslI-G01, MslI-H07, MslI-H10	-	MF
nucleic acid binding, zinc ion binding	SNP (G/A)	Jcr4S01079.20	NON_SYNONYMOUS_CODING	-	MslI-B04, MslI-B10, MslI-B11, MslI-F03, MslI-G10	-	MF
nucleic acid binding, zinc ion binding	SNP (G/A)	Jcr4S01712.10	NON_SYNONYMOUS_CODING	MslI-A01, MslI-A02, MslI-A03, MslI-A04, MslI-A05, MslI-A07, MslI-A08, MslI-A09, MslI-A10, MslI-A11, MslI-A12, MslI-B01, MslI-B02, MslI-B03, MslI-B04, MslI-B05, MslI-B07, MslI-B08, MslI-B09, MslI-B10, MslI-B11, MslI-B12, MslI-C01, MslI-C03, MslI-C04, MslI-C05, MslI-C07, MslI-C08, MslI-C09, MslI-C10, MslI-C11, MslI-C12, MslI-D01, MslI-D02, MslI-D03, MslI-D04, MslI-D05, MslI-D07, MslI-D09, MslI-D10,…	MslI-A06, MslI-B06, MslI-E05, MslI-E07	-	MF
nucleic acid binding, zinc ion binding	SNP (C/T)	Jcr4S02791.30	NON_SYNONYMOUS_CODING	-	MslI-H09	-	MF
nucleic acid binding, zinc ion binding	SNP (G/A)	Jcr4S19665.10	NON_SYNONYMOUS_CODING	-	MslI-A09, MslI-B02	-	MF
nucleic acid binding, zinc ion binding	SNP (C/T)	Jcr4S01712.10	NON_SYNONYMOUS_CODING	-	MslI-B05, MslI-C01, MslI-E01, MslI-E05, MslI-E08	-	MF
nucleic acid binding, zinc ion binding	SNP (C/T)	Jcr4S06128.30	NON_SYNONYMOUS_CODING	-	MslI-A07, MslI-A12, MslI-C03, MslI-F07, MslI-F08, MslI-F09, MslI-G12, MslI-H02, MslI-H08	-	MF
nucleic acid binding, zinc ion binding	SNP (A/T)	Jcr4S04167.30	STOP_GAINED	-	MslI-C04, MslI-D09, MslI-F03, MslI-G03	-	MF
nucleic acid binding, zinc ion binding	SNP (G/A)	Jcr4S04167.30	NON_SYNONYMOUS_CODING	-	MslI-C04, MslI-D09, MslI-F03, MslI-G03, MslI-H04	-	MF
nucleic acid binding, zinc ion binding	INDEL (CG/C)	Jcr4S01079.20	FRAME_SHIFT	-	-	MslI-C12, MslI-E04, MslI-E10, MslI-F06, MslI-F08, MslI-H01, MslI-H03, MslI-H08, MslI-H11	MF
nucleic acid binding, zinc ion binding	SNP (C/T)	Jcr4S04167.30	STOP_GAINED	-	MslI-A06, MslI-C06, MslI-C10, MslI-D01, MslI-D07, MslI-D11, MslI-E04, MslI-F03, MslI-G03, MslI-G07, MslI-H01	-	MF
nucleic acid binding, zinc ion binding	SNP (G/A)	Jcr4S13356.10	NON_SYNONYMOUS_CODING	-	MslI-C08, MslI-H09	-	MF
nucleic acid binding, zinc ion binding	SNP (C/T)	Jcr4S01712.10	NON_SYNONYMOUS_CODING	-	MslI-A11, MslI-C01, MslI-C06, MslI-C09, MslI-C12, MslI-D03, MslI-D11, MslI-E01, MslI-E05, MslI-E08, MslI-E12, MslI-G01, MslI-G07	-	MF
nucleic acid binding, zinc ion binding	SNP (G/A)	Jcr4S03898.20	NON_SYNONYMOUS_CODING	-	MslI-D01, MslI-H01	-	MF
nucleic acid binding, zinc ion binding	SNP (G/A)	Jcr4S28660.20	NON_SYNONYMOUS_CODING	-	MslI-F10	-	MF
nucleic acid binding, zinc ion binding	SNP (C/T)	Jcr4S15989.10	NON_SYNONYMOUS_CODING	-	MslI-B11, MslI-F06	-	MF
nucleic acid binding, zinc ion binding	SNP (A/G)	Jcr4S04167.30	NON_SYNONYMOUS_CODING	-	MslI-A01, MslI-A02, MslI-A10, MslI-A11, MslI-C09, MslI-D01, MslI-E01, MslI-E09, MslI-E10, MslI-F02, MslI-G02, MslI-G04, MslI-G05, MslI-H02, MslI-H03	-	MF
nucleic acid binding, zinc ion binding	SNP (A/G)	Jcr4S15989.10	NON_SYNONYMOUS_CODING	-	MslI-G09	-	MF
nucleic acid binding, zinc ion binding	SNP (A/G)	Jcr4S15989.10	NON_SYNONYMOUS_CODING	-	MslI-A01, MslI-A04, MslI-A05, MslI-A12, MslI-B06, MslI-B11, MslI-C10, MslI-D03, MslI-D09, MslI-D10, MslI-E04, MslI-E12, MslI-F07, MslI-G05, MslI-H02, MslI-H11	-	MF
nucleic acid binding, zinc ion binding	SNP (A/G)	Jcr4S00890.40	NON_SYNONYMOUS_CODING	-	MslI-A01, MslI-A03, MslI-A06, MslI-A07, MslI-A10, MslI-A12, MslI-B01, MslI-B02, MslI-B04, MslI-B05, MslI-D03, MslI-D12, MslI-E05, MslI-E07, MslI-E09, MslI-E10, MslI-F01, MslI-F02, MslI-F03, MslI-F11, MslI-G01, MslI-G04, MslI-G06, MslI-G12, MslI-H02, MslI-H04, MslI-H05, MslI-H09, MslI-H11	-	MF
nucleic acid binding, zinc ion binding	SNP (C/T)	Jcr4S12219.20	NON_SYNONYMOUS_CODING	MslI-A01, MslI-A03, MslI-A05, MslI-A06, MslI-A10, MslI-A12, MslI-B01, MslI-B02, MslI-B04, MslI-B05, MslI-B07, MslI-B09, MslI-C01, MslI-C02, MslI-C03, MslI-C05, MslI-C07, MslI-C10, MslI-C11, MslI-D02, MslI-D03, MslI-D04, MslI-D07, MslI-D10, MslI-D12, MslI-E01, MslI-E02, MslI-E03, MslI-E05, MslI-E06, MslI-E10, MslI-E11, MslI-E12, MslI-F01, MslI-F02, MslI-F03, MslI-F05, MslI-F06, MslI-F08, MslI-F10,…	MslI-A04, MslI-A09, MslI-B03, MslI-B10, MslI-B11, MslI-C12, MslI-E08, MslI-E09, MslI-F09, MslI-G03, MslI-G07, MslI-G10	-	MF
nucleic acid binding, zinc ion binding	SNP (G/T)	Jcr4S04167.30	NON_SYNONYMOUS_CODING	-	MslI-A01, MslI-A02, MslI-A06, MslI-A07, MslI-A09, MslI-A10, MslI-A11, MslI-B04, MslI-B05, MslI-B08, MslI-B11, MslI-C01, MslI-C04, MslI-C09, MslI-D01, MslI-D03, MslI-D07, MslI-D08, MslI-E01, MslI-E07, MslI-E09, MslI-E10, MslI-F02, MslI-F05, MslI-F06, MslI-F07, MslI-F08, MslI-F11, MslI-F12, MslI-G01, MslI-G02, MslI-G04, MslI-G05, MslI-G06, MslI-G08, MslI-G09, MslI-G11, MslI-H02, MslI-H03, MslI-H05,…	-	MF
nucleic acid binding, zinc ion binding	SNP (G/A)	Jcr4S01079.20	NON_SYNONYMOUS_CODING	-	MslI-B11, MslI-H04, MslI-H06, MslI-H11	-	MF
nucleic acid binding, zinc ion binding	SNP (G/C)	Jcr4S04167.30	NON_SYNONYMOUS_CODING	-	MslI-A01, MslI-A04, MslI-A05, MslI-A08, MslI-A09, MslI-A12, MslI-B01, MslI-B02, MslI-B03, MslI-B08, MslI-B09, MslI-B10, MslI-C02, MslI-C03, MslI-C04, MslI-C07, MslI-C08, MslI-C10, MslI-C11, MslI-D02, MslI-D03, MslI-D04, MslI-D05, MslI-D08, MslI-D09, MslI-D10, MslI-D12, MslI-E05, MslI-E06, MslI-E11, MslI-F01, MslI-F05, MslI-F06, MslI-F07, MslI-F08, MslI-F12, MslI-G01, MslI-G03, MslI-G06, MslI-G07,…	-	MF
nucleic acid binding, zinc ion binding	SNP (C/T)	Jcr4S03722.20	NON_SYNONYMOUS_CODING	-	MslI-A04, MslI-A07, MslI-A08, MslI-A10, MslI-A12, MslI-B02, MslI-B03, MslI-B07, MslI-B09, MslI-C01, MslI-C02, MslI-C06, MslI-C08, MslI-C09, MslI-C10, MslI-C11, MslI-C12, MslI-D02, MslI-D03, MslI-D04, MslI-D08, MslI-D09, MslI-D11, MslI-D12, MslI-E01, MslI-E03, MslI-E04, MslI-E05, MslI-E07, MslI-E08, MslI-E11, MslI-F02, MslI-F03, MslI-F05, MslI-F07, MslI-F09, MslI-F10, MslI-F11, MslI-F12, MslI-G01,…	-	MF
nucleic acid binding, zinc ion binding	SNP (G/T)	Jcr4S07033.10	NON_SYNONYMOUS_CODING	-	MslI-A03, MslI-A04, MslI-B02, MslI-B03, MslI-B05, MslI-B11, MslI-C01, MslI-C10, MslI-D02, MslI-D04, MslI-D09, MslI-E03, MslI-E04, MslI-E11, MslI-F06, MslI-F09, MslI-F10, MslI-G01, MslI-H01, MslI-H04, MslI-H07, MslI-H10, MslI-H11	-	MF
nucleic acid binding, zinc ion binding	SNP (A/T)	Jcr4S01079.20	STOP_GAINED	-	MslI-B11, MslI-H04	-	MF
nucleic acid binding, zinc ion binding	SNP (A/T)	Jcr4U29033.10	NON_SYNONYMOUS_CODING	-	MslI-A02, MslI-A03, MslI-A07, MslI-A08, MslI-A09, MslI-A10, MslI-A12, MslI-B02, MslI-B04, MslI-B05, MslI-B06, MslI-B10, MslI-C01, MslI-D07, MslI-D11, MslI-E02, MslI-E10, MslI-F04, MslI-F11, MslI-G01, MslI-G03, MslI-G05, MslI-G12, MslI-H05	-	MF
nucleic acid binding, zinc ion binding	SNP (T/C)	Jcr4S16926.20	NON_SYNONYMOUS_CODING	-	MslI-C08, MslI-D03, MslI-E09, MslI-F09, MslI-G02	-	MF
nucleic acid binding, zinc ion binding	SNP (C/T)	Jcr4S03898.20	NON_SYNONYMOUS_CODING	-	MslI-A03, MslI-A12, MslI-B01, MslI-B05, MslI-B09, MslI-C05, MslI-C06, MslI-C07, MslI-C10, MslI-C12, MslI-D02, MslI-D03, MslI-D04, MslI-D05, MslI-D07, MslI-D09, MslI-D10, MslI-E03, MslI-E08, MslI-E12, MslI-F02, MslI-F04, MslI-F10, MslI-G02, MslI-G03, MslI-H01, MslI-H04, MslI-H06, MslI-H07	-	MF
nucleic acid binding, zinc ion binding	SNP (T/A)	Jcr4S13356.10	NON_SYNONYMOUS_CODING	-	MslI-A02, MslI-A04, MslI-A05, MslI-A06, MslI-A08, MslI-A10, MslI-A11, MslI-A12, MslI-B03, MslI-B05, MslI-B06, MslI-B07, MslI-B08, MslI-B09, MslI-B10, MslI-B12, MslI-C02, MslI-C05, MslI-C06, MslI-C07, MslI-C08, MslI-C10, MslI-C11, MslI-D01, MslI-D02, MslI-D03, MslI-D04, MslI-D05, MslI-D07, MslI-D08, MslI-D09, MslI-D11, MslI-D12, MslI-E06, MslI-E07, MslI-E09, MslI-E10, MslI-E11, MslI-E12, MslI-F02,…	-	MF
nucleic acid binding, zinc ion binding	SNP (A/T)	Jcr4S06277.20	NON_SYNONYMOUS_CODING	-	MslI-A01, MslI-A03, MslI-A04, MslI-A05, MslI-A07, MslI-A08, MslI-A10, MslI-A11, MslI-A12, MslI-B01, MslI-B03, MslI-B04, MslI-B06, MslI-B09, MslI-C03, MslI-C04, MslI-C05, MslI-C06, MslI-C07, MslI-C08, MslI-C11, MslI-C12, MslI-D01, MslI-D02, MslI-D05, MslI-D07, MslI-D08, MslI-D09, MslI-D10, MslI-D11, MslI-E01, MslI-E04, MslI-E05, MslI-E06, MslI-E07, MslI-E08, MslI-E09, MslI-E10, MslI-E11, MslI-E12,…	-	MF
nucleic acid binding, zinc ion binding	SNP (C/T)	Jcr4S13036.10	NON_SYNONYMOUS_CODING	-	MslI-A03, MslI-A09, MslI-A12, MslI-B10, MslI-C04, MslI-C05, MslI-C08, MslI-D03, MslI-D04, MslI-D09, MslI-E04, MslI-E05, MslI-E09, MslI-G03, MslI-G04, MslI-G07, MslI-H11	-	MF
nucleic acid binding, zinc ion binding	SNP (C/T)	Jcr4S04287.40	STOP_GAINED	-	MslI-A12, MslI-B02, MslI-B11, MslI-B12, MslI-E05, MslI-F02, MslI-G02, MslI-G06	-	MF
nucleic acid binding, zinc ion binding	SNP (A/T)	Jcr4S03835.10	NON_SYNONYMOUS_CODING	-	MslI-A01, MslI-A03, MslI-A04, MslI-A05, MslI-A07, MslI-A09, MslI-A10, MslI-A11, MslI-A12, MslI-B02, MslI-B03, MslI-B04, MslI-B05, MslI-B06, MslI-B08, MslI-B10, MslI-B11, MslI-B12, MslI-C02, MslI-C03, MslI-C05, MslI-C06, MslI-C07, MslI-C09, MslI-C10, MslI-C11, MslI-C12, MslI-D01, MslI-D03, MslI-D05, MslI-D07, MslI-D09, MslI-D10, MslI-D11, MslI-D12, MslI-E01, MslI-E02, MslI-E03, MslI-E06, MslI-E07,…	-	MF
nucleic acid binding, zinc ion binding	SNP (T/A)	Jcr4S01322.50	STOP_LOST	-	MslI-A01, MslI-A02, MslI-A04, MslI-A05, MslI-A06, MslI-A07, MslI-A08, MslI-A09, MslI-A10, MslI-A11, MslI-A12, MslI-B01, MslI-B02, MslI-B03, MslI-B05, MslI-B06, MslI-B07, MslI-B08, MslI-B09, MslI-B10, MslI-B11, MslI-B12, MslI-C01, MslI-C02, MslI-C04, MslI-C05, MslI-C06, MslI-C08, MslI-C09, MslI-C11, MslI-C12, MslI-D03, MslI-D04, MslI-D05, MslI-D07, MslI-D10, MslI-D11, MslI-D12, MslI-E03, MslI-E06,…	-	MF
nucleic acid binding, zinc ion binding	SNP (A/G)	Jcr4S03446.20	NON_SYNONYMOUS_CODING	-	MslI-A01, MslI-A02, MslI-A03, MslI-A04, MslI-A05, MslI-A06, MslI-A08, MslI-A10, MslI-A12, MslI-B01, MslI-B02, MslI-B04, MslI-B05, MslI-B06, MslI-B07, MslI-B11, MslI-B12, MslI-C03, MslI-C04, MslI-C07, MslI-C08, MslI-C09, MslI-C10, MslI-C11, MslI-C12, MslI-D01, MslI-D02, MslI-D04, MslI-D07, MslI-D09, MslI-D11, MslI-D12, MslI-E01, MslI-E02, MslI-E03, MslI-E04, MslI-E06, MslI-E07, MslI-E08, MslI-E09,…	-	MF
nucleic acid binding, zinc ion binding	SNP (G/A)	Jcr4S03940.20	NON_SYNONYMOUS_CODING	-	MslI-A01, MslI-A03, MslI-A04, MslI-A05, MslI-A06, MslI-A07, MslI-A08, MslI-A09, MslI-A10, MslI-B01, MslI-B02, MslI-B04, MslI-B05, MslI-B06, MslI-B07, MslI-B09, MslI-B10, MslI-B11, MslI-B12, MslI-C01, MslI-C02, MslI-C03, MslI-C04, MslI-C05, MslI-C07, MslI-C10, MslI-C11, MslI-D01, MslI-D03, MslI-D04, MslI-D05, MslI-D10, MslI-D11, MslI-E01, MslI-E02, MslI-E03, MslI-E04, MslI-E07, MslI-E08, MslI-E09,…	-	MF
nucleic acid binding, zinc ion binding	SNP (C/T)	Jcr4S08312.10	NON_SYNONYMOUS_CODING	-	MslI-A01, MslI-A03, MslI-A05, MslI-A06, MslI-A07, MslI-A08, MslI-A09, MslI-A10, MslI-A11, MslI-A12, MslI-B01, MslI-B02, MslI-B03, MslI-B05, MslI-B06, MslI-B07, MslI-B08, MslI-B10, MslI-B11, MslI-B12, MslI-C01, MslI-C02, MslI-C03, MslI-C04, MslI-C05, MslI-C07, MslI-C08, MslI-C10, MslI-C11, MslI-C12, MslI-D01, MslI-D02, MslI-D03, MslI-D04, MslI-D05, MslI-D07, MslI-D08, MslI-D09, MslI-D11, MslI-D12,…	-	MF
nucleic acid binding, zinc ion binding	SNP (G/A)	Jcr4S05544.20	NON_SYNONYMOUS_CODING	-	MslI-A01, MslI-A02, MslI-A04, MslI-A05, MslI-A06, MslI-A07, MslI-A08, MslI-A09, MslI-A10, MslI-A11, MslI-A12, MslI-B01, MslI-B02, MslI-B03, MslI-B04, MslI-B05, MslI-B06, MslI-B07, MslI-B08, MslI-B09, MslI-B10, MslI-B11, MslI-B12, MslI-C01, MslI-C03, MslI-C04, MslI-C05, MslI-C06, MslI-C08, MslI-C10, MslI-C11, MslI-C12, MslI-D01, MslI-D02, MslI-D04, MslI-D05, MslI-D07, MslI-D09, MslI-D10, MslI-D11,…	-	MF
nucleic acid binding, zinc ion binding	SNP (C/T)	Jcr4S05544.20	NON_SYNONYMOUS_CODING	-	MslI-A01, MslI-A02, MslI-A04, MslI-A05, MslI-A06, MslI-A07, MslI-A08, MslI-A09, MslI-A10, MslI-A11, MslI-A12, MslI-B01, MslI-B02, MslI-B03, MslI-B04, MslI-B05, MslI-B06, MslI-B07, MslI-B08, MslI-B09, MslI-B10, MslI-B11, MslI-B12, MslI-C01, MslI-C03, MslI-C04, MslI-C05, MslI-C06, MslI-C08, MslI-C09, MslI-C10, MslI-C11, MslI-C12, MslI-D01, MslI-D02, MslI-D04, MslI-D05, MslI-D07, MslI-D08, MslI-D09,…	-	MF
nucleic acid binding, zinc ion binding	SNP (C/T)	Jcr4S13680.20	NON_SYNONYMOUS_CODING	-	MslI-A01, MslI-A02, MslI-A03, MslI-A04, MslI-A05, MslI-A06, MslI-A07, MslI-A08, MslI-A10, MslI-A11, MslI-A12, MslI-B01, MslI-B02, MslI-B03, MslI-B04, MslI-B05, MslI-B06, MslI-B07, MslI-B08, MslI-B09, MslI-B10, MslI-B12, MslI-C01, MslI-C03, MslI-C04, MslI-C05, MslI-C07, MslI-C08, MslI-C10, MslI-C11, MslI-C12, MslI-D02, MslI-D03, MslI-D05, MslI-D07, MslI-D08, MslI-D09, MslI-D10, MslI-D11, MslI-D12,…	-	MF
nucleic acid binding, zinc ion binding	SNP (C/G)	Jcr4S00748.20	NON_SYNONYMOUS_CODING	-	MslI-A01, MslI-A02, MslI-A03, MslI-A05, MslI-A06, MslI-A07, MslI-A08, MslI-A09, MslI-A10, MslI-A11, MslI-A12, MslI-B02, MslI-B03, MslI-B04, MslI-B05, MslI-B06, MslI-B07, MslI-B09, MslI-B10, MslI-B12, MslI-C01, MslI-C02, MslI-C03, MslI-C05, MslI-C08, MslI-C10, MslI-C11, MslI-D01, MslI-D02, MslI-D03, MslI-D05, MslI-D07, MslI-D08, MslI-D10, MslI-D11, MslI-D12, MslI-E02, MslI-E05, MslI-E07, MslI-E10,…	-	MF
nucleic acid binding, zinc ion binding	SNP (C/T)	Jcr4S16775.30	NON_SYNONYMOUS_CODING	-	MslI-A01, MslI-A03, MslI-A04, MslI-A06, MslI-A07, MslI-A08, MslI-A09, MslI-A10, MslI-A12, MslI-B01, MslI-B02, MslI-B03, MslI-B05, MslI-B07, MslI-B09, MslI-B10, MslI-B11, MslI-B12, MslI-C01, MslI-C02, MslI-C03, MslI-C04, MslI-C05, MslI-C06, MslI-C07, MslI-C08, MslI-C10, MslI-C11, MslI-C12, MslI-D01, MslI-D02, MslI-D03, MslI-D04, MslI-D05, MslI-D07, MslI-D09, MslI-D10, MslI-D11, MslI-E01, MslI-E02,…	-	MF
nucleic acid binding, zinc ion binding	SNP (C/T)	Jcr4S03940.20	NON_SYNONYMOUS_CODING	-	MslI-A01, MslI-A03, MslI-A04, MslI-A07, MslI-A09, MslI-A10, MslI-A12, MslI-B01, MslI-B02, MslI-B03, MslI-B04, MslI-B05, MslI-B06, MslI-B07, MslI-B10, MslI-B11, MslI-B12, MslI-C01, MslI-C03, MslI-C04, MslI-C07, MslI-C08, MslI-C10, MslI-C11, MslI-D01, MslI-D02, MslI-D03, MslI-D04, MslI-D07, MslI-D12, MslI-E02, MslI-E03, MslI-E04, MslI-E05, MslI-E06, MslI-E07, MslI-E09, MslI-E10, MslI-E11, MslI-E12,…	-	MF
nucleic acid binding, zinc ion binding	SNP (C/T)	Jcr4S03898.20	NON_SYNONYMOUS_CODING	-	MslI-A01, MslI-A03, MslI-A06, MslI-A07, MslI-A09, MslI-B02, MslI-B03, MslI-B05, MslI-B10, MslI-B11, MslI-C01, MslI-D01, MslI-D03, MslI-D05, MslI-E09, MslI-E10, MslI-F01, MslI-F04, MslI-F07, MslI-F09, MslI-F10, MslI-G02, MslI-G03, MslI-G05, MslI-G06, MslI-G09, MslI-H01, MslI-H07, MslI-H11	-	MF
nucleic acid binding, zinc ion binding	SNP (G/T)	Jcr4S02791.30	STOP_GAINED	MslI-C12	MslI-A01, MslI-A02, MslI-A03, MslI-A04, MslI-A05, MslI-A06, MslI-A07, MslI-A08, MslI-A09, MslI-A10, MslI-A11, MslI-A12, MslI-B01, MslI-B02, MslI-B03, MslI-B04, MslI-B05, MslI-B06, MslI-B07, MslI-B08, MslI-B09, MslI-B10, MslI-B11, MslI-B12, MslI-C01, MslI-C02, MslI-C03, MslI-C04, MslI-C05, MslI-C06, MslI-C07, MslI-C08, MslI-C09, MslI-C10, MslI-C11, MslI-D01, MslI-D02, MslI-D03, MslI-D04, MslI-D05,…	-	MF
nucleic acid binding, zinc ion binding	SNP (C/G)	Jcr4S02791.30	NON_SYNONYMOUS_CODING	MslI-C12	MslI-A01, MslI-A02, MslI-A03, MslI-A04, MslI-A05, MslI-A06, MslI-A07, MslI-A08, MslI-A09, MslI-A10, MslI-A11, MslI-A12, MslI-B01, MslI-B02, MslI-B03, MslI-B04, MslI-B05, MslI-B06, MslI-B07, MslI-B08, MslI-B09, MslI-B10, MslI-B11, MslI-B12, MslI-C01, MslI-C02, MslI-C03, MslI-C04, MslI-C05, MslI-C06, MslI-C07, MslI-C08, MslI-C09, MslI-C10, MslI-C11, MslI-D01, MslI-D02, MslI-D03, MslI-D04, MslI-D05,…	-	MF
nucleic acid binding, zinc ion binding	SNP (A/G)	Jcr4S01079.20	NON_SYNONYMOUS_CODING	MslI-A01, MslI-A02, MslI-A03, MslI-A04, MslI-A05, MslI-A06, MslI-A07, MslI-A09, MslI-A10, MslI-A12, MslI-B01, MslI-B02, MslI-B03, MslI-B04, MslI-B05, MslI-B06, MslI-B07, MslI-B08, MslI-B09, MslI-B10, MslI-B11, MslI-B12, MslI-C01, MslI-C02, MslI-C03, MslI-C04, MslI-C05, MslI-C07, MslI-C08, MslI-C10, MslI-C11, MslI-D01, MslI-D02, MslI-D03, MslI-D04, MslI-D05, MslI-D07, MslI-D08, MslI-D09, MslI-D10,…	-	-	MF
nucleic acid binding, zinc ion binding	SNP (G/A)	Jcr4S01079.20	NON_SYNONYMOUS_CODING	MslI-A01, MslI-A03, MslI-A04, MslI-A05, MslI-A07, MslI-A09, MslI-A11, MslI-A12, MslI-B02, MslI-B03, MslI-B04, MslI-B05, MslI-B06, MslI-B07, MslI-B09, MslI-B10, MslI-B11, MslI-B12, MslI-C01, MslI-C02, MslI-C03, MslI-C05, MslI-C07, MslI-C08, MslI-C10, MslI-C11, MslI-C12, MslI-D01, MslI-D02, MslI-D03, MslI-D04, MslI-D05, MslI-D09, MslI-D10, MslI-D11, MslI-D12, MslI-E01, MslI-E02, MslI-E03, MslI-E05,…	-	-	MF
nucleic acid binding, zinc ion binding	SNP (A/G)	Jcr4S00482.20	NON_SYNONYMOUS_CODING	-	MslI-F02	-	MF
nucleic acid binding, zinc ion binding	SNP (A/G)	Jcr4S00482.20	NON_SYNONYMOUS_CODING	-	MslI-C05	-	MF
nucleic acid binding, zinc ion binding	SNP (C/T)	Jcr4S11225.20	NON_SYNONYMOUS_CODING	-	MslI-E04	-	MF
nucleic acid binding, zinc ion binding	SNP (G/A)	Jcr4S11225.20	NON_SYNONYMOUS_CODING	-	MslI-E04	-	MF
nucleic acid binding, zinc ion binding	SNP (C/T)	Jcr4S11225.20	NON_SYNONYMOUS_CODING	-	MslI-B02, MslI-C08, MslI-F09	-	MF
nucleic acid binding, zinc ion binding	SNP (G/T)	Jcr4S01145.10	NON_SYNONYMOUS_CODING	-	MslI-A12, MslI-C05	-	MF
nucleic acid binding, zinc ion binding	SNP (C/T)	Jcr4S06277.20	NON_SYNONYMOUS_CODING	-	MslI-B01, MslI-B02, MslI-E02, MslI-G03, MslI-G04, MslI-G09, MslI-H06, MslI-H09	-	MF
nucleic acid binding, zinc ion binding	SNP (C/T)	Jcr4S04357.30	NON_SYNONYMOUS_CODING	-	MslI-A01, MslI-A03, MslI-A05, MslI-A09, MslI-A12, MslI-B02, MslI-B10, MslI-C01, MslI-C03, MslI-C04, MslI-C11, MslI-D01, MslI-D03, MslI-D04, MslI-E05, MslI-E09, MslI-E12, MslI-F03, MslI-F08, MslI-F10, MslI-F12, MslI-G03, MslI-G07, MslI-G09, MslI-G10, MslI-G12, MslI-H01, MslI-H11	-	MF
nucleic acid binding, zinc ion binding	SNP (C/T)	Jcr4S08312.10	NON_SYNONYMOUS_CODING	-	MslI-A04, MslI-A05, MslI-A12, MslI-B01, MslI-B02, MslI-B03, MslI-B05, MslI-B07, MslI-B10, MslI-C05, MslI-D02, MslI-E07, MslI-F03, MslI-F04, MslI-F10, MslI-G03, MslI-G06, MslI-G09, MslI-H01, MslI-H09, MslI-H11	-	MF
nucleic acid binding, zinc ion binding	SNP (G/A)	Jcr4S04167.30	NON_SYNONYMOUS_CODING	-	MslI-A01, MslI-A03, MslI-B02, MslI-B03, MslI-B04, MslI-B06, MslI-B10, MslI-B11, MslI-C02, MslI-C04, MslI-C08, MslI-C10, MslI-D01, MslI-D03, MslI-E03, MslI-E05, MslI-E09, MslI-F08, MslI-F10, MslI-G01, MslI-G06, MslI-G09, MslI-H06, MslI-H07	-	MF
nucleic acid binding, zinc ion binding	SNP (G/A)	Jcr4S13701.20	NON_SYNONYMOUS_CODING	MslI-A01, MslI-A03, MslI-A04, MslI-A05, MslI-A06, MslI-A12, MslI-B02, MslI-B03, MslI-B04, MslI-B10, MslI-C01, MslI-C03, MslI-C04, MslI-C05, MslI-C07, MslI-C10, MslI-D01, MslI-D02, MslI-D03, MslI-D04, MslI-D09, MslI-E01, MslI-E02, MslI-E04, MslI-E05, MslI-E06, MslI-E07, MslI-E12, MslI-F02, MslI-F03, MslI-F04, MslI-F06, MslI-G02, MslI-G03, MslI-G05, MslI-G06, MslI-G07, MslI-G08, MslI-H01, MslI-H09	-	-	MF
nucleic acid binding, zinc ion binding	SNP (C/T)	Jcr4S06346.20	NON_SYNONYMOUS_CODING	-	MslI-F09	-	MF
nucleic acid binding, zinc ion binding	SNP (G/A)	Jcr4S04167.30	NON_SYNONYMOUS_CODING	MslI-A01, MslI-A03, MslI-A05, MslI-A06, MslI-A09, MslI-B01, MslI-B02, MslI-B03, MslI-B04, MslI-B05, MslI-B07, MslI-B10, MslI-B12, MslI-C01, MslI-C02, MslI-C04, MslI-C05, MslI-C07, MslI-C08, MslI-C10, MslI-D01, MslI-D02, MslI-D03, MslI-D04, MslI-D05, MslI-E01, MslI-E05, MslI-E06, MslI-E07, MslI-E09, MslI-E11, MslI-E12, MslI-F02, MslI-F03, MslI-F04, MslI-F06, MslI-F08, MslI-F10, MslI-G01, MslI-G02,…	-	-	MF
nucleic acid binding, zinc ion binding	SNP (C/T)	Jcr4S03722.20	NON_SYNONYMOUS_CODING	-	MslI-A03, MslI-C03, MslI-E09	-	MF
nucleic acid binding, zinc ion binding	SNP (T/C)	Jcr4S03722.20	NON_SYNONYMOUS_CODING	-	MslI-B07, MslI-G03	-	MF
nucleic acid binding, zinc ion binding	SNP (C/T)	Jcr4S06147.30	NON_SYNONYMOUS_CODING	-	MslI-A03, MslI-B01, MslI-B03, MslI-B10, MslI-B11, MslI-C01, MslI-C04, MslI-C08, MslI-C10, MslI-E09, MslI-E11, MslI-F10, MslI-G06, MslI-G09, MslI-H09	-	MF
nucleic acid binding, zinc ion binding	SNP (T/C)	Jcr4S04167.30	NON_SYNONYMOUS_CODING	-	MslI-A12, MslI-D02, MslI-H09	-	MF
nucleic acid binding, zinc ion binding	SNP (C/T)	Jcr4S04167.30	NON_SYNONYMOUS_CODING	-	MslI-H07	-	MF
nucleic acid binding, zinc ion binding	SNP (A/G)	Jcr4S17035.20	NON_SYNONYMOUS_CODING	-	MslI-A09	-	MF
nucleic acid binding, zinc ion binding	SNP (G/A)	Jcr4S07203.10	NON_SYNONYMOUS_CODING	MslI-B09, MslI-C02, MslI-C06, MslI-C11, MslI-D11, MslI-E02, MslI-E04, MslI-G03, MslI-G09	MslI-A09, MslI-A12, MslI-B05, MslI-E11	-	MF
nucleic acid binding, zinc ion binding	SNP (A/G)	Jcr4S00740.20	NON_SYNONYMOUS_CODING	-	MslI-B01	-	MF
nucleic acid binding, zinc ion binding	SNP (T/A)	Jcr4S07243.10	NON_SYNONYMOUS_CODING	MslI-E09	-	-	MF
nucleic acid binding, zinc ion binding	SNP (C/T)	Jcr4S27554.10	NON_SYNONYMOUS_CODING	-	MslI-B02	-	MF
nucleic acid binding, zinc ion binding	SNP (C/G)	Jcr4S04738.10	NON_SYNONYMOUS_CODING	-	MslI-G03	-	MF
nucleic acid binding, zinc ion binding, protein binding	SNP (C/T)	Jcr4S07200.40	NON_SYNONYMOUS_CODING	-	MslI-A02, MslI-B09, MslI-C10	-	MF
polynucleotide adenylyltransferase activity	SNP (C/T)	Jcr4S00793.90	NON_SYNONYMOUS_CODING	MslI-A08, MslI-C01, MslI-F10, MslI-G01, MslI-H08	MslI-A01, MslI-A02, MslI-A03, MslI-A04, MslI-A05, MslI-A06, MslI-A07, MslI-A09, MslI-A10, MslI-A12, MslI-B01, MslI-B02, MslI-B03, MslI-B04, MslI-B05, MslI-B06, MslI-B09, MslI-B10, MslI-B11, MslI-C03, MslI-C04, MslI-C05, MslI-C06, MslI-C07, MslI-C08, MslI-C09, MslI-C10, MslI-C11, MslI-D01, MslI-D02, MslI-D03, MslI-D04, MslI-D09, MslI-D12, MslI-E01, MslI-E02, MslI-E03, MslI-E04, MslI-E05, MslI-E06,…	-	MF
protein binding	SNP (C/T)	Jcr4S02757.30	NON_SYNONYMOUS_CODING	-	MslI-B02	-	MF
protein binding	SNP (G/A)	Jcr4S02757.30	NON_SYNONYMOUS_CODING	-	MslI-A04, MslI-D01	-	MF
protein binding	SNP (C/A)	Jcr4S01927.40	NON_SYNONYMOUS_CODING	MslI-A01, MslI-A03, MslI-A04, MslI-A05, MslI-A06, MslI-A12, MslI-B01, MslI-B02, MslI-B03, MslI-B04, MslI-B05, MslI-B06, MslI-B07, MslI-B10, MslI-B11, MslI-C01, MslI-C03, MslI-C05, MslI-C10, MslI-C11, MslI-D01, MslI-D02, MslI-D03, MslI-D04, MslI-D05, MslI-D07, MslI-D09, MslI-D10, MslI-D12, MslI-E01, MslI-E02, MslI-E03, MslI-E04, MslI-E05, MslI-E06, MslI-E07, MslI-E08, MslI-E09, MslI-E12, MslI-F01,…	-	-	MF
protein binding	SNP (C/T)	Jcr4S07622.30	NON_SYNONYMOUS_CODING	MslI-A01, MslI-A03, MslI-A04, MslI-A05, MslI-A06, MslI-A07, MslI-A09, MslI-A12, MslI-B01, MslI-B02, MslI-B03, MslI-B04, MslI-B06, MslI-B07, MslI-B10, MslI-C01, MslI-C03, MslI-C11, MslI-D01, MslI-D02, MslI-D03, MslI-D04, MslI-D05, MslI-D07, MslI-D11, MslI-E01, MslI-E02, MslI-E03, MslI-E04, MslI-E10, MslI-E11, MslI-E12, MslI-F01, MslI-F02, MslI-F03, MslI-F04, MslI-F11, MslI-G02, MslI-G03, MslI-G06,…	-	-	MF
protein binding	SNP (C/T)	Jcr4S01104.100	NON_SYNONYMOUS_CODING	MslI-A01, MslI-A03, MslI-A04, MslI-A05, MslI-A06, MslI-A08, MslI-A09, MslI-A12, MslI-B01, MslI-B02, MslI-B03, MslI-B04, MslI-B06, MslI-B10, MslI-C01, MslI-C02, MslI-C03, MslI-D01, MslI-D02, MslI-D03, MslI-D05, MslI-D07, MslI-E01, MslI-E02, MslI-E03, MslI-E09, MslI-E10, MslI-E12, MslI-G03, MslI-G05, MslI-G06, MslI-G07, MslI-G09, MslI-H01, MslI-H04, MslI-H05, MslI-H06, MslI-H09, MslI-H11	-	-	MF
protein binding, ADP binding	SNP (C/G)	Jcr4S00369.20	NON_SYNONYMOUS_CODING	-	MslI-A03, MslI-A04, MslI-A05, MslI-A12, MslI-B04, MslI-B05, MslI-D07, MslI-E04, MslI-F01, MslI-F08, MslI-H09	-	MF
protein binding, phospholipase D activity, calcium ion binding	SNP (C/G)	Jcr4S00177.210	NON_SYNONYMOUS_CODING	-	MslI-A01, MslI-A03, MslI-A05, MslI-A09, MslI-A10, MslI-A12, MslI-B01, MslI-B02, MslI-B03, MslI-B04, MslI-B07, MslI-B10, MslI-B11, MslI-C03, MslI-C04, MslI-C05, MslI-C08, MslI-C10, MslI-D02, MslI-D03, MslI-D09, MslI-E01, MslI-E03, MslI-E07, MslI-E08, MslI-E09, MslI-E10, MslI-F01, MslI-F02, MslI-F05, MslI-F06, MslI-F10, MslI-F12, MslI-G02, MslI-G03, MslI-G07, MslI-G09, MslI-H01, MslI-H02, MslI-H04,…	-	MF
protein binding, phospholipase D activity, calcium ion binding	SNP (T/C)	Jcr4S00177.210	NON_SYNONYMOUS_CODING	-	MslI-A01, MslI-A03, MslI-A05, MslI-A09, MslI-A10, MslI-A12, MslI-B01, MslI-B02, MslI-B03, MslI-B04, MslI-B07, MslI-B10, MslI-B11, MslI-C01, MslI-C03, MslI-C04, MslI-C05, MslI-C08, MslI-C10, MslI-D02, MslI-D03, MslI-D07, MslI-D09, MslI-E01, MslI-E02, MslI-E03, MslI-E07, MslI-E08, MslI-E09, MslI-E10, MslI-F01, MslI-F02, MslI-F05, MslI-F06, MslI-F10, MslI-F12, MslI-G02, MslI-G03, MslI-G07, MslI-G09,…	-	MF
protein binding, phospholipase D activity, calcium ion binding	SNP (G/T)	Jcr4S00177.210	NON_SYNONYMOUS_CODING	MslI-D05	MslI-A01, MslI-A03, MslI-A05, MslI-A07, MslI-A09, MslI-A10, MslI-A12, MslI-B01, MslI-B02, MslI-B03, MslI-B04, MslI-B06, MslI-B07, MslI-B10, MslI-B11, MslI-C03, MslI-C04, MslI-C05, MslI-C08, MslI-C10, MslI-D02, MslI-D03, MslI-D07, MslI-D08, MslI-D09, MslI-E03, MslI-E06, MslI-E08, MslI-E09, MslI-E10, MslI-F01, MslI-F02, MslI-F05, MslI-F06, MslI-F08, MslI-F10, MslI-F12, MslI-G02, MslI-G03, MslI-G09,…	-	MF
protein binding, phospholipase D activity, calcium ion binding	SNP (C/T)	Jcr4S00177.210	NON_SYNONYMOUS_CODING	MslI-D05	MslI-A01, MslI-A03, MslI-A05, MslI-A07, MslI-A09, MslI-A10, MslI-A12, MslI-B01, MslI-B02, MslI-B03, MslI-B04, MslI-B06, MslI-B07, MslI-B10, MslI-B11, MslI-C03, MslI-C04, MslI-C05, MslI-C08, MslI-C10, MslI-D02, MslI-D03, MslI-D07, MslI-D08, MslI-D09, MslI-E03, MslI-E06, MslI-E08, MslI-E09, MslI-E10, MslI-F01, MslI-F02, MslI-F05, MslI-F06, MslI-F08, MslI-F10, MslI-F12, MslI-G02, MslI-G03, MslI-G07,…	-	MF
protein binding, phospholipase D activity, calcium ion binding	SNP (A/G)	Jcr4S00177.210	NON_SYNONYMOUS_CODING	-	MslI-A01, MslI-A03, MslI-A05, MslI-A09, MslI-A10, MslI-A12, MslI-B01, MslI-B02, MslI-B03, MslI-B04, MslI-B06, MslI-B07, MslI-B10, MslI-B11, MslI-C04, MslI-C05, MslI-C08, MslI-C10, MslI-D02, MslI-D03, MslI-D09, MslI-E03, MslI-E06, MslI-E08, MslI-E09, MslI-E10, MslI-F01, MslI-F02, MslI-F05, MslI-F06, MslI-F08, MslI-F10, MslI-F12, MslI-G02, MslI-G03, MslI-G07, MslI-G09, MslI-G12, MslI-H01, MslI-H02,…	-	MF
protein binding, protein kinase activity, ATP binding	SNP (A/G)	Jcr4S07741.10	NON_SYNONYMOUS_CODING	MslI-A03, MslI-A04, MslI-A05, MslI-A06, MslI-A09, MslI-A10, MslI-A12, MslI-B01, MslI-B02, MslI-B04, MslI-B07, MslI-B09, MslI-B10, MslI-B11, MslI-C01, MslI-C03, MslI-C04, MslI-C05, MslI-C07, MslI-C08, MslI-C09, MslI-C10, MslI-C12, MslI-D02, MslI-D03, MslI-D05, MslI-D09, MslI-D12, MslI-E01, MslI-E03, MslI-E04, MslI-E05, MslI-E06, MslI-E07, MslI-E08, MslI-E09, MslI-E10, MslI-E11, MslI-F01, MslI-F02,…	-	-	MF
protein binding, protein kinase activity, ATP binding	SNP (G/C)	Jcr4S07741.10	NON_SYNONYMOUS_CODING	-	MslI-A01, MslI-A02, MslI-A03, MslI-A04, MslI-A06, MslI-A07, MslI-A09, MslI-A10, MslI-A12, MslI-B02, MslI-B05, MslI-B06, MslI-B07, MslI-B09, MslI-B10, MslI-B11, MslI-B12, MslI-C03, MslI-C06, MslI-C07, MslI-C08, MslI-C10, MslI-C12, MslI-D01, MslI-D02, MslI-D03, MslI-D04, MslI-D09, MslI-E01, MslI-E03, MslI-E04, MslI-E05, MslI-E07, MslI-E08, MslI-E09, MslI-E10, MslI-E11, MslI-E12, MslI-F01, MslI-F02,…	-	MF
protein binding, protein kinase activity, ATP binding	SNP (G/A)	Jcr4S07741.10	NON_SYNONYMOUS_CODING	MslI-C09	MslI-A01, MslI-A02, MslI-A03, MslI-A04, MslI-A06, MslI-A07, MslI-A09, MslI-A12, MslI-B02, MslI-B05, MslI-B06, MslI-B07, MslI-B09, MslI-B10, MslI-B11, MslI-B12, MslI-C03, MslI-C06, MslI-C07, MslI-C08, MslI-C10, MslI-C12, MslI-D01, MslI-D02, MslI-D03, MslI-D04, MslI-E01, MslI-E03, MslI-E04, MslI-E05, MslI-E07, MslI-E08, MslI-E09, MslI-E10, MslI-E11, MslI-E12, MslI-F01, MslI-F02, MslI-F03, MslI-F04,…	-	MF
protein kinase activity, ATP binding	SNP (C/G)	Jcr4S20681.10	NON_SYNONYMOUS_CODING	-	MslI-C11, MslI-G01	-	MF
protein kinase activity, ATP binding	SNP (A/G)	Jcr4S01396.10	NON_SYNONYMOUS_CODING	-	MslI-B05, MslI-C08, MslI-D02, MslI-D09, MslI-E05, MslI-F11, MslI-G09	-	MF
protein kinase activity, ATP binding	SNP (G/A)	Jcr4S01396.10	STOP_GAINED	-	MslI-A07, MslI-A08, MslI-A09, MslI-B02, MslI-B03, MslI-B04, MslI-B11, MslI-C08, MslI-D02, MslI-D09, MslI-E03, MslI-E07, MslI-F04, MslI-F07, MslI-F10, MslI-G03, MslI-G09, MslI-H09	-	MF
protein kinase activity, ATP binding, protein binding	SNP (A/G)	Jcr4S04321.10	NON_SYNONYMOUS_CODING	-	MslI-A01, MslI-A02, MslI-A03, MslI-A05, MslI-A06, MslI-A07, MslI-A08, MslI-A09, MslI-A10, MslI-A11, MslI-A12, MslI-B01, MslI-B03, MslI-B05, MslI-B07, MslI-B09, MslI-B10, MslI-B12, MslI-C01, MslI-C02, MslI-C03, MslI-C04, MslI-C06, MslI-C07, MslI-C08, MslI-C09, MslI-C10, MslI-C11, MslI-C12, MslI-D02, MslI-D03, MslI-D04, MslI-D05, MslI-D09, MslI-D11, MslI-D12, MslI-E02, MslI-E03, MslI-E06, MslI-E08,…	-	MF
protein kinase activity, ATP binding, protein binding	SNP (G/A)	Jcr4S00662.20	NON_SYNONYMOUS_CODING	-	MslI-A01, MslI-A02, MslI-A03, MslI-A04, MslI-A05, MslI-A06, MslI-A07, MslI-A08, MslI-A09, MslI-A10, MslI-A11, MslI-A12, MslI-B01, MslI-B02, MslI-B03, MslI-B04, MslI-B05, MslI-B06, MslI-B07, MslI-B08, MslI-B09, MslI-B10, MslI-B11, MslI-B12, MslI-C01, MslI-C02, MslI-C03, MslI-C04, MslI-C05, MslI-C06, MslI-C07, MslI-C08, MslI-C09, MslI-C10, MslI-C11, MslI-C12, MslI-D01, MslI-D02, MslI-D03, MslI-D04,…	-	MF
protein kinase activity, ATP binding, protein binding	SNP (C/G)	Jcr4S00970.10	NON_SYNONYMOUS_CODING	-	MslI-A01, MslI-A02, MslI-A03, MslI-A04, MslI-A05, MslI-A06, MslI-A07, MslI-A08, MslI-A09, MslI-A10, MslI-A11, MslI-A12, MslI-B01, MslI-B02, MslI-B03, MslI-B04, MslI-B05, MslI-B06, MslI-B07, MslI-B08, MslI-B09, MslI-B10, MslI-B11, MslI-B12, MslI-C01, MslI-C02, MslI-C03, MslI-C04, MslI-C05, MslI-C06, MslI-C07, MslI-C08, MslI-C09, MslI-C10, MslI-C11, MslI-C12, MslI-D01, MslI-D02, MslI-D03, MslI-D04,…	-	MF
protein kinase activity, ATP binding, protein binding	SNP (C/G)	Jcr4S00212.10	NON_SYNONYMOUS_CODING	-	MslI-A03, MslI-A09, MslI-A12, MslI-B02, MslI-B10, MslI-C01, MslI-C10, MslI-C11, MslI-D01, MslI-D09, MslI-E05, MslI-E07, MslI-E09, MslI-E12, MslI-F10, MslI-G02, MslI-G05, MslI-G09, MslI-H06, MslI-H07, MslI-H09, MslI-H10, MslI-H11	-	MF
protein kinase activity, ATP binding, protein binding	SNP (G/C)	Jcr4S00212.10	NON_SYNONYMOUS_CODING	-	MslI-A03, MslI-A12, MslI-B02, MslI-B03, MslI-B10, MslI-B11, MslI-C01, MslI-D09, MslI-E09, MslI-G02, MslI-G09, MslI-H07, MslI-H09, MslI-H10	-	MF
protein kinase activity, ATP binding, protein dimerization activity	SNP (A/G)	Jcr4S02772.10	NON_SYNONYMOUS_CODING	-	MslI-A02, MslI-A03, MslI-A04, MslI-A05, MslI-A06, MslI-A07, MslI-A09, MslI-A10, MslI-A12, MslI-B01, MslI-B02, MslI-B04, MslI-B05, MslI-B06, MslI-B07, MslI-B08, MslI-B09, MslI-B10, MslI-B12, MslI-C01, MslI-C02, MslI-C03, MslI-C04, MslI-C05, MslI-C06, MslI-C07, MslI-C08, MslI-C10, MslI-C11, MslI-C12, MslI-D01, MslI-D02, MslI-D03, MslI-D04, MslI-D05, MslI-D07, MslI-D09, MslI-D10, MslI-D11, MslI-D12,…	-	MF
protein kinase activity, ATP binding, zinc ion binding, nucleic acid binding	SNP (T/G)	Jcr4S01043.40	NON_SYNONYMOUS_CODING	-	MslI-A04, MslI-B10, MslI-B11, MslI-C05, MslI-C07, MslI-E09, MslI-E12, MslI-F10, MslI-G02, MslI-G09, MslI-H09	-	MF
protein kinase activity, ATP binding, zinc ion binding, nucleic acid binding	SNP (T/G)	Jcr4S01043.40	NON_SYNONYMOUS_CODING	-	MslI-A04, MslI-B10, MslI-B11, MslI-C05, MslI-C07, MslI-E09, MslI-E12, MslI-F10, MslI-G02, MslI-G09, MslI-H09	-	MF
protein kinase activity, ATP binding, zinc ion binding, nucleic acid binding	SNP (C/A)	Jcr4S01043.40	STOP_GAINED	-	MslI-A04, MslI-B10, MslI-B11, MslI-C05, MslI-C07, MslI-E09, MslI-E12, MslI-F10, MslI-G02, MslI-G09, MslI-H09	-	MF
protein kinase activity, ATP binding, zinc ion binding, nucleic acid binding	SNP (T/A)	Jcr4S01043.40	STOP_GAINED	MslI-H10	MslI-B02	-	MF
protein transporter activity, binding	SNP (C/A)	Jcr4S01986.40	NON_SYNONYMOUS_CODING	-	MslI-E01	-	MF
protein-disulfide reductase activity	SNP (A/G)	Jcr4S15902.10	NON_SYNONYMOUS_CODING	-	MslI-A10, MslI-C07, MslI-D02, MslI-D05, MslI-D09, MslI-E03, MslI-E09, MslI-F06, MslI-F12, MslI-H07	-	MF
protein-disulfide reductase activity	SNP (C/A)	Jcr4S00330.20	NON_SYNONYMOUS_CODING	-	MslI-A01, MslI-A02, MslI-A04, MslI-A05, MslI-A06, MslI-A09, MslI-A10, MslI-A11, MslI-B02, MslI-B04, MslI-B07, MslI-B09, MslI-B10, MslI-B11, MslI-B12, MslI-C09, MslI-C10, MslI-C11, MslI-C12, MslI-D02, MslI-D05, MslI-D09, MslI-D10, MslI-D12, MslI-E05, MslI-E06, MslI-E08, MslI-E09, MslI-E11, MslI-E12, MslI-F03, MslI-F04, MslI-F07, MslI-F09, MslI-F10, MslI-F12, MslI-G01, MslI-G02, MslI-G03, MslI-G08,…	-	MF
protein-disulfide reductase activity	SNP (C/T)	Jcr4S15902.10	NON_SYNONYMOUS_CODING	-	MslI-A01, MslI-A04, MslI-A09, MslI-B01, MslI-B02, MslI-B03, MslI-B04, MslI-B05, MslI-B11, MslI-C01, MslI-C04, MslI-C07, MslI-C08, MslI-C11, MslI-D02, MslI-D04, MslI-D05, MslI-D07, MslI-D08, MslI-D10, MslI-E02, MslI-E05, MslI-E06, MslI-E07, MslI-E08, MslI-E09, MslI-E10, MslI-E11, MslI-F05, MslI-F08, MslI-F09, MslI-F10, MslI-G02, MslI-G03, MslI-G07, MslI-G12, MslI-H03, MslI-H05, MslI-H06, MslI-H07,…	-	MF
protein-disulfide reductase activity, calcium ion binding	SNP (T/C)	Jcr4S04665.10	NON_SYNONYMOUS_CODING	-	MslI-A01, MslI-A04, MslI-A05, MslI-A12, MslI-B01, MslI-B10, MslI-D05, MslI-E11, MslI-E12, MslI-F06, MslI-G08, MslI-H10, MslI-H11	-	MF
protein-disulfide reductase activity, calcium ion binding	SNP (G/A)	Jcr4S04665.10	NON_SYNONYMOUS_CODING	-	MslI-A03, MslI-A09, MslI-A10, MslI-A12, MslI-B02, MslI-B03, MslI-B04, MslI-B05, MslI-B07, MslI-B10, MslI-B11, MslI-B12, MslI-C01, MslI-C03, MslI-C04, MslI-C07, MslI-D01, MslI-D02, MslI-D03, MslI-D04, MslI-E02, MslI-E08, MslI-E11, MslI-F01, MslI-F02, MslI-F03, MslI-F04, MslI-F05, MslI-F06, MslI-F08, MslI-F09, MslI-G01, MslI-G06, MslI-G07, MslI-G08, MslI-G09, MslI-H01, MslI-H04, MslI-H06, MslI-H07,…	-	MF
rRNA N-glycosylase activity	SNP (C/T)	Jcr4S01069.20	NON_SYNONYMOUS_CODING	-	MslI-A01, MslI-A04, MslI-A05, MslI-A06, MslI-A07, MslI-A08, MslI-A10, MslI-A12, MslI-B02, MslI-B03, MslI-B04, MslI-B05, MslI-B06, MslI-B07, MslI-B08, MslI-B09, MslI-B10, MslI-B11, MslI-B12, MslI-C01, MslI-C02, MslI-C03, MslI-C04, MslI-C05, MslI-C07, MslI-C08, MslI-C10, MslI-C11, MslI-C12, MslI-D01, MslI-D02, MslI-D03, MslI-D04, MslI-D07, MslI-D08, MslI-D09, MslI-D10, MslI-D11, MslI-D12, MslI-E01,…	-	MF
rRNA N-glycosylase activity	SNP (C/G)	Jcr4S01069.20	NON_SYNONYMOUS_CODING	-	MslI-A01, MslI-A02, MslI-A04, MslI-A05, MslI-A06, MslI-A07, MslI-A08, MslI-A09, MslI-A10, MslI-A12, MslI-B01, MslI-B02, MslI-B03, MslI-B04, MslI-B05, MslI-B06, MslI-B07, MslI-B08, MslI-B09, MslI-B10, MslI-B11, MslI-B12, MslI-C01, MslI-C02, MslI-C03, MslI-C04, MslI-C05, MslI-C07, MslI-C08, MslI-C10, MslI-C11, MslI-C12, MslI-D01, MslI-D02, MslI-D03, MslI-D04, MslI-D07, MslI-D08, MslI-D09, MslI-D10,…	-	MF
serine-type endopeptidase activity	SNP (A/G)	Jcr4S06986.10	NON_SYNONYMOUS_CODING	-	MslI-A01, MslI-A02, MslI-A03, MslI-A04, MslI-A05, MslI-A06, MslI-A07, MslI-A08, MslI-A09, MslI-A10, MslI-A12, MslI-B01, MslI-B02, MslI-B03, MslI-B04, MslI-B05, MslI-B06, MslI-B07, MslI-B08, MslI-B09, MslI-B10, MslI-B11, MslI-B12, MslI-C01, MslI-C03, MslI-C04, MslI-C05, MslI-C07, MslI-C08, MslI-C10, MslI-C11, MslI-D01, MslI-D02, MslI-D03, MslI-D04, MslI-D05, MslI-D07, MslI-D08, MslI-D09, MslI-D11,…	-	MF
serine-type endopeptidase activity	SNP (C/T)	Jcr4S06986.10	NON_SYNONYMOUS_CODING	-	MslI-A01, MslI-A02, MslI-A03, MslI-A04, MslI-A05, MslI-A06, MslI-A07, MslI-A08, MslI-A09, MslI-A10, MslI-A12, MslI-B01, MslI-B02, MslI-B03, MslI-B04, MslI-B05, MslI-B06, MslI-B07, MslI-B08, MslI-B09, MslI-B10, MslI-B11, MslI-B12, MslI-C01, MslI-C03, MslI-C04, MslI-C05, MslI-C07, MslI-C08, MslI-C10, MslI-C11, MslI-D01, MslI-D02, MslI-D03, MslI-D04, MslI-D05, MslI-D07, MslI-D08, MslI-D09, MslI-D11,…	-	MF
substrate-specific transmembrane transporter activity	SNP (T/A)	Jcr4S02994.10	NON_SYNONYMOUS_CODING	-	MslI-A01, MslI-A02, MslI-A03, MslI-A04, MslI-A05, MslI-A06, MslI-A07, MslI-A08, MslI-A09, MslI-A10, MslI-A12, MslI-B01, MslI-B02, MslI-B03, MslI-B04, MslI-B05, MslI-B06, MslI-B07, MslI-B08, MslI-B09, MslI-B10, MslI-B11, MslI-B12, MslI-C01, MslI-C02, MslI-C03, MslI-C04, MslI-C05, MslI-C06, MslI-C07, MslI-C08, MslI-C10, MslI-C11, MslI-C12, MslI-D01, MslI-D02, MslI-D03, MslI-D04, MslI-D05, MslI-D07,…	-	MF
substrate-specific transmembrane transporter activity	SNP (C/T)	Jcr4S02994.10	NON_SYNONYMOUS_CODING	-	MslI-A01, MslI-A03, MslI-A04, MslI-A05, MslI-A06, MslI-A07, MslI-A08, MslI-A09, MslI-A10, MslI-A12, MslI-B01, MslI-B02, MslI-B03, MslI-B04, MslI-B05, MslI-B06, MslI-B07, MslI-B08, MslI-B09, MslI-B10, MslI-B11, MslI-B12, MslI-C01, MslI-C02, MslI-C03, MslI-C04, MslI-C05, MslI-C06, MslI-C07, MslI-C08, MslI-C10, MslI-C11, MslI-C12, MslI-D01, MslI-D02, MslI-D03, MslI-D04, MslI-D05, MslI-D07, MslI-D08,…	-	MF
substrate-specific transmembrane transporter activity	SNP (C/G)	Jcr4S02994.10	NON_SYNONYMOUS_CODING	-	MslI-A01, MslI-A03, MslI-A04, MslI-A05, MslI-A06, MslI-A07, MslI-A08, MslI-A09, MslI-A10, MslI-A12, MslI-B01, MslI-B02, MslI-B03, MslI-B04, MslI-B05, MslI-B06, MslI-B07, MslI-B08, MslI-B09, MslI-B10, MslI-B11, MslI-B12, MslI-C01, MslI-C02, MslI-C03, MslI-C04, MslI-C05, MslI-C06, MslI-C07, MslI-C08, MslI-C10, MslI-C11, MslI-C12, MslI-D01, MslI-D02, MslI-D03, MslI-D04, MslI-D05, MslI-D07, MslI-D08,…	-	MF
terpene synthase activity, magnesium ion binding	SNP (G/T)	Jcr4S00413.10	NON_SYNONYMOUS_CODING	-	MslI-A12, MslI-B02, MslI-B10, MslI-H07	-	MF
transferase activity, transferring acyl groups other than amino-acyl groups, nucleic acid binding	SNP (C/A)	Jcr4S01996.70	NON_SYNONYMOUS_CODING	MslI-A01, MslI-A09, MslI-B03, MslI-B11, MslI-D04, MslI-E09, MslI-G03, MslI-G06, MslI-H07	-	-	MF
zinc ion binding	SNP (C/T)	Jcr4S02588.10	NON_SYNONYMOUS_CODING	-	MslI-B05	-	MF
zinc ion binding	SNP (C/T)	Jcr4S00109.100	NON_SYNONYMOUS_CODING	MslI-A01, MslI-A03, MslI-A04, MslI-A05, MslI-A06, MslI-A08, MslI-A09, MslI-A10, MslI-A12, MslI-B01, MslI-B02, MslI-B03, MslI-B04, MslI-B05, MslI-B06, MslI-B07, MslI-B08, MslI-B10, MslI-B11, MslI-B12, MslI-C01, MslI-C03, MslI-C04, MslI-C07, MslI-C08, MslI-C09, MslI-C10, MslI-C11, MslI-C12, MslI-D01, MslI-D02, MslI-D03, MslI-D04, MslI-D05, MslI-D07, MslI-D08, MslI-D09, MslI-D10, MslI-E01, MslI-E03,…	-	-	MF
zinc ion binding	INDEL (CA/C)	Jcr4S00109.100	FRAME_SHIFT	-	-	-	MF
zinc ion binding	SNP (G/A)	Jcr4S02588.10	NON_SYNONYMOUS_CODING	MslI-A01, MslI-A03, MslI-A04, MslI-A05, MslI-A06, MslI-A08, MslI-A09, MslI-A10, MslI-A12, MslI-B01, MslI-B02, MslI-B03, MslI-B04, MslI-B05, MslI-B07, MslI-B09, MslI-B10, MslI-B11, MslI-B12, MslI-C03, MslI-C04, MslI-C07, MslI-C08, MslI-C10, MslI-C11, MslI-C12, MslI-D01, MslI-D02, MslI-D03, MslI-D04, MslI-D07, MslI-D09, MslI-D11, MslI-D12, MslI-E01, MslI-E03, MslI-E04, MslI-E05, MslI-E06, MslI-E07,…	-	-	MF
zinc ion binding	SNP (A/C)	Jcr4S01397.10	NON_SYNONYMOUS_CODING	-	MslI-A01, MslI-A04, MslI-A05, MslI-A07, MslI-B01, MslI-B02, MslI-B12, MslI-C02, MslI-C03, MslI-C04, MslI-D04, MslI-D05, MslI-D07, MslI-D10, MslI-D11, MslI-E01, MslI-E02, MslI-E12, MslI-F02, MslI-F03, MslI-F11, MslI-G10	-	MF
zinc ion binding	SNP (A/C)	Jcr4S02588.10	NON_SYNONYMOUS_CODING	-	MslI-A01, MslI-A02, MslI-A03, MslI-A04, MslI-A05, MslI-A06, MslI-A10, MslI-A12, MslI-B01, MslI-B02, MslI-B03, MslI-B04, MslI-B06, MslI-B07, MslI-B09, MslI-B10, MslI-B11, MslI-B12, MslI-C01, MslI-C02, MslI-C03, MslI-C04, MslI-C05, MslI-C07, MslI-C08, MslI-C10, MslI-C11, MslI-D03, MslI-D04, MslI-D05, MslI-D07, MslI-D09, MslI-D10, MslI-D11, MslI-E01, MslI-E02, MslI-E03, MslI-E04, MslI-E07, MslI-E08,…	-	MF
zinc ion binding	SNP (G/A)	Jcr4S02588.10	NON_SYNONYMOUS_CODING	-	MslI-A01, MslI-A02, MslI-A03, MslI-A04, MslI-A05, MslI-A06, MslI-A08, MslI-A09, MslI-A10, MslI-A12, MslI-B01, MslI-B02, MslI-B03, MslI-B04, MslI-B05, MslI-B07, MslI-B08, MslI-B09, MslI-B10, MslI-B11, MslI-C01, MslI-C02, MslI-C03, MslI-C04, MslI-C05, MslI-C06, MslI-C07, MslI-C10, MslI-C11, MslI-C12, MslI-D01, MslI-D02, MslI-D03, MslI-D04, MslI-D07, MslI-D09, MslI-D11, MslI-D12, MslI-E01, MslI-E02,…	-	MF
zinc ion binding	SNP (C/T)	Jcr4S00109.100	NON_SYNONYMOUS_CODING	-	MslI-A01, MslI-A03, MslI-A04, MslI-A05, MslI-A07, MslI-A08, MslI-A09, MslI-A10, MslI-A11, MslI-A12, MslI-B01, MslI-B02, MslI-B03, MslI-B04, MslI-B05, MslI-B06, MslI-B07, MslI-B08, MslI-B09, MslI-B10, MslI-B11, MslI-C01, MslI-C02, MslI-C03, MslI-C04, MslI-C05, MslI-C06, MslI-C07, MslI-C08, MslI-C09, MslI-C10, MslI-C11, MslI-C12, MslI-D01, MslI-D02, MslI-D03, MslI-D04, MslI-D05, MslI-D07, MslI-D08,…	-	MF
zinc ion binding	INDEL (CT/C)	Jcr4S02588.10	FRAME_SHIFT	-	-	-	MF
zinc ion binding, nucleic acid binding	SNP (C/T)	Jcr4S01106.50	NON_SYNONYMOUS_CODING	-	MslI-D07	-	MF
zinc ion binding, nucleic acid binding	SNP (G/A)	Jcr4S01106.50	NON_SYNONYMOUS_CODING	-	MslI-A04, MslI-A06, MslI-A09, MslI-B07, MslI-B11, MslI-B12, MslI-C08, MslI-D08, MslI-D09, MslI-F02, MslI-F03, MslI-F06, MslI-F07, MslI-F12, MslI-G04, MslI-G05, MslI-H10	-	MF
zinc ion binding, nucleic acid binding	SNP (C/T)	Jcr4S09785.10	NON_SYNONYMOUS_CODING	-	MslI-H02	-	MF
zinc ion binding, nucleic acid binding	SNP (T/A)	Jcr4S01877.20	NON_SYNONYMOUS_CODING	-	MslI-D10	-	MF
zinc ion binding, nucleic acid binding	SNP (C/T)	Jcr4S02290.50	NON_SYNONYMOUS_CODING	-	MslI-E01	-	MF
zinc ion binding, nucleic acid binding	SNP (G/C)	Jcr4S04951.40	NON_SYNONYMOUS_CODING	-	MslI-H02	-	MF
zinc ion binding, nucleic acid binding	SNP (A/C)	Jcr4S04951.40	NON_SYNONYMOUS_CODING	-	MslI-E05	-	MF
zinc ion binding, nucleic acid binding	SNP (G/A)	Jcr4S01877.20	NON_SYNONYMOUS_CODING	-	MslI-C09, MslI-G11	-	MF
zinc ion binding, nucleic acid binding	SNP (C/T)	Jcr4S02041.10	NON_SYNONYMOUS_CODING	-	MslI-F03	-	MF
zinc ion binding, nucleic acid binding	SNP (A/C)	Jcr4S02290.50	NON_SYNONYMOUS_CODING	-	MslI-D11	-	MF
zinc ion binding, nucleic acid binding	SNP (G/A)	Jcr4S02496.10	NON_SYNONYMOUS_CODING	-	MslI-B01, MslI-F04	-	MF
zinc ion binding, nucleic acid binding	SNP (C/A)	Jcr4S16797.10	NON_SYNONYMOUS_CODING	MslI-A01, MslI-A02, MslI-A03, MslI-A04, MslI-A05, MslI-A06, MslI-A07, MslI-A08, MslI-A09, MslI-A10, MslI-A11, MslI-A12, MslI-B01, MslI-B02, MslI-B03, MslI-B04, MslI-B05, MslI-B06, MslI-B07, MslI-B08, MslI-B09, MslI-B10, MslI-B11, MslI-B12, MslI-C01, MslI-C02, MslI-C03, MslI-C04, MslI-C05, MslI-C06, MslI-C07, MslI-C08, MslI-C10, MslI-C11, MslI-D01, MslI-D02, MslI-D03, MslI-D04, MslI-D05, MslI-D07,…	MslI-C09, MslI-C12, MslI-F09	-	MF
zinc ion binding, nucleic acid binding	SNP (G/A)	Jcr4S13119.10	NON_SYNONYMOUS_CODING	-	MslI-B02, MslI-E10, MslI-G01	-	MF
zinc ion binding, nucleic acid binding	SNP (C/T)	Jcr4S13119.10	NON_SYNONYMOUS_CODING	-	MslI-E07	-	MF
zinc ion binding, nucleic acid binding	SNP (C/A)	Jcr4S00316.10	NON_SYNONYMOUS_CODING	-	MslI-A01, MslI-C09, MslI-C12, MslI-E06, MslI-E11, MslI-F11	-	MF
zinc ion binding, nucleic acid binding	SNP (C/T)	Jcr4S11463.10	NON_SYNONYMOUS_CODING	-	MslI-B05, MslI-B07, MslI-E01, MslI-E07, MslI-F09, MslI-G08	-	MF
zinc ion binding, nucleic acid binding	SNP (A/G)	Jcr4S10067.30	NON_SYNONYMOUS_CODING	-	MslI-A03, MslI-A10, MslI-A11, MslI-B02, MslI-B09, MslI-B12, MslI-C06, MslI-F06	-	MF
zinc ion binding, nucleic acid binding	SNP (A/G)	Jcr4S07636.10	NON_SYNONYMOUS_CODING	-	MslI-A02, MslI-A09, MslI-A10, MslI-D08, MslI-E01, MslI-E02, MslI-E11	-	MF
zinc ion binding, nucleic acid binding	SNP (A/C)	Jcr4S13119.10	NON_SYNONYMOUS_CODING	-	MslI-C01	-	MF
zinc ion binding, nucleic acid binding	SNP (G/A)	Jcr4S04371.30	NON_SYNONYMOUS_CODING	-	MslI-A03, MslI-B04, MslI-D01, MslI-D03, MslI-E02, MslI-F03	-	MF
zinc ion binding, nucleic acid binding	SNP (C/T)	Jcr4S04940.20	NON_SYNONYMOUS_CODING	-	MslI-B05, MslI-B06, MslI-B11, MslI-B12, MslI-D05, MslI-D07, MslI-E02, MslI-E08, MslI-G11, MslI-H05	-	MF
zinc ion binding, nucleic acid binding	SNP (C/T)	Jcr4S02171.10	NON_SYNONYMOUS_CODING	-	MslI-A07, MslI-A12, MslI-B06, MslI-C04, MslI-C05, MslI-C09, MslI-D05, MslI-E06, MslI-E09, MslI-F02, MslI-F09, MslI-F10, MslI-G04, MslI-G12, MslI-H04, MslI-H05, MslI-H10	-	MF
zinc ion binding, nucleic acid binding	SNP (G/C)	Jcr4U29081.10	NON_SYNONYMOUS_CODING	-	MslI-G09	-	MF
zinc ion binding, nucleic acid binding	INDEL (TC/T)	Jcr4U29081.10	FRAME_SHIFT	-	-	MslI-G09	MF
zinc ion binding, nucleic acid binding	SNP (T/A)	Jcr4U29475.10	NON_SYNONYMOUS_CODING	-	MslI-A03	-	MF
zinc ion binding, nucleic acid binding	SNP (G/A)	Jcr4S05965.30	NON_SYNONYMOUS_CODING	-	MslI-A04, MslI-A05, MslI-A08, MslI-B02, MslI-B03, MslI-C03, MslI-C07, MslI-C11, MslI-D10, MslI-E05, MslI-E10, MslI-F01, MslI-F02, MslI-F05, MslI-F06, MslI-G03, MslI-G09, MslI-H02, MslI-H04, MslI-H06, MslI-H10	-	MF
zinc ion binding, nucleic acid binding	SNP (C/T)	Jcr4S05965.30	NON_SYNONYMOUS_CODING	-	MslI-A01, MslI-A07, MslI-A08, MslI-A10, MslI-B04, MslI-B05, MslI-B06, MslI-B10, MslI-B12, MslI-C04, MslI-C05, MslI-C08, MslI-E01, MslI-E03, MslI-E04, MslI-E10, MslI-E11, MslI-F01, MslI-F03, MslI-F04, MslI-G06, MslI-G09, MslI-G11, MslI-H10	-	MF
zinc ion binding, nucleic acid binding	SNP (G/A)	Jcr4S05965.30	NON_SYNONYMOUS_CODING	-	MslI-A04, MslI-A05, MslI-A08, MslI-B02, MslI-B03, MslI-B07, MslI-C07, MslI-C08, MslI-C11, MslI-D09, MslI-D10, MslI-E05, MslI-E10, MslI-F01, MslI-F02, MslI-F05, MslI-F06, MslI-G03, MslI-G09, MslI-H02, MslI-H04, MslI-H06, MslI-H10	-	MF
zinc ion binding, nucleic acid binding	SNP (G/T)	Jcr4S03877.40	NON_SYNONYMOUS_CODING	-	MslI-A01, MslI-A05, MslI-A06, MslI-A07, MslI-A11, MslI-A12, MslI-C01, MslI-C02, MslI-D02, MslI-F01, MslI-F07, MslI-F08, MslI-G07, MslI-H06, MslI-H08	-	MF
zinc ion binding, nucleic acid binding	SNP (G/T)	Jcr4S02052.10	NON_SYNONYMOUS_CODING	MslI-A01, MslI-A02, MslI-A03, MslI-A04, MslI-A05, MslI-A06, MslI-A10, MslI-A11, MslI-A12, MslI-B01, MslI-B02, MslI-B03, MslI-B06, MslI-B07, MslI-B08, MslI-B11, MslI-B12, MslI-C01, MslI-C03, MslI-C04, MslI-C06, MslI-C07, MslI-C08, MslI-C10, MslI-D03, MslI-D04, MslI-D05, MslI-D07, MslI-D09, MslI-D10, MslI-D12, MslI-E01, MslI-E02, MslI-E04, MslI-E05, MslI-E06, MslI-E08, MslI-E09, MslI-E11, MslI-E12,…	MslI-A07, MslI-A09, MslI-B04, MslI-B05, MslI-B10, MslI-C02, MslI-C05, MslI-D01, MslI-D02, MslI-E03, MslI-E07, MslI-E10, MslI-G05, MslI-G07, MslI-H07	-	MF
zinc ion binding, nucleic acid binding	SNP (T/A)	Jcr4S00705.30	NON_SYNONYMOUS_CODING	-	MslI-C08, MslI-G06	-	MF
zinc ion binding, nucleic acid binding	SNP (T/A)	Jcr4S01781.90	NON_SYNONYMOUS_CODING	-	MslI-A01, MslI-A02, MslI-A04, MslI-A09, MslI-A12, MslI-B09, MslI-B11, MslI-C03, MslI-C04, MslI-C05, MslI-C06, MslI-C11, MslI-D01, MslI-D03, MslI-D05, MslI-D07, MslI-D10, MslI-E01, MslI-E05, MslI-E09, MslI-E12, MslI-F05, MslI-F08, MslI-G03, MslI-G04, MslI-G05, MslI-G06, MslI-G07, MslI-G08, MslI-G10, MslI-G12, MslI-H02, MslI-H04, MslI-H09, MslI-H11	-	MF
zinc ion binding, nucleic acid binding	SNP (G/T)	Jcr4S01781.90	NON_SYNONYMOUS_CODING	-	MslI-A03, MslI-A10, MslI-A11, MslI-B03, MslI-B04, MslI-B08, MslI-B11, MslI-B12, MslI-C01, MslI-C03, MslI-C04, MslI-C06, MslI-D02, MslI-D03, MslI-D10, MslI-D12, MslI-E08, MslI-E10, MslI-E11, MslI-F01, MslI-F02, MslI-F03, MslI-F05, MslI-F07, MslI-F10, MslI-F11, MslI-G04, MslI-G06, MslI-G09, MslI-G10, MslI-H01, MslI-H02, MslI-H03, MslI-H07, MslI-H08, MslI-H11	-	MF
zinc ion binding, nucleic acid binding	SNP (G/A)	Jcr4S11026.10	NON_SYNONYMOUS_CODING	-	MslI-A01, MslI-A10, MslI-A11, MslI-B01, MslI-B04, MslI-B05, MslI-B06, MslI-B08, MslI-B12, MslI-C03, MslI-C04, MslI-C07, MslI-C09, MslI-C12, MslI-D03, MslI-D04, MslI-D10, MslI-E01, MslI-E03, MslI-E04, MslI-E05, MslI-E07, MslI-E09, MslI-E10, MslI-F01, MslI-F03, MslI-F05, MslI-F10, MslI-F11, MslI-F12, MslI-G01, MslI-G02, MslI-G03, MslI-G07, MslI-H01, MslI-H06, MslI-H09	-	MF
zinc ion binding, nucleic acid binding	SNP (C/T)	Jcr4S14832.10	NON_SYNONYMOUS_CODING	-	MslI-A01, MslI-A02, MslI-A04, MslI-A08, MslI-B03, MslI-B05, MslI-B06, MslI-B07, MslI-B08, MslI-B10, MslI-B11, MslI-B12, MslI-C02, MslI-C04, MslI-C06, MslI-C08, MslI-C10, MslI-C11, MslI-D01, MslI-D04, MslI-D08, MslI-D12, MslI-E01, MslI-E05, MslI-E06, MslI-F01, MslI-F03, MslI-F06, MslI-F07, MslI-F08, MslI-F09, MslI-G04, MslI-G08, MslI-G10, MslI-G12, MslI-H02, MslI-H03, MslI-H05, MslI-H06, MslI-H08,…	-	MF
zinc ion binding, nucleic acid binding	SNP (C/A)	Jcr4S11026.10	NON_SYNONYMOUS_CODING	-	MslI-A01, MslI-A02, MslI-A03, MslI-A04, MslI-A06, MslI-B02, MslI-B11, MslI-B12, MslI-C01, MslI-C02, MslI-C05, MslI-C06, MslI-C08, MslI-C09, MslI-D02, MslI-D04, MslI-D09, MslI-E04, MslI-E05, MslI-E07, MslI-E08, MslI-E09, MslI-E10, MslI-E11, MslI-E12, MslI-F03, MslI-F04, MslI-F06, MslI-F08, MslI-F09, MslI-G03, MslI-G04, MslI-G06, MslI-G09, MslI-G10, MslI-H02, MslI-H03, MslI-H07, MslI-H08, MslI-H10,…	-	MF
zinc ion binding, nucleic acid binding	SNP (T/G)	Jcr4S09785.10	NON_SYNONYMOUS_CODING	-	MslI-A01, MslI-A03, MslI-B07, MslI-B10, MslI-B12, MslI-C02, MslI-C03, MslI-C08, MslI-D03, MslI-D09, MslI-F02, MslI-G02, MslI-G03, MslI-G09, MslI-H06	-	MF
zinc ion binding, nucleic acid binding	SNP (G/A)	Jcr4S14832.10	NON_SYNONYMOUS_CODING	-	MslI-A01, MslI-A03, MslI-A04, MslI-A06, MslI-A07, MslI-A08, MslI-A10, MslI-A11, MslI-A12, MslI-B08, MslI-B09, MslI-C07, MslI-C08, MslI-C10, MslI-D01, MslI-D02, MslI-D03, MslI-D05, MslI-D10, MslI-E01, MslI-E06, MslI-E08, MslI-E09, MslI-E10, MslI-E12, MslI-F01, MslI-F02, MslI-F03, MslI-F04, MslI-F05, MslI-F06, MslI-F07, MslI-F12, MslI-G01, MslI-G02, MslI-G03, MslI-G05, MslI-G06, MslI-G09, MslI-G10,…	-	MF
zinc ion binding, nucleic acid binding	SNP (C/T)	Jcr4S12672.10	STOP_GAINED	-	MslI-A06, MslI-A07, MslI-A08, MslI-A12, MslI-B02, MslI-B03, MslI-B07, MslI-B09, MslI-B10, MslI-B11, MslI-B12, MslI-C02, MslI-C03, MslI-C04, MslI-C07, MslI-C09, MslI-C10, MslI-D02, MslI-D03, MslI-D09, MslI-E03, MslI-E04, MslI-E06, MslI-E08, MslI-E10, MslI-E12, MslI-F01, MslI-F02, MslI-F08, MslI-F10, MslI-G05, MslI-G09, MslI-G10, MslI-H05, MslI-H08, MslI-H10, MslI-H11	-	MF
zinc ion binding, nucleic acid binding	SNP (C/T)	Jcr4S11026.10	NON_SYNONYMOUS_CODING	-	MslI-A01, MslI-A02, MslI-A03, MslI-A06, MslI-A07, MslI-A08, MslI-A09, MslI-A10, MslI-A12, MslI-B03, MslI-B05, MslI-B09, MslI-B10, MslI-B11, MslI-C01, MslI-C05, MslI-C06, MslI-C07, MslI-C10, MslI-C11, MslI-C12, MslI-D01, MslI-D05, MslI-D07, MslI-D09, MslI-D10, MslI-D12, MslI-E01, MslI-E02, MslI-E03, MslI-E04, MslI-E05, MslI-E06, MslI-E08, MslI-F01, MslI-F02, MslI-F05, MslI-F07, MslI-F08, MslI-F09,…	-	MF
zinc ion binding, nucleic acid binding	SNP (G/A)	Jcr4S01877.20	NON_SYNONYMOUS_CODING	-	MslI-A03, MslI-B07, MslI-B08, MslI-B09, MslI-E02, MslI-F03, MslI-G01, MslI-G07, MslI-H10, MslI-H11	-	MF
zinc ion binding, nucleic acid binding	SNP (C/G)	Jcr4S01877.20	NON_SYNONYMOUS_CODING	-	MslI-A02, MslI-A03, MslI-A04, MslI-A05, MslI-A06, MslI-A08, MslI-A09, MslI-A12, MslI-B01, MslI-B04, MslI-B05, MslI-B06, MslI-B08, MslI-B09, MslI-B12, MslI-C02, MslI-C03, MslI-C05, MslI-C06, MslI-C09, MslI-D01, MslI-D02, MslI-D03, MslI-D04, MslI-D10, MslI-D11, MslI-D12, MslI-E01, MslI-E02, MslI-E03, MslI-E07, MslI-E09, MslI-E11, MslI-E12, MslI-F01, MslI-F02, MslI-F03, MslI-F04, MslI-F07, MslI-F09,…	-	MF
zinc ion binding, nucleic acid binding	SNP (A/C)	Jcr4S01781.90	NON_SYNONYMOUS_CODING	-	MslI-A01, MslI-A02, MslI-A04, MslI-A05, MslI-A07, MslI-A08, MslI-A09, MslI-A10, MslI-A11, MslI-B01, MslI-B02, MslI-B04, MslI-B06, MslI-B07, MslI-B08, MslI-B10, MslI-C01, MslI-C02, MslI-C05, MslI-C08, MslI-C10, MslI-C11, MslI-D01, MslI-D02, MslI-D04, MslI-D05, MslI-D07, MslI-D09, MslI-E02, MslI-E03, MslI-E04, MslI-E06, MslI-E07, MslI-E08, MslI-E10, MslI-E11, MslI-F01, MslI-F02, MslI-F04, MslI-F08,…	-	MF
zinc ion binding, nucleic acid binding	SNP (G/A)	Jcr4S01877.20	NON_SYNONYMOUS_CODING	-	MslI-A01, MslI-A03, MslI-B07, MslI-B08, MslI-D05, MslI-E02, MslI-F03, MslI-G07, MslI-H11	-	MF
zinc ion binding, nucleic acid binding	SNP (C/T)	Jcr4S05965.30	NON_SYNONYMOUS_CODING	-	MslI-A01, MslI-A03, MslI-A06, MslI-A07, MslI-A08, MslI-A09, MslI-A10, MslI-A12, MslI-B01, MslI-B02, MslI-B03, MslI-B04, MslI-B05, MslI-B06, MslI-B09, MslI-B10, MslI-B12, MslI-C01, MslI-C03, MslI-C04, MslI-C05, MslI-C07, MslI-C08, MslI-C11, MslI-D01, MslI-D02, MslI-D03, MslI-D05, MslI-D07, MslI-D09, MslI-D10, MslI-E01, MslI-E03, MslI-E04, MslI-E07, MslI-E08, MslI-E09, MslI-E10, MslI-E11, MslI-E12,…	-	MF
zinc ion binding, nucleic acid binding	SNP (C/T)	Jcr4S01877.20	NON_SYNONYMOUS_CODING	-	MslI-A03, MslI-A09, MslI-A10, MslI-B02, MslI-B03, MslI-B05, MslI-B10, MslI-B11, MslI-C03, MslI-C05, MslI-C08, MslI-C11, MslI-D02, MslI-D09, MslI-E08, MslI-E09, MslI-E11, MslI-F03, MslI-F05, MslI-F07, MslI-F08, MslI-G09, MslI-H05, MslI-H06, MslI-H11	-	MF
zinc ion binding, nucleic acid binding	SNP (G/A)	Jcr4S14832.10	NON_SYNONYMOUS_CODING	-	MslI-A01, MslI-A02, MslI-A04, MslI-A05, MslI-A07, MslI-A08, MslI-A09, MslI-A12, MslI-B01, MslI-B03, MslI-B05, MslI-B06, MslI-B07, MslI-B08, MslI-B09, MslI-B10, MslI-B11, MslI-B12, MslI-C02, MslI-C03, MslI-C04, MslI-C05, MslI-C06, MslI-C07, MslI-C08, MslI-C10, MslI-C11, MslI-D01, MslI-D03, MslI-D04, MslI-D05, MslI-D07, MslI-D08, MslI-D09, MslI-D10, MslI-D12, MslI-E01, MslI-E03, MslI-E04, MslI-E05,…	-	MF
zinc ion binding, nucleic acid binding	SNP (C/T)	Jcr4S01877.20	NON_SYNONYMOUS_CODING	-	MslI-A01, MslI-A02, MslI-A03, MslI-A04, MslI-A05, MslI-A07, MslI-A08, MslI-A09, MslI-A10, MslI-A12, MslI-B02, MslI-B03, MslI-B05, MslI-B06, MslI-B07, MslI-B08, MslI-B09, MslI-B10, MslI-B11, MslI-C01, MslI-C02, MslI-C03, MslI-C04, MslI-C05, MslI-C06, MslI-C07, MslI-C08, MslI-C09, MslI-C10, MslI-C11, MslI-C12, MslI-D01, MslI-D02, MslI-D03, MslI-D05, MslI-D07, MslI-D08, MslI-D09, MslI-D11, MslI-D12,…	-	MF
zinc ion binding, nucleic acid binding	SNP (G/A)	Jcr4S20131.10	NON_SYNONYMOUS_CODING	-	MslI-A01, MslI-A04, MslI-A05, MslI-A06, MslI-A12, MslI-B01, MslI-B02, MslI-B03, MslI-B04, MslI-B05, MslI-B06, MslI-B07, MslI-B08, MslI-B09, MslI-B10, MslI-B11, MslI-B12, MslI-C01, MslI-C02, MslI-C03, MslI-C04, MslI-C05, MslI-C07, MslI-C08, MslI-C10, MslI-C11, MslI-C12, MslI-D02, MslI-D04, MslI-D05, MslI-D07, MslI-D09, MslI-D10, MslI-D11, MslI-D12, MslI-E01, MslI-E04, MslI-E05, MslI-E09, MslI-E10,…	-	MF
zinc ion binding, nucleic acid binding	SNP (T/C)	Jcr4S05965.30	NON_SYNONYMOUS_CODING	-	MslI-A01, MslI-A03, MslI-A04, MslI-A06, MslI-A09, MslI-A12, MslI-B01, MslI-B02, MslI-B03, MslI-B04, MslI-B10, MslI-B11, MslI-B12, MslI-C01, MslI-C03, MslI-C04, MslI-C05, MslI-C07, MslI-C08, MslI-C09, MslI-C10, MslI-C11, MslI-C12, MslI-D01, MslI-D02, MslI-D03, MslI-D07, MslI-D09, MslI-D10, MslI-D11, MslI-D12, MslI-E01, MslI-E02, MslI-E03, MslI-E05, MslI-E06, MslI-E08, MslI-E09, MslI-E12, MslI-F04,…	-	MF
zinc ion binding, nucleic acid binding	SNP (A/C)	Jcr4S10817.20	NON_SYNONYMOUS_CODING	-	MslI-A01, MslI-A02, MslI-A03, MslI-A04, MslI-A05, MslI-A06, MslI-A07, MslI-A08, MslI-A09, MslI-A10, MslI-A11, MslI-A12, MslI-B01, MslI-B02, MslI-B03, MslI-B04, MslI-B05, MslI-B06, MslI-B07, MslI-B08, MslI-B09, MslI-B10, MslI-B11, MslI-B12, MslI-C01, MslI-C02, MslI-C03, MslI-C04, MslI-C05, MslI-C06, MslI-C07, MslI-C09, MslI-C10, MslI-C11, MslI-D01, MslI-D02, MslI-D03, MslI-D04, MslI-D05, MslI-D08,…	-	MF
zinc ion binding, nucleic acid binding	SNP (C/T)	Jcr4S10817.20	NON_SYNONYMOUS_CODING	MslI-C08, MslI-C12, MslI-D07, MslI-D12, MslI-G11	MslI-A01, MslI-A02, MslI-A03, MslI-A04, MslI-A05, MslI-A06, MslI-A07, MslI-A08, MslI-A09, MslI-A10, MslI-A11, MslI-A12, MslI-B01, MslI-B02, MslI-B03, MslI-B04, MslI-B05, MslI-B06, MslI-B07, MslI-B08, MslI-B09, MslI-B10, MslI-B11, MslI-B12, MslI-C01, MslI-C02, MslI-C03, MslI-C04, MslI-C05, MslI-C06, MslI-C07, MslI-C09, MslI-C10, MslI-C11, MslI-D01, MslI-D02, MslI-D03, MslI-D04, MslI-D05, MslI-D08,…	-	MF
zinc ion binding, nucleic acid binding	SNP (A/T)	Jcr4S10817.20	STOP_GAINED	MslI-C08, MslI-C12, MslI-D07, MslI-D12, MslI-G11	MslI-A01, MslI-A02, MslI-A03, MslI-A04, MslI-A05, MslI-A06, MslI-A07, MslI-A08, MslI-A09, MslI-A10, MslI-A11, MslI-A12, MslI-B01, MslI-B02, MslI-B03, MslI-B04, MslI-B05, MslI-B06, MslI-B07, MslI-B08, MslI-B09, MslI-B10, MslI-B11, MslI-B12, MslI-C01, MslI-C02, MslI-C03, MslI-C04, MslI-C05, MslI-C06, MslI-C07, MslI-C09, MslI-C10, MslI-C11, MslI-D01, MslI-D02, MslI-D03, MslI-D04, MslI-D05, MslI-D08,…	-	MF
zinc ion binding, nucleic acid binding	SNP (C/T)	Jcr4S20131.10	STOP_GAINED	-	MslI-A01, MslI-A03, MslI-A04, MslI-A05, MslI-A06, MslI-A07, MslI-A09, MslI-A12, MslI-B01, MslI-B02, MslI-B04, MslI-B05, MslI-B06, MslI-B07, MslI-B10, MslI-B11, MslI-C01, MslI-C02, MslI-C03, MslI-C04, MslI-C07, MslI-C08, MslI-C10, MslI-C11, MslI-C12, MslI-D01, MslI-D02, MslI-D03, MslI-D04, MslI-D05, MslI-D07, MslI-D09, MslI-D10, MslI-E01, MslI-E02, MslI-E03, MslI-E05, MslI-E07, MslI-E08, MslI-E09,…	-	MF
zinc ion binding, nucleic acid binding	SNP (C/T)	Jcr4S20131.10	NON_SYNONYMOUS_CODING	-	MslI-A01, MslI-A03, MslI-A04, MslI-A05, MslI-A06, MslI-A07, MslI-A09, MslI-A12, MslI-B01, MslI-B02, MslI-B03, MslI-B04, MslI-B05, MslI-B06, MslI-B07, MslI-B10, MslI-B11, MslI-C01, MslI-C02, MslI-C03, MslI-C04, MslI-C07, MslI-C08, MslI-C10, MslI-C11, MslI-C12, MslI-D01, MslI-D02, MslI-D03, MslI-D04, MslI-D05, MslI-D07, MslI-D09, MslI-D10, MslI-D12, MslI-E01, MslI-E02, MslI-E03, MslI-E04, MslI-E05,…	-	MF
zinc ion binding, nucleic acid binding	SNP (G/T)	Jcr4S20131.10	STOP_GAINED	MslI-C09	MslI-A01, MslI-A02, MslI-A03, MslI-A04, MslI-A05, MslI-A06, MslI-A07, MslI-A08, MslI-A09, MslI-A10, MslI-A11, MslI-A12, MslI-B01, MslI-B02, MslI-B03, MslI-B04, MslI-B05, MslI-B06, MslI-B07, MslI-B08, MslI-B09, MslI-B10, MslI-B11, MslI-B12, MslI-C01, MslI-C02, MslI-C03, MslI-C04, MslI-C05, MslI-C06, MslI-C07, MslI-C08, MslI-C10, MslI-C11, MslI-C12, MslI-D01, MslI-D02, MslI-D03, MslI-D04, MslI-D05,…	-	MF
zinc ion binding, nucleic acid binding	SNP (C/G)	Jcr4S20131.10	NON_SYNONYMOUS_CODING	MslI-C09	MslI-A01, MslI-A02, MslI-A03, MslI-A04, MslI-A05, MslI-A06, MslI-A07, MslI-A08, MslI-A09, MslI-A10, MslI-A11, MslI-A12, MslI-B01, MslI-B02, MslI-B03, MslI-B04, MslI-B05, MslI-B06, MslI-B07, MslI-B08, MslI-B09, MslI-B10, MslI-B11, MslI-B12, MslI-C01, MslI-C02, MslI-C03, MslI-C04, MslI-C05, MslI-C06, MslI-C07, MslI-C08, MslI-C10, MslI-C11, MslI-C12, MslI-D01, MslI-D02, MslI-D03, MslI-D04, MslI-D05,…	-	MF
zinc ion binding, nucleic acid binding	SNP (G/A)	Jcr4S03904.20	NON_SYNONYMOUS_CODING	-	MslI-F02	-	MF
zinc ion binding, nucleic acid binding	SNP (C/A)	Jcr4U29475.10	NON_SYNONYMOUS_CODING	-	MslI-B12, MslI-C03, MslI-C04	-	MF
zinc ion binding, nucleic acid binding	SNP (G/T)	Jcr4S02496.10	STOP_GAINED	-	MslI-B02, MslI-C01, MslI-E07, MslI-E09, MslI-G03	-	MF
zinc ion binding, nucleic acid binding	SNP (T/A)	Jcr4S03657.30	NON_SYNONYMOUS_CODING	MslI-A02, MslI-B04	MslI-A01, MslI-A03, MslI-A04, MslI-A05, MslI-A06, MslI-A07, MslI-A08, MslI-A09, MslI-A12, MslI-B01, MslI-B02, MslI-B03, MslI-B05, MslI-B06, MslI-B07, MslI-B09, MslI-B10, MslI-B11, MslI-B12, MslI-C01, MslI-C03, MslI-C04, MslI-C05, MslI-C07, MslI-C08, MslI-C10, MslI-C11, MslI-D01, MslI-D02, MslI-D03, MslI-D04, MslI-D05, MslI-D10, MslI-D11, MslI-E01, MslI-E02, MslI-E03, MslI-E04, MslI-E05, MslI-E06,…	-	MF
zinc ion binding, nucleic acid binding	SNP (G/A)	Jcr4U29980.10	NON_SYNONYMOUS_CODING	-	MslI-D02	-	MF
zinc ion binding, nucleic acid binding	SNP (C/T)	Jcr4S06140.20	NON_SYNONYMOUS_CODING	-	MslI-A03, MslI-A04, MslI-A05, MslI-A07, MslI-A08, MslI-A09, MslI-B01, MslI-B02, MslI-B03, MslI-B10, MslI-C01, MslI-C04, MslI-C10, MslI-C11, MslI-D03, MslI-D04, MslI-D11, MslI-E02, MslI-E03, MslI-E05, MslI-E10, MslI-F02, MslI-F04, MslI-F07, MslI-F08, MslI-F09, MslI-F10, MslI-G01, MslI-G02, MslI-G03, MslI-G09, MslI-H04, MslI-H07, MslI-H09, MslI-H11	-	MF
zinc ion binding, nucleic acid binding	SNP (G/A)	Jcr4S03860.30	NON_SYNONYMOUS_CODING	-	MslI-A12, MslI-B02, MslI-B04, MslI-B10, MslI-B11, MslI-C08, MslI-D02, MslI-E12, MslI-G02, MslI-G09	-	MF
zinc ion binding, nucleic acid binding	SNP (C/T)	Jcr4S15013.10	NON_SYNONYMOUS_CODING	MslI-F08	MslI-A05, MslI-A10, MslI-A12, MslI-B02, MslI-B03, MslI-B10, MslI-C01, MslI-D01, MslI-E08, MslI-E09, MslI-E10, MslI-F07, MslI-F09, MslI-F10, MslI-G03, MslI-G06, MslI-G07, MslI-G09, MslI-H04, MslI-H07, MslI-H09	-	MF
zinc ion binding, nucleic acid binding	SNP (G/A)	Jcr4S03860.30	NON_SYNONYMOUS_CODING	-	MslI-A01, MslI-A09, MslI-A12, MslI-B05, MslI-B06, MslI-E02, MslI-E09, MslI-E10, MslI-F08, MslI-F10, MslI-G02, MslI-G07, MslI-G09, MslI-G12, MslI-H09, MslI-H10, MslI-H11	-	MF
zinc ion binding, nucleic acid binding	SNP (C/T)	Jcr4S00757.10	NON_SYNONYMOUS_CODING	-	MslI-F09	-	MF
zinc ion binding, nucleic acid binding	SNP (C/T)	Jcr4S09378.20	STOP_GAINED	-	MslI-C03	-	MF
zinc ion binding, nucleic acid binding	SNP (G/A)	Jcr4S09378.20	NON_SYNONYMOUS_CODING	-	MslI-C03	-	MF
zinc ion binding, nucleic acid binding	SNP (C/T)	Jcr4S02835.10	NON_SYNONYMOUS_CODING	-	MslI-A03, MslI-A12, MslI-B05, MslI-C05, MslI-F03	-	MF
zinc ion binding, nucleic acid binding	SNP (T/C)	Jcr4S02835.10	NON_SYNONYMOUS_CODING	-	MslI-A03, MslI-A04, MslI-A12, MslI-B02, MslI-B11, MslI-C08, MslI-E01, MslI-E09	-	MF
zinc ion binding, nucleic acid binding	SNP (G/A)	Jcr4S03673.10	NON_SYNONYMOUS_CODING	-	MslI-H06	-	MF
zinc ion binding, nucleic acid binding	SNP (G/A)	Jcr4U31756.10	NON_SYNONYMOUS_CODING	-	MslI-D02, MslI-E09, MslI-G01	-	MF
zinc ion binding, nucleic acid binding	SNP (G/T)	Jcr4S07985.30	NON_SYNONYMOUS_CODING	-	MslI-E09	-	MF
zinc ion binding, nucleic acid binding	SNP (C/T)	Jcr4S05965.30	NON_SYNONYMOUS_CODING	-	MslI-A03, MslI-A10, MslI-B11, MslI-C03, MslI-D01, MslI-D02, MslI-E02, MslI-E05, MslI-E09, MslI-F03, MslI-F05, MslI-F09, MslI-G02, MslI-G03, MslI-G07, MslI-H07, MslI-H09	-	MF
zinc ion binding, nucleic acid binding	SNP (T/A)	Jcr4S00581.20	NON_SYNONYMOUS_CODING	-	MslI-D11, MslI-F08	-	MF
zinc ion binding, nucleic acid binding	SNP (C/T)	Jcr4S08374.60	NON_SYNONYMOUS_CODING	-	MslI-B10, MslI-C04, MslI-C10, MslI-D07, MslI-E09, MslI-F04	-	MF
zinc ion binding, nucleic acid binding	SNP (A/G)	Jcr4S05965.30	NON_SYNONYMOUS_CODING	-	MslI-B11	-	MF
zinc ion binding, nucleic acid binding	SNP (G/A)	Jcr4S05965.30	NON_SYNONYMOUS_CODING	-	MslI-A09, MslI-B05, MslI-B11, MslI-E05, MslI-E09	-	MF
zinc ion binding, nucleic acid binding	SNP (G/A)	Jcr4S09610.10	NON_SYNONYMOUS_CODING	MslI-A12, MslI-B01, MslI-D09, MslI-E08, MslI-F04, MslI-G06, MslI-G09, MslI-H06, MslI-H09, MslI-H11	-	-	MF
zinc ion binding, nucleic acid binding	SNP (G/A)	Jcr4S19604.10	NON_SYNONYMOUS_CODING	-	MslI-B11	-	MF
zinc ion binding, nucleic acid binding	SNP (G/T)	Jcr4S00417.10	NON_SYNONYMOUS_CODING	-	MslI-G07, MslI-G09, MslI-H09	-	MF
zinc ion binding, nucleic acid binding	SNP (G/A)	Jcr4S02496.10	STOP_GAINED	MslI-A05, MslI-E09	-	-	MF
zinc ion binding, nucleic acid binding	SNP (G/A)	Jcr4S05441.40	NON_SYNONYMOUS_CODING	-	MslI-F09	-	MF
zinc ion binding, nucleic acid binding	SNP (G/A)	Jcr4S04773.30	NON_SYNONYMOUS_CODING	-	MslI-B11	-	MF
zinc ion binding, nucleic acid binding	SNP (G/T)	Jcr4S04371.30	NON_SYNONYMOUS_CODING	-	MslI-A12, MslI-B11, MslI-E08, MslI-E09, MslI-F07, MslI-G07, MslI-H07, MslI-H11	-	MF

## Sheet: Table_5_CC
CC	Mutation	Gene	Effect	Samples with homomoygous SNPs for alternative allele	Samples with heterozygous SNPs	Samples with InDels	Type
1,3-beta-D-glucan synthase complex	SNP (G/C)	Jcr4S02300.70	NON_SYNONYMOUS_CODING	MslI-A01, MslI-A03, MslI-A04, MslI-A05, MslI-A06, MslI-A08, MslI-A12, MslI-B01, MslI-B02, MslI-B04, MslI-B09, MslI-B10, MslI-B11, MslI-C02, MslI-C05, MslI-C08, MslI-C10, MslI-C11, MslI-D02, MslI-D03, MslI-D04, MslI-D05, MslI-D09, MslI-D11, MslI-D12, MslI-E02, MslI-E07, MslI-E09, MslI-F04, MslI-F05, MslI-F06, MslI-F07, MslI-F08, MslI-F09, MslI-F10, MslI-F12, MslI-G01, MslI-G03, MslI-G05, MslI-G06,…	-	-	CC
1,3-beta-D-glucan synthase complex	SNP (C/G)	Jcr4S00424.90	NON_SYNONYMOUS_CODING	MslI-A01, MslI-A03, MslI-A04, MslI-A05, MslI-A07, MslI-A09, MslI-B01, MslI-B04, MslI-B05, MslI-C01, MslI-C03, MslI-C07, MslI-C10, MslI-D01, MslI-D02, MslI-D03, MslI-D04, MslI-E02, MslI-E03, MslI-E04, MslI-E06, MslI-E10, MslI-E12, MslI-F03, MslI-F04, MslI-F06, MslI-G01, MslI-G03, MslI-G05, MslI-G08, MslI-H01, MslI-H04, MslI-H06	MslI-A12, MslI-B03, MslI-B11, MslI-C04, MslI-C08, MslI-C09, MslI-C12, MslI-D05, MslI-D09, MslI-D10, MslI-E08, MslI-E09, MslI-E11, MslI-F09, MslI-G02, MslI-G07, MslI-G12, MslI-H07, MslI-H09, MslI-H11	-	CC
cell wall	SNP (T/G)	Jcr4S04375.30	STOP_GAINED	MslI-A03, MslI-A04, MslI-A05, MslI-A06, MslI-A07, MslI-A08, MslI-A09, MslI-A12, MslI-B01, MslI-B02, MslI-B03, MslI-B04, MslI-B05, MslI-B06, MslI-B07, MslI-B09, MslI-B10, MslI-B11, MslI-B12, MslI-C01, MslI-C02, MslI-C03, MslI-C04, MslI-C05, MslI-C07, MslI-C08, MslI-C10, MslI-C11, MslI-D01, MslI-D02, MslI-D03, MslI-D04, MslI-D09, MslI-D10, MslI-E01, MslI-E02, MslI-E03, MslI-E04, MslI-E05, MslI-E07,…	MslI-C09, MslI-C12, MslI-F09	-	CC
clathrin adaptor complex, Golgi apparatus	SNP (C/A)	Jcr4S01986.40	NON_SYNONYMOUS_CODING	-	MslI-E01	-	CC
cytoplasm	SNP (A/T)	Jcr4S00314.30	NON_SYNONYMOUS_CODING	MslI-C03, MslI-C07, MslI-G03	MslI-C12	-	CC
extracellular region	SNP (A/G)	Jcr4S09090.10	NON_SYNONYMOUS_CODING	MslI-A01, MslI-A03, MslI-A12, MslI-B01, MslI-B04, MslI-B05, MslI-B10, MslI-C03, MslI-C08, MslI-D02, MslI-D09, MslI-E04, MslI-E05, MslI-E09, MslI-E12, MslI-G02, MslI-G03, MslI-G05, MslI-G06, MslI-G08, MslI-G09, MslI-H01, MslI-H09, MslI-H11	-	-	CC
extracellular region	SNP (G/A)	Jcr4S09090.10	NON_SYNONYMOUS_CODING	MslI-A01, MslI-A03, MslI-A12, MslI-B01, MslI-B04, MslI-B05, MslI-B10, MslI-C03, MslI-C08, MslI-D02, MslI-D09, MslI-D12, MslI-E04, MslI-E05, MslI-E09, MslI-E12, MslI-G02, MslI-G03, MslI-G05, MslI-G06, MslI-G08, MslI-G09, MslI-H01, MslI-H09, MslI-H11	-	-	CC
integral to membrane	SNP (T/A)	Jcr4S02994.10	NON_SYNONYMOUS_CODING	-	MslI-A01, MslI-A02, MslI-A03, MslI-A04, MslI-A05, MslI-A06, MslI-A07, MslI-A08, MslI-A09, MslI-A10, MslI-A12, MslI-B01, MslI-B02, MslI-B03, MslI-B04, MslI-B05, MslI-B06, MslI-B07, MslI-B08, MslI-B09, MslI-B10, MslI-B11, MslI-B12, MslI-C01, MslI-C02, MslI-C03, MslI-C04, MslI-C05, MslI-C06, MslI-C07, MslI-C08, MslI-C10, MslI-C11, MslI-C12, MslI-D01, MslI-D02, MslI-D03, MslI-D04, MslI-D05, MslI-D07,…	-	CC
integral to membrane	SNP (C/T)	Jcr4S02994.10	NON_SYNONYMOUS_CODING	-	MslI-A01, MslI-A03, MslI-A04, MslI-A05, MslI-A06, MslI-A07, MslI-A08, MslI-A09, MslI-A10, MslI-A12, MslI-B01, MslI-B02, MslI-B03, MslI-B04, MslI-B05, MslI-B06, MslI-B07, MslI-B08, MslI-B09, MslI-B10, MslI-B11, MslI-B12, MslI-C01, MslI-C02, MslI-C03, MslI-C04, MslI-C05, MslI-C06, MslI-C07, MslI-C08, MslI-C10, MslI-C11, MslI-C12, MslI-D01, MslI-D02, MslI-D03, MslI-D04, MslI-D05, MslI-D07, MslI-D08,…	-	CC
integral to membrane	SNP (C/G)	Jcr4S02994.10	NON_SYNONYMOUS_CODING	-	MslI-A01, MslI-A03, MslI-A04, MslI-A05, MslI-A06, MslI-A07, MslI-A08, MslI-A09, MslI-A10, MslI-A12, MslI-B01, MslI-B02, MslI-B03, MslI-B04, MslI-B05, MslI-B06, MslI-B07, MslI-B08, MslI-B09, MslI-B10, MslI-B11, MslI-B12, MslI-C01, MslI-C02, MslI-C03, MslI-C04, MslI-C05, MslI-C06, MslI-C07, MslI-C08, MslI-C10, MslI-C11, MslI-C12, MslI-D01, MslI-D02, MslI-D03, MslI-D04, MslI-D05, MslI-D07, MslI-D08,…	-	CC
membrane	SNP (G/T)	Jcr4S00163.10	NON_SYNONYMOUS_CODING	-	MslI-A05, MslI-C12, MslI-E05	-	CC
membrane	SNP (C/G)	Jcr4S00177.210	NON_SYNONYMOUS_CODING	-	MslI-A01, MslI-A03, MslI-A05, MslI-A09, MslI-A10, MslI-A12, MslI-B01, MslI-B02, MslI-B03, MslI-B04, MslI-B07, MslI-B10, MslI-B11, MslI-C03, MslI-C04, MslI-C05, MslI-C08, MslI-C10, MslI-D02, MslI-D03, MslI-D09, MslI-E01, MslI-E03, MslI-E07, MslI-E08, MslI-E09, MslI-E10, MslI-F01, MslI-F02, MslI-F05, MslI-F06, MslI-F10, MslI-F12, MslI-G02, MslI-G03, MslI-G07, MslI-G09, MslI-H01, MslI-H02, MslI-H04,…	-	CC
membrane	SNP (T/C)	Jcr4S00177.210	NON_SYNONYMOUS_CODING	-	MslI-A01, MslI-A03, MslI-A05, MslI-A09, MslI-A10, MslI-A12, MslI-B01, MslI-B02, MslI-B03, MslI-B04, MslI-B07, MslI-B10, MslI-B11, MslI-C01, MslI-C03, MslI-C04, MslI-C05, MslI-C08, MslI-C10, MslI-D02, MslI-D03, MslI-D07, MslI-D09, MslI-E01, MslI-E02, MslI-E03, MslI-E07, MslI-E08, MslI-E09, MslI-E10, MslI-F01, MslI-F02, MslI-F05, MslI-F06, MslI-F10, MslI-F12, MslI-G02, MslI-G03, MslI-G07, MslI-G09,…	-	CC
membrane	SNP (G/T)	Jcr4S00177.210	NON_SYNONYMOUS_CODING	MslI-D05	MslI-A01, MslI-A03, MslI-A05, MslI-A07, MslI-A09, MslI-A10, MslI-A12, MslI-B01, MslI-B02, MslI-B03, MslI-B04, MslI-B06, MslI-B07, MslI-B10, MslI-B11, MslI-C03, MslI-C04, MslI-C05, MslI-C08, MslI-C10, MslI-D02, MslI-D03, MslI-D07, MslI-D08, MslI-D09, MslI-E03, MslI-E06, MslI-E08, MslI-E09, MslI-E10, MslI-F01, MslI-F02, MslI-F05, MslI-F06, MslI-F08, MslI-F10, MslI-F12, MslI-G02, MslI-G03, MslI-G09,…	-	CC
membrane	SNP (C/T)	Jcr4S00177.210	NON_SYNONYMOUS_CODING	MslI-D05	MslI-A01, MslI-A03, MslI-A05, MslI-A07, MslI-A09, MslI-A10, MslI-A12, MslI-B01, MslI-B02, MslI-B03, MslI-B04, MslI-B06, MslI-B07, MslI-B10, MslI-B11, MslI-C03, MslI-C04, MslI-C05, MslI-C08, MslI-C10, MslI-D02, MslI-D03, MslI-D07, MslI-D08, MslI-D09, MslI-E03, MslI-E06, MslI-E08, MslI-E09, MslI-E10, MslI-F01, MslI-F02, MslI-F05, MslI-F06, MslI-F08, MslI-F10, MslI-F12, MslI-G02, MslI-G03, MslI-G07,…	-	CC
membrane	SNP (A/G)	Jcr4S00177.210	NON_SYNONYMOUS_CODING	-	MslI-A01, MslI-A03, MslI-A05, MslI-A09, MslI-A10, MslI-A12, MslI-B01, MslI-B02, MslI-B03, MslI-B04, MslI-B06, MslI-B07, MslI-B10, MslI-B11, MslI-C04, MslI-C05, MslI-C08, MslI-C10, MslI-D02, MslI-D03, MslI-D09, MslI-E03, MslI-E06, MslI-E08, MslI-E09, MslI-E10, MslI-F01, MslI-F02, MslI-F05, MslI-F06, MslI-F08, MslI-F10, MslI-F12, MslI-G02, MslI-G03, MslI-G07, MslI-G09, MslI-G12, MslI-H01, MslI-H02,…	-	CC
nucleus	SNP (C/T)	Jcr4S00793.90	NON_SYNONYMOUS_CODING	MslI-A08, MslI-C01, MslI-F10, MslI-G01, MslI-H08	MslI-A01, MslI-A02, MslI-A03, MslI-A04, MslI-A05, MslI-A06, MslI-A07, MslI-A09, MslI-A10, MslI-A12, MslI-B01, MslI-B02, MslI-B03, MslI-B04, MslI-B05, MslI-B06, MslI-B09, MslI-B10, MslI-B11, MslI-C03, MslI-C04, MslI-C05, MslI-C06, MslI-C07, MslI-C08, MslI-C09, MslI-C10, MslI-C11, MslI-D01, MslI-D02, MslI-D03, MslI-D04, MslI-D09, MslI-D12, MslI-E01, MslI-E02, MslI-E03, MslI-E04, MslI-E05, MslI-E06,…	-	CC
