# Supplementary material for: The Pattern and Distribution of Induced Mutations in J. curcas Using Reduced Representation Sequencing
Source: Front Plant Sci. 2018 Apr 23;9:524. doi: 10.3389/fpls.2018.00524 (PMC5944264; doi:10.3389/fpls.2018.00524)
Supplement: TABLE S6 — The nGBS variable alleles in genic regions assigned to KEGG pathways. [file Table_6.XLSX]

## Sheet: Supplementary_Table 6
KEGG pathway	Mutation	Gene	Effect	Samples with homomoygous SNPs for alternative allele	Samples with heterozygous SNPs	Samples indel
Ether lipid metabolism	SNP (C/G)	Jcr4S00177.210	NON_SYNONYMOUS_CODING	-	MslI-A01, MslI-A03, MslI-A05, MslI-A09, MslI-A10, MslI-A12, MslI-B01, MslI-B02, MslI-B03, MslI-B04, MslI-B07, MslI-B10, MslI-B11, MslI-C03, MslI-C04, MslI-C05, MslI-C08, MslI-C10, MslI-D02, MslI-D03, MslI-D09, MslI-E01, MslI-E03, MslI-E07, MslI-E08, MslI-E09, MslI-E10, MslI-F01, MslI-F02, MslI-F05, MslI-F06, MslI-F10, MslI-F12, MslI-G02, MslI-G03, MslI-G07, MslI-G09, MslI-H01, MslI-H02, MslI-H04,…	-
Ether lipid metabolism	SNP (T/C)	Jcr4S00177.210	NON_SYNONYMOUS_CODING	-	MslI-A01, MslI-A03, MslI-A05, MslI-A09, MslI-A10, MslI-A12, MslI-B01, MslI-B02, MslI-B03, MslI-B04, MslI-B07, MslI-B10, MslI-B11, MslI-C01, MslI-C03, MslI-C04, MslI-C05, MslI-C08, MslI-C10, MslI-D02, MslI-D03, MslI-D07, MslI-D09, MslI-E01, MslI-E02, MslI-E03, MslI-E07, MslI-E08, MslI-E09, MslI-E10, MslI-F01, MslI-F02, MslI-F05, MslI-F06, MslI-F10, MslI-F12, MslI-G02, MslI-G03, MslI-G07, MslI-G09,…	-
Ether lipid metabolism	SNP (G/T)	Jcr4S00177.210	NON_SYNONYMOUS_CODING	MslI-D05	MslI-A01, MslI-A03, MslI-A05, MslI-A07, MslI-A09, MslI-A10, MslI-A12, MslI-B01, MslI-B02, MslI-B03, MslI-B04, MslI-B06, MslI-B07, MslI-B10, MslI-B11, MslI-C03, MslI-C04, MslI-C05, MslI-C08, MslI-C10, MslI-D02, MslI-D03, MslI-D07, MslI-D08, MslI-D09, MslI-E03, MslI-E06, MslI-E08, MslI-E09, MslI-E10, MslI-F01, MslI-F02, MslI-F05, MslI-F06, MslI-F08, MslI-F10, MslI-F12, MslI-G02, MslI-G03, MslI-G09,…	-
Ether lipid metabolism	SNP (C/T)	Jcr4S00177.210	NON_SYNONYMOUS_CODING	MslI-D05	MslI-A01, MslI-A03, MslI-A05, MslI-A07, MslI-A09, MslI-A10, MslI-A12, MslI-B01, MslI-B02, MslI-B03, MslI-B04, MslI-B06, MslI-B07, MslI-B10, MslI-B11, MslI-C03, MslI-C04, MslI-C05, MslI-C08, MslI-C10, MslI-D02, MslI-D03, MslI-D07, MslI-D08, MslI-D09, MslI-E03, MslI-E06, MslI-E08, MslI-E09, MslI-E10, MslI-F01, MslI-F02, MslI-F05, MslI-F06, MslI-F08, MslI-F10, MslI-F12, MslI-G02, MslI-G03, MslI-G07,…	-
Ether lipid metabolism	SNP (A/G)	Jcr4S00177.210	NON_SYNONYMOUS_CODING	-	MslI-A01, MslI-A03, MslI-A05, MslI-A09, MslI-A10, MslI-A12, MslI-B01, MslI-B02, MslI-B03, MslI-B04, MslI-B06, MslI-B07, MslI-B10, MslI-B11, MslI-C04, MslI-C05, MslI-C08, MslI-C10, MslI-D02, MslI-D03, MslI-D09, MslI-E03, MslI-E06, MslI-E08, MslI-E09, MslI-E10, MslI-F01, MslI-F02, MslI-F05, MslI-F06, MslI-F08, MslI-F10, MslI-F12, MslI-G02, MslI-G03, MslI-G07, MslI-G09, MslI-G12, MslI-H01, MslI-H02,…	-
Glycerophospholipid metabolism	SNP (C/G)	Jcr4S00177.210	NON_SYNONYMOUS_CODING	-	MslI-A01, MslI-A03, MslI-A05, MslI-A09, MslI-A10, MslI-A12, MslI-B01, MslI-B02, MslI-B03, MslI-B04, MslI-B07, MslI-B10, MslI-B11, MslI-C03, MslI-C04, MslI-C05, MslI-C08, MslI-C10, MslI-D02, MslI-D03, MslI-D09, MslI-E01, MslI-E03, MslI-E07, MslI-E08, MslI-E09, MslI-E10, MslI-F01, MslI-F02, MslI-F05, MslI-F06, MslI-F10, MslI-F12, MslI-G02, MslI-G03, MslI-G07, MslI-G09, MslI-H01, MslI-H02, MslI-H04,…	-
Glycerophospholipid metabolism	SNP (T/C)	Jcr4S00177.210	NON_SYNONYMOUS_CODING	-	MslI-A01, MslI-A03, MslI-A05, MslI-A09, MslI-A10, MslI-A12, MslI-B01, MslI-B02, MslI-B03, MslI-B04, MslI-B07, MslI-B10, MslI-B11, MslI-C01, MslI-C03, MslI-C04, MslI-C05, MslI-C08, MslI-C10, MslI-D02, MslI-D03, MslI-D07, MslI-D09, MslI-E01, MslI-E02, MslI-E03, MslI-E07, MslI-E08, MslI-E09, MslI-E10, MslI-F01, MslI-F02, MslI-F05, MslI-F06, MslI-F10, MslI-F12, MslI-G02, MslI-G03, MslI-G07, MslI-G09,…	-
Glycerophospholipid metabolism	SNP (G/T)	Jcr4S00177.210	NON_SYNONYMOUS_CODING	MslI-D05	MslI-A01, MslI-A03, MslI-A05, MslI-A07, MslI-A09, MslI-A10, MslI-A12, MslI-B01, MslI-B02, MslI-B03, MslI-B04, MslI-B06, MslI-B07, MslI-B10, MslI-B11, MslI-C03, MslI-C04, MslI-C05, MslI-C08, MslI-C10, MslI-D02, MslI-D03, MslI-D07, MslI-D08, MslI-D09, MslI-E03, MslI-E06, MslI-E08, MslI-E09, MslI-E10, MslI-F01, MslI-F02, MslI-F05, MslI-F06, MslI-F08, MslI-F10, MslI-F12, MslI-G02, MslI-G03, MslI-G09,…	-
Glycerophospholipid metabolism	SNP (C/T)	Jcr4S00177.210	NON_SYNONYMOUS_CODING	MslI-D05	MslI-A01, MslI-A03, MslI-A05, MslI-A07, MslI-A09, MslI-A10, MslI-A12, MslI-B01, MslI-B02, MslI-B03, MslI-B04, MslI-B06, MslI-B07, MslI-B10, MslI-B11, MslI-C03, MslI-C04, MslI-C05, MslI-C08, MslI-C10, MslI-D02, MslI-D03, MslI-D07, MslI-D08, MslI-D09, MslI-E03, MslI-E06, MslI-E08, MslI-E09, MslI-E10, MslI-F01, MslI-F02, MslI-F05, MslI-F06, MslI-F08, MslI-F10, MslI-F12, MslI-G02, MslI-G03, MslI-G07,…	-
Glycerophospholipid metabolism	SNP (A/G)	Jcr4S00177.210	NON_SYNONYMOUS_CODING	-	MslI-A01, MslI-A03, MslI-A05, MslI-A09, MslI-A10, MslI-A12, MslI-B01, MslI-B02, MslI-B03, MslI-B04, MslI-B06, MslI-B07, MslI-B10, MslI-B11, MslI-C04, MslI-C05, MslI-C08, MslI-C10, MslI-D02, MslI-D03, MslI-D09, MslI-E03, MslI-E06, MslI-E08, MslI-E09, MslI-E10, MslI-F01, MslI-F02, MslI-F05, MslI-F06, MslI-F08, MslI-F10, MslI-F12, MslI-G02, MslI-G03, MslI-G07, MslI-G09, MslI-G12, MslI-H01, MslI-H02,…	-
Pentose and glucuronate interconversions	SNP (T/G)	Jcr4S04375.30	STOP_GAINED	MslI-A03, MslI-A04, MslI-A05, MslI-A06, MslI-A07, MslI-A08, MslI-A09, MslI-A12, MslI-B01, MslI-B02, MslI-B03, MslI-B04, MslI-B05, MslI-B06, MslI-B07, MslI-B09, MslI-B10, MslI-B11, MslI-B12, MslI-C01, MslI-C02, MslI-C03, MslI-C04, MslI-C05, MslI-C07, MslI-C08, MslI-C10, MslI-C11, MslI-D01, MslI-D02, MslI-D03, MslI-D04, MslI-D09, MslI-D10, MslI-E01, MslI-E02, MslI-E03, MslI-E04, MslI-E05, MslI-E07,…	MslI-C09, MslI-C12, MslI-F09	-
Purine metabolism	SNP (G/C)	Jcr4S00424.40	NON_SYNONYMOUS_CODING	MslI-A01, MslI-A03, MslI-A04, MslI-A05, MslI-A06, MslI-A09, MslI-A12, MslI-B01, MslI-B03, MslI-B04, MslI-B05, MslI-B06, MslI-B10, MslI-B11, MslI-B12, MslI-C01, MslI-C03, MslI-C04, MslI-C05, MslI-C07, MslI-C08, MslI-C09, MslI-C10, MslI-C12, MslI-D01, MslI-D02, MslI-D04, MslI-D05, MslI-D07, MslI-D09, MslI-D11, MslI-E01, MslI-E02, MslI-E03, MslI-E04, MslI-E05, MslI-E06, MslI-E07, MslI-E08, MslI-E09,…	-	-
Pyrimidine metabolism	SNP (G/C)	Jcr4S00424.40	NON_SYNONYMOUS_CODING	MslI-A01, MslI-A03, MslI-A04, MslI-A05, MslI-A06, MslI-A09, MslI-A12, MslI-B01, MslI-B03, MslI-B04, MslI-B05, MslI-B06, MslI-B10, MslI-B11, MslI-B12, MslI-C01, MslI-C03, MslI-C04, MslI-C05, MslI-C07, MslI-C08, MslI-C09, MslI-C10, MslI-C12, MslI-D01, MslI-D02, MslI-D04, MslI-D05, MslI-D07, MslI-D09, MslI-D11, MslI-E01, MslI-E02, MslI-E03, MslI-E04, MslI-E05, MslI-E06, MslI-E07, MslI-E08, MslI-E09,…	-	-
Starch and sucrose metabolism	SNP (G/C)	Jcr4S02300.70	NON_SYNONYMOUS_CODING	MslI-A01, MslI-A03, MslI-A04, MslI-A05, MslI-A06, MslI-A08, MslI-A12, MslI-B01, MslI-B02, MslI-B04, MslI-B09, MslI-B10, MslI-B11, MslI-C02, MslI-C05, MslI-C08, MslI-C10, MslI-C11, MslI-D02, MslI-D03, MslI-D04, MslI-D05, MslI-D09, MslI-D11, MslI-D12, MslI-E02, MslI-E07, MslI-E09, MslI-F04, MslI-F05, MslI-F06, MslI-F07, MslI-F08, MslI-F09, MslI-F10, MslI-F12, MslI-G01, MslI-G03, MslI-G05, MslI-G06,…	-	-
Starch and sucrose metabolism	SNP (T/G)	Jcr4S04375.30	STOP_GAINED	MslI-A03, MslI-A04, MslI-A05, MslI-A06, MslI-A07, MslI-A08, MslI-A09, MslI-A12, MslI-B01, MslI-B02, MslI-B03, MslI-B04, MslI-B05, MslI-B06, MslI-B07, MslI-B09, MslI-B10, MslI-B11, MslI-B12, MslI-C01, MslI-C02, MslI-C03, MslI-C04, MslI-C05, MslI-C07, MslI-C08, MslI-C10, MslI-C11, MslI-D01, MslI-D02, MslI-D03, MslI-D04, MslI-D09, MslI-D10, MslI-E01, MslI-E02, MslI-E03, MslI-E04, MslI-E05, MslI-E07,…	MslI-C09, MslI-C12, MslI-F09	-
Starch and sucrose metabolism	SNP (C/G)	Jcr4S00424.90	NON_SYNONYMOUS_CODING	MslI-A01, MslI-A03, MslI-A04, MslI-A05, MslI-A07, MslI-A09, MslI-B01, MslI-B04, MslI-B05, MslI-C01, MslI-C03, MslI-C07, MslI-C10, MslI-D01, MslI-D02, MslI-D03, MslI-D04, MslI-E02, MslI-E03, MslI-E04, MslI-E06, MslI-E10, MslI-E12, MslI-F03, MslI-F04, MslI-F06, MslI-G01, MslI-G03, MslI-G05, MslI-G08, MslI-H01, MslI-H04, MslI-H06	MslI-A12, MslI-B03, MslI-B11, MslI-C04, MslI-C08, MslI-C09, MslI-C12, MslI-D05, MslI-D09, MslI-D10, MslI-E08, MslI-E09, MslI-E11, MslI-F09, MslI-G02, MslI-G07, MslI-G12, MslI-H07, MslI-H09, MslI-H11	-
