# Supplementary material for: The Pattern and Distribution of Induced Mutations in J. curcas Using Reduced Representation Sequencing
Source: Front Plant Sci. 2018 Apr 23;9:524. doi: 10.3389/fpls.2018.00524 (PMC5944264; doi:10.3389/fpls.2018.00524)
Supplement: TABLE S8 — Distribution of EMS-induced SNPs identified by nGBS in each sample. [file Table_8.XLSX]

## Sheet: Supplementary_Table 8
Sapmle	SNPs similar toconsensus	SNPs not similar to consensus	n_a*	SNP ratio
MslI.A01	341	22	2	6.06061
MslI.A02	334	9	22	2.62391
MslI.A03	357	7	1	1.92308
MslI.A05	347	15	3	4.14365
MslI.A06	349	9	7	2.51397
MslI.A08	346	10	9	2.80899
MslI.A09	352	13	0	3.56164
MslI.A10	340	18	7	5.02793
MslI.A11	315	15	35	4.54545
MslI.A12	352	13	0	3.56164
MslI.B01	352	11	2	3.0303
MslI.B02	352	12	1	3.2967
MslI.B03	358	5	2	1.37741
MslI.B04	345	13	7	3.63128
MslI.B05	346	17	2	4.6832
MslI.B06	355	7	3	1.9337
MslI.B08	324	17	24	4.98534
MslI.B09	339	13	13	3.69318
MslI.B10	352	12	1	3.2967
MslI.B11	351	13	1	3.57143
MslI.B12	341	16	8	4.48179
MslI.C01	346	17	2	4.6832
MslI.C02	343	11	11	3.10734
MslI.C03	357	7	1	1.92308
MslI.C05	352	11	2	3.0303
MslI.C06	334	10	21	2.90698
MslI.C08	359	6	0	1.64384
MslI.C09	259	38	68	12.7946
MslI.C10	352	11	2	3.0303
MslI.C11	342	15	8	4.20168
MslI.C12	290	28	47	8.80503
MslI.D01	355	8	2	2.20386
MslI.D02	357	7	1	1.92308
MslI.D03	349	13	3	3.59116
MslI.D04	355	9	1	2.47253
MslI.D05	344	12	9	3.37079
MslI.D06	0	0	365	#DIV/0!
MslI.D08	322	11	32	3.3033
MslI.D09	349	11	5	3.05556
MslI.D10	343	18	4	4.98615
MslI.D11	344	12	9	3.37079
MslI.D12	344	12	9	3.37079
MslI.E01	348	14	3	3.8674
MslI.E02	354	8	3	2.20994
MslI.E03	354	9	2	2.47934
MslI.E04	348	13	4	3.60111
MslI.E05	349	14	2	3.85675
MslI.E06	355	8	2	2.20386
MslI.E08	345	16	4	4.43213
MslI.E09	357	8	0	2.19178
MslI.E10	353	8	4	2.21607
MslI.E11	347	14	4	3.87812
MslI.E12	354	8	3	2.20994
MslI.F02	355	8	2	2.20386
MslI.F04	349	10	6	2.78552
MslI.F05	345	11	9	3.08989
MslI.F06	345	14	6	3.89972
MslI.F07	345	11	9	3.08989
MslI.F08	349	12	4	3.3241
MslI.F09	320	26	19	7.51445
MslI.F10	352	9	4	2.49307
MslI.F11	336	17	12	4.81586
MslI.F12	346	13	6	3.62117
MslI.G01	351	12	2	3.30579
MslI.G02	355	9	1	2.47253
MslI.G05	353	9	3	2.48619
MslI.G06	355	10	0	2.73973
MslI.G07	349	14	2	3.85675
MslI.G08	343	11	11	3.10734
MslI.G09	353	11	1	3.02198
MslI.G10	326	15	24	4.39883
MslI.G11	214	19	132	8.15451
MslI.G12	349	7	9	1.96629
MslI.H01	352	11	2	3.0303
MslI.H02	344	13	8	3.64146
MslI.H04	350	13	2	3.58127
MslI.H05	350	8	7	2.23464
MslI.H07	349	15	1	4.12088
MslI.H08	324	16	25	4.70588
MslI.H09	349	13	3	3.59116
MslI.H10	340	13	12	3.68272
MslI.H11	354	10	1	2.74725
* Not analyzed
