# Supplementary material for: The Pattern and Distribution of Induced Mutations in J. curcas Using Reduced Representation Sequencing
Source: Front Plant Sci. 2018 Apr 23;9:524. doi: 10.3389/fpls.2018.00524 (PMC5944264; doi:10.3389/fpls.2018.00524)
Supplement: TABLE S9 — Functional annotation of EMS-induced SNPs identified by nGBS in genic regions in three GO categories. [file Table_9.XLSX]

## Sheet: Table_9_BP
BP	Mutation	Gene	Effect	Samples with homozygous SNP for alternative allels	Samples with heterozygous SNP	Samples with InDel	Type
DNA integration	SNP (C/T)	Jcr4S21566.10	NON_SYNONYMOUS_CODING	-	MslI-D04	-	BP
DNA integration	SNP (G/A)	Jcr4S21566.10	NON_SYNONYMOUS_CODING	-	MslI-G01, MslI-G10	-	BP
DNA integration	SNP (C/T)	Jcr4S07200.40	NON_SYNONYMOUS_CODING	-	MslI-A02, MslI-B09, MslI-C10	-	BP
DNA integration	SNP (C/T)	Jcr4S02965.10	NON_SYNONYMOUS_CODING	-	MslI-A09	-	BP
DNA integration	SNP (T/A)	Jcr4S01877.20	NON_SYNONYMOUS_CODING	-	MslI-D10	-	BP
DNA integration	SNP (T/C)	Jcr4S00308.10	NON_SYNONYMOUS_CODING	-	MslI-F07	-	BP
DNA integration	SNP (G/A)	Jcr4S07990.20	NON_SYNONYMOUS_CODING	-	MslI-B06	-	BP
DNA integration	SNP (C/T)	Jcr4S15883.30	STOP_GAINED	-	MslI-A10	-	BP
DNA integration	SNP (C/T)	Jcr4S02290.50	NON_SYNONYMOUS_CODING	-	MslI-E01	-	BP
DNA integration	SNP (G/T)	Jcr4S01574.50	NON_SYNONYMOUS_CODING	-	MslI-C06	-	BP
DNA integration	SNP (C/T)	Jcr4S01574.50	NON_SYNONYMOUS_CODING	-	MslI-C09	-	BP
DNA integration	SNP (G/C)	Jcr4S04951.40	NON_SYNONYMOUS_CODING	-	MslI-H02	-	BP
DNA integration	SNP (A/C)	Jcr4S04951.40	NON_SYNONYMOUS_CODING	-	MslI-E05	-	BP
DNA integration	SNP (G/A)	Jcr4S01877.20	NON_SYNONYMOUS_CODING	-	MslI-C09, MslI-G11	-	BP
DNA integration	SNP (C/T)	Jcr4S19394.10	NON_SYNONYMOUS_CODING	-	MslI-C03, MslI-E05	-	BP
DNA integration	SNP (C/T)	Jcr4S01079.20	NON_SYNONYMOUS_CODING	-	MslI-D02, MslI-F05	-	BP
DNA integration	SNP (C/T)	Jcr4S05622.40	NON_SYNONYMOUS_CODING	-	MslI-A09, MslI-H04	-	BP
DNA integration	SNP (A/G)	Jcr4S00887.50	NON_SYNONYMOUS_CODING	-	MslI-E04	-	BP
DNA integration	SNP (C/T)	Jcr4S28086.10	NON_SYNONYMOUS_CODING	-	MslI-A01, MslI-D09, MslI-F08	-	BP
DNA integration	SNP (A/G)	Jcr4S18540.10	NON_SYNONYMOUS_CODING	-	MslI-B11, MslI-D11, MslI-F09	-	BP
DNA integration	SNP (C/A)	Jcr4S00316.10	NON_SYNONYMOUS_CODING	-	MslI-A01, MslI-C09, MslI-C12, MslI-E06, MslI-E11, MslI-F11	-	BP
DNA integration	SNP (A/C)	Jcr4S18540.10	NON_SYNONYMOUS_CODING	-	MslI-B11, MslI-F09	-	BP
DNA integration	SNP (C/T)	Jcr4S07033.10	NON_SYNONYMOUS_CODING	-	MslI-C01, MslI-E03, MslI-G01, MslI-H07, MslI-H10	-	BP
DNA integration	SNP (G/A)	Jcr4S02965.10	NON_SYNONYMOUS_CODING	-	MslI-A08, MslI-A11, MslI-B04, MslI-B12, MslI-D08, MslI-D10, MslI-F05	-	BP
DNA integration	SNP (G/A)	Jcr4S04983.20	NON_SYNONYMOUS_CODING	-	MslI-A05, MslI-A10, MslI-B12, MslI-C12, MslI-F11, MslI-G01, MslI-H08	-	BP
DNA integration	SNP (C/T)	Jcr4S04983.20	NON_SYNONYMOUS_CODING	-	MslI-A05, MslI-A10, MslI-B12, MslI-C12, MslI-F11, MslI-G01, MslI-H08	-	BP
DNA integration	SNP (A/T)	Jcr4S07977.10	NON_SYNONYMOUS_CODING	consensus_control, MslI-A02, MslI-A03, MslI-A05, MslI-A06, MslI-A08, MslI-A09, MslI-A10, MslI-A11, MslI-A12, MslI-B01, MslI-B02, MslI-B03, MslI-B04, MslI-B06, MslI-B08, MslI-B09, MslI-B10, MslI-B11, MslI-B12, MslI-C01, MslI-C02, MslI-C03, MslI-C06, MslI-C08, MslI-C10, MslI-C11, MslI-D01, MslI-D02, MslI-D03, MslI-D04, MslI-D05, MslI-D08, MslI-D09, MslI-D10, MslI-D11, MslI-D12, MslI-E01, MslI-E02, …	MslI-A01, MslI-B05, MslI-C05, MslI-C09, MslI-C12, MslI-E06, MslI-H07, MslI-H10	-	BP
DNA integration	SNP (A/C)	Jcr4S07977.10	NON_SYNONYMOUS_CODING	-	MslI-A01, MslI-B05, MslI-C05, MslI-C09, MslI-C12, MslI-E06, MslI-H07, MslI-H10	-	BP
DNA integration	SNP (C/A)	Jcr4S00120.20	NON_SYNONYMOUS_CODING	consensus_control, MslI-A02, MslI-A03, MslI-A05, MslI-A08, MslI-A09, MslI-A10, MslI-A11, MslI-A12, MslI-B01, MslI-B02, MslI-B03, MslI-B04, MslI-B05, MslI-B06, MslI-B08, MslI-B09, MslI-B10, MslI-B11, MslI-C01, MslI-C02, MslI-C03, MslI-C05, MslI-C06, MslI-C08, MslI-C10, MslI-C12, MslI-D01, MslI-D02, MslI-D03, MslI-D04, MslI-D05, MslI-D08, MslI-D09, MslI-D10, MslI-D11, MslI-D12, MslI-E01, MslI-E02, …	MslI-A01, MslI-A06, MslI-C11, MslI-G06, MslI-H09	-	BP
DNA integration	SNP (C/T)	Jcr4S02791.30	NON_SYNONYMOUS_CODING	-	MslI-H09	-	BP
DNA integration	SNP (A/G)	Jcr4S10067.30	NON_SYNONYMOUS_CODING	-	MslI-A03, MslI-A10, MslI-A11, MslI-B02, MslI-B09, MslI-B12, MslI-C06, MslI-F06	-	BP
DNA integration	SNP (G/A)	Jcr4S19665.10	NON_SYNONYMOUS_CODING	-	MslI-A09, MslI-B02	-	BP
DNA integration	SNP (C/T)	Jcr4S01712.10	NON_SYNONYMOUS_CODING	-	MslI-B05, MslI-C01, MslI-E01, MslI-E05, MslI-E08	-	BP
DNA integration	SNP (G/T)	Jcr4S27124.20	STOP_GAINED	-	MslI-D10	-	BP
DNA integration	SNP (G/A)	Jcr4S00120.20	NON_SYNONYMOUS_CODING	consensus_control, MslI-A02, MslI-A03, MslI-A05, MslI-A08, MslI-A09, MslI-A10, MslI-A11, MslI-A12, MslI-B01, MslI-B02, MslI-B03, MslI-B04, MslI-B05, MslI-B06, MslI-B08, MslI-B09, MslI-B10, MslI-B11, MslI-C01, MslI-C02, MslI-C03, MslI-C05, MslI-C06, MslI-C08, MslI-C10, MslI-C12, MslI-D01, MslI-D02, MslI-D03, MslI-D04, MslI-D05, MslI-D08, MslI-D09, MslI-D10, MslI-D11, MslI-D12, MslI-E01, MslI-E02, …	MslI-A01, MslI-A06, MslI-C11, MslI-F08, MslI-F10, MslI-G06, MslI-H09	-	BP
DNA integration	SNP (G/A)	Jcr4S04620.10	NON_SYNONYMOUS_CODING	-	MslI-B08, MslI-B10, MslI-C08, MslI-C09, MslI-D11, MslI-E05, MslI-E11, MslI-F02, MslI-F06, MslI-G11	-	BP
DNA integration	SNP (C/T)	Jcr4S01712.10	NON_SYNONYMOUS_CODING	-	MslI-A11, MslI-C01, MslI-C06, MslI-C09, MslI-C12, MslI-D03, MslI-D11, MslI-E01, MslI-E05, MslI-E08, MslI-E12, MslI-G01, MslI-G07	-	BP
DNA integration	SNP (C/T)	Jcr4S15989.10	NON_SYNONYMOUS_CODING	-	MslI-B11, MslI-F06	-	BP
DNA integration	SNP (A/C)	Jcr4S04931.10	NON_SYNONYMOUS_CODING	-	MslI-H04	-	BP
vesicle-mediated transport; intracellular protein transport	SNP (C/A)	Jcr4S01986.40	NON_SYNONYMOUS_CODING	-	MslI-E01	-	BP

## Sheet: Table_9_MF
MF	Mutation	Gene	Effect	Samples with homozygous SNP for alternative allels	Samples with heterozygous SNP	Samples with InDel	Type
nucleic acid binding	SNP (C/T)	Jcr4S21566.10	NON_SYNONYMOUS_CODING	-	MslI-D04	-	MF
nucleic acid binding	SNP (G/A)	Jcr4S21566.10	NON_SYNONYMOUS_CODING	-	MslI-G01, MslI-G10	-	MF
nucleic acid binding	SNP (T/A)	Jcr4S26658.10	NON_SYNONYMOUS_CODING	-	MslI-B05	-	MF
nucleic acid binding	SNP (C/T)	Jcr4S26658.10	NON_SYNONYMOUS_CODING	-	MslI-B05	-	MF
nucleic acid binding	SNP (G/A)	Jcr4U29415.10	NON_SYNONYMOUS_CODING	-	MslI-D12	-	MF
nucleic acid binding	SNP (C/T)	Jcr4S02965.10	NON_SYNONYMOUS_CODING	-	MslI-A09	-	MF
nucleic acid binding	SNP (T/C)	Jcr4S00308.10	NON_SYNONYMOUS_CODING	-	MslI-F07	-	MF
nucleic acid binding	SNP (G/A)	Jcr4S07990.20	NON_SYNONYMOUS_CODING	-	MslI-B06	-	MF
nucleic acid binding	SNP (G/T)	Jcr4S01574.50	NON_SYNONYMOUS_CODING	-	MslI-C06	-	MF
nucleic acid binding	SNP (C/T)	Jcr4S01574.50	NON_SYNONYMOUS_CODING	-	MslI-C09	-	MF
nucleic acid binding	SNP (A/G)	Jcr4S00887.50	NON_SYNONYMOUS_CODING	-	MslI-E04	-	MF
nucleic acid binding	SNP (C/T)	Jcr4S28086.10	NON_SYNONYMOUS_CODING	-	MslI-A01, MslI-D09, MslI-F08	-	MF
nucleic acid binding	SNP (G/T)	Jcr4S00875.20	NON_SYNONYMOUS_CODING	-	MslI-A11, MslI-C06, MslI-D11, MslI-H05	-	MF
nucleic acid binding	SNP (C/T)	Jcr4S05611.20	NON_SYNONYMOUS_CODING	-	MslI-A01, MslI-A08, MslI-C09, MslI-C12, MslI-D04, MslI-G10	-	MF
nucleic acid binding	SNP (G/A)	Jcr4S02965.10	NON_SYNONYMOUS_CODING	-	MslI-A08, MslI-A11, MslI-B04, MslI-B12, MslI-D08, MslI-D10, MslI-F05	-	MF
nucleic acid binding	SNP (G/A)	Jcr4S04983.20	NON_SYNONYMOUS_CODING	-	MslI-A05, MslI-A10, MslI-B12, MslI-C12, MslI-F11, MslI-G01, MslI-H08	-	MF
nucleic acid binding	SNP (C/T)	Jcr4S04983.20	NON_SYNONYMOUS_CODING	-	MslI-A05, MslI-A10, MslI-B12, MslI-C12, MslI-F11, MslI-G01, MslI-H08	-	MF
nucleic acid binding	SNP (A/T)	Jcr4S07977.10	NON_SYNONYMOUS_CODING	consensus_control, MslI-A02, MslI-A03, MslI-A05, MslI-A06, MslI-A08, MslI-A09, MslI-A10, MslI-A11, MslI-A12, MslI-B01, MslI-B02, MslI-B03, MslI-B04, MslI-B06, MslI-B08, MslI-B09, MslI-B10, MslI-B11, MslI-B12, MslI-C01, MslI-C02, MslI-C03, MslI-C06, MslI-C08, MslI-C10, MslI-C11, MslI-D01, MslI-D02, MslI-D03, MslI-D04, MslI-D05, MslI-D08, MslI-D09, MslI-D10, MslI-D11, MslI-D12, MslI-E01, MslI-E02, …	MslI-A01, MslI-B05, MslI-C05, MslI-C09, MslI-C12, MslI-E06, MslI-H07, MslI-H10	-	MF
nucleic acid binding	SNP (A/C)	Jcr4S07977.10	NON_SYNONYMOUS_CODING	-	MslI-A01, MslI-B05, MslI-C05, MslI-C09, MslI-C12, MslI-E06, MslI-H07, MslI-H10	-	MF
nucleic acid binding	SNP (C/A)	Jcr4S00120.20	NON_SYNONYMOUS_CODING	consensus_control, MslI-A02, MslI-A03, MslI-A05, MslI-A08, MslI-A09, MslI-A10, MslI-A11, MslI-A12, MslI-B01, MslI-B02, MslI-B03, MslI-B04, MslI-B05, MslI-B06, MslI-B08, MslI-B09, MslI-B10, MslI-B11, MslI-C01, MslI-C02, MslI-C03, MslI-C05, MslI-C06, MslI-C08, MslI-C10, MslI-C12, MslI-D01, MslI-D02, MslI-D03, MslI-D04, MslI-D05, MslI-D08, MslI-D09, MslI-D10, MslI-D11, MslI-D12, MslI-E01, MslI-E02, …	MslI-A01, MslI-A06, MslI-C11, MslI-G06, MslI-H09	-	MF
nucleic acid binding	SNP (G/A)	Jcr4U30795.10	NON_SYNONYMOUS_CODING	-	MslI-A03, MslI-A06, MslI-C11, MslI-E04, MslI-E06, MslI-E11, MslI-F07	-	MF
nucleic acid binding	SNP (G/T)	Jcr4S27124.20	STOP_GAINED	-	MslI-D10	-	MF
nucleic acid binding	SNP (G/A)	Jcr4S00120.20	NON_SYNONYMOUS_CODING	consensus_control, MslI-A02, MslI-A03, MslI-A05, MslI-A08, MslI-A09, MslI-A10, MslI-A11, MslI-A12, MslI-B01, MslI-B02, MslI-B03, MslI-B04, MslI-B05, MslI-B06, MslI-B08, MslI-B09, MslI-B10, MslI-B11, MslI-C01, MslI-C02, MslI-C03, MslI-C05, MslI-C06, MslI-C08, MslI-C10, MslI-C12, MslI-D01, MslI-D02, MslI-D03, MslI-D04, MslI-D05, MslI-D08, MslI-D09, MslI-D10, MslI-D11, MslI-D12, MslI-E01, MslI-E02, …	MslI-A01, MslI-A06, MslI-C11, MslI-F08, MslI-F10, MslI-G06, MslI-H09	-	MF
nucleic acid binding	SNP (G/A)	Jcr4S04620.10	NON_SYNONYMOUS_CODING	-	MslI-B08, MslI-B10, MslI-C08, MslI-C09, MslI-D11, MslI-E05, MslI-E11, MslI-F02, MslI-F06, MslI-G11	-	MF
nucleic acid binding	SNP (A/C)	Jcr4S04931.10	NON_SYNONYMOUS_CODING	-	MslI-H04	-	MF
nucleic acid binding; ribonuclease H activity	SNP (C/T)	Jcr4S15883.30	STOP_GAINED	-	MslI-A10	-	MF
nucleic acid binding; ribonuclease H activity	SNP (C/T)	Jcr4S05622.40	NON_SYNONYMOUS_CODING	-	MslI-A09, MslI-H04	-	MF
nucleic acid binding; ribonuclease H activity	SNP (C/T)	Jcr4S28176.10	NON_SYNONYMOUS_CODING	-	MslI-C03, MslI-E09, MslI-G06	-	MF
nucleic acid binding; zinc ion binding	SNP (C/T)	Jcr4S19394.10	NON_SYNONYMOUS_CODING	-	MslI-C03, MslI-E05	-	MF
nucleic acid binding; zinc ion binding	SNP (C/T)	Jcr4S01079.20	NON_SYNONYMOUS_CODING	-	MslI-D02, MslI-F05	-	MF
nucleic acid binding; zinc ion binding	SNP (A/G)	Jcr4S18540.10	NON_SYNONYMOUS_CODING	-	MslI-B11, MslI-D11, MslI-F09	-	MF
nucleic acid binding; zinc ion binding	SNP (A/C)	Jcr4S18540.10	NON_SYNONYMOUS_CODING	-	MslI-B11, MslI-F09	-	MF
nucleic acid binding; zinc ion binding	SNP (C/T)	Jcr4S07033.10	NON_SYNONYMOUS_CODING	-	MslI-C01, MslI-E03, MslI-G01, MslI-H07, MslI-H10	-	MF
nucleic acid binding; zinc ion binding	SNP (C/T)	Jcr4S02791.30	NON_SYNONYMOUS_CODING	-	MslI-H09	-	MF
nucleic acid binding; zinc ion binding	SNP (G/A)	Jcr4S19665.10	NON_SYNONYMOUS_CODING	-	MslI-A09, MslI-B02	-	MF
nucleic acid binding; zinc ion binding	SNP (C/T)	Jcr4S01712.10	NON_SYNONYMOUS_CODING	-	MslI-B05, MslI-C01, MslI-E01, MslI-E05, MslI-E08	-	MF
nucleic acid binding; zinc ion binding	SNP (C/T)	Jcr4S01712.10	NON_SYNONYMOUS_CODING	-	MslI-A11, MslI-C01, MslI-C06, MslI-C09, MslI-C12, MslI-D03, MslI-D11, MslI-E01, MslI-E05, MslI-E08, MslI-E12, MslI-G01, MslI-G07	-	MF
nucleic acid binding; zinc ion binding	SNP (C/T)	Jcr4S15989.10	NON_SYNONYMOUS_CODING	-	MslI-B11, MslI-F06	-	MF
nucleic acid binding; zinc ion binding; protein binding	SNP (C/T)	Jcr4S07200.40	NON_SYNONYMOUS_CODING	-	MslI-A02, MslI-B09, MslI-C10	-	MF
protein binding	SNP (C/T)	Jcr4S02757.30	NON_SYNONYMOUS_CODING	-	MslI-B02	-	MF
protein transporter activity; binding	SNP (C/A)	Jcr4S01986.40	NON_SYNONYMOUS_CODING	-	MslI-E01	-	MF
zinc ion binding	SNP (C/T)	Jcr4S02588.10	NON_SYNONYMOUS_CODING	-	MslI-B05	-	MF
zinc ion binding; nucleic acid binding	SNP (C/T)	Jcr4S09785.10	NON_SYNONYMOUS_CODING	-	MslI-H02	-	MF
zinc ion binding; nucleic acid binding	SNP (T/A)	Jcr4S01877.20	NON_SYNONYMOUS_CODING	-	MslI-D10	-	MF
zinc ion binding; nucleic acid binding	SNP (C/T)	Jcr4S02290.50	NON_SYNONYMOUS_CODING	-	MslI-E01	-	MF
zinc ion binding; nucleic acid binding	SNP (G/C)	Jcr4S04951.40	NON_SYNONYMOUS_CODING	-	MslI-H02	-	MF
zinc ion binding; nucleic acid binding	SNP (A/C)	Jcr4S04951.40	NON_SYNONYMOUS_CODING	-	MslI-E05	-	MF
zinc ion binding; nucleic acid binding	SNP (G/A)	Jcr4S01877.20	NON_SYNONYMOUS_CODING	-	MslI-C09, MslI-G11	-	MF
zinc ion binding; nucleic acid binding	SNP (G/A)	Jcr4S02496.10	NON_SYNONYMOUS_CODING	-	MslI-B01, MslI-F04	-	MF
zinc ion binding; nucleic acid binding	SNP (C/A)	Jcr4S16797.10	NON_SYNONYMOUS_CODING	consensus_control, MslI-A01, MslI-A02, MslI-A03, MslI-A05, MslI-A06, MslI-A08, MslI-A09, MslI-A10, MslI-A11, MslI-A12, MslI-B01, MslI-B02, MslI-B03, MslI-B04, MslI-B05, MslI-B06, MslI-B08, MslI-B09, MslI-B10, MslI-B11, MslI-B12, MslI-C01, MslI-C02, MslI-C03, MslI-C05, MslI-C06, MslI-C08, MslI-C10, MslI-C11, MslI-D01, MslI-D02, MslI-D03, MslI-D04, MslI-D05, MslI-D08, MslI-D09, MslI-D10, MslI-D11, …	MslI-C09, MslI-C12, MslI-F09	-	MF
zinc ion binding; nucleic acid binding	SNP (G/A)	Jcr4S13119.10	NON_SYNONYMOUS_CODING	-	MslI-B02, MslI-E10, MslI-G01	-	MF
zinc ion binding; nucleic acid binding	SNP (C/A)	Jcr4S00316.10	NON_SYNONYMOUS_CODING	-	MslI-A01, MslI-C09, MslI-C12, MslI-E06, MslI-E11, MslI-F11	-	MF
zinc ion binding; nucleic acid binding	SNP (A/G)	Jcr4S10067.30	NON_SYNONYMOUS_CODING	-	MslI-A03, MslI-A10, MslI-A11, MslI-B02, MslI-B09, MslI-B12, MslI-C06, MslI-F06	-	MF

## Sheet: Table_9_CC
CC	Mutation	Gene	Effect	Samples with homozygous SNP for alternative allels	Samples with heterozygous SNP	Samples with InDel	Type
clathrin adaptor complex; Golgi apparatus	SNP (C/A)	Jcr4S01986.40	NON_SYNONYMOUS_CODING	-	MslI-E01	-	CC
