# Supplementary material for: The Pattern and Distribution of Induced Mutations in J. curcas Using Reduced Representation Sequencing
Source: Front Plant Sci. 2018 Apr 23;9:524. doi: 10.3389/fpls.2018.00524 (PMC5944264; doi:10.3389/fpls.2018.00524)
Supplement: TABLE S10 — Distribution of ddGBS reads in each sample and their proportion mapped to the reference. [file Table_10.XLSX]

## Sheet: Supplementary_Table 10
Sample	Raw reads	Adapter clipped reads	Restriction enzyme filter passed reads	Quality trimmed reads	mapped reads	%	Class	Mapped_Reads	Raw_Reads
PstI-MspI-A01	1072384	1072381	1033815	908877	694095	76.36	1.6% 1.5 h	694095	1072384
PstI-MspI-A02	1574152	1574144	1545541	1415843	1062217	75.02	0.8% 1.5h	1062217	1574152
PstI-MspI-A03	1041744	1041730	1007549	864598	653912	75.63	0.8% 1.5h	653912	1041744
PstI-MspI-A04	225882	225882	219859	171348	131738	79.88	Control	131738	225882
PstI-MspI-A05	1256722	1256709	1193908	1022579	842838	82.42	1.6% 3h	842838	1256722
PstI-MspI-A06	1450212	1450183	1398413	1190385	879237	73.86	1.6% 3h	879237	1450212
PstI-MspI-A07	1539492	1539491	1502342	1348908	1043752	77.38	Control	1043752	1539492
PstI-MspI-A08	1071072	1071058	1001321	902856	721027	79.86	0.8% 3h	721027	1071072
PstI-MspI-A09	648652	648651	631004	553438	456800	82.54	0.8% 3h	456800	648652
PstI-MspI-A10	377196	377196	357428	309172	266537	86.21	0.8% 3h	266537	377196
PstI-MspI-A11	1333546	1333543	1276672	1130456	845934	74.83	0.8% 3h	845934	1333546
PstI-MspI-A12	1682508	1682505	1651745	1537895	1259281	81.88	0.8% 3h	1259281	1682508
PstI-MspI-B01	1324394	1324390	1290279	1131434	863608	76.33	1.6% 1.5 h	863608	1324394
PstI-MspI-B02	1134008	1133941	1097343	960838	786568	81.86	0.8% 1.5h	786568	1134008
PstI-MspI-B03	1092666	1092656	1077293	954694	778084	81.5	0.8% 1.5h	778084	1092666
PstI-MspI-B04	1251816	1251814	1224116	1067631	802376	75.15	1.6% 3h	802376	1251816
PstI-MspI-B05	1394372	1394348	1337996	1248037	1011960	81.08	1.6% 3h	1011960	1394372
PstI-MspI-B06	1777866	1777836	1732515	1505889	1167918	77.56	1.6% 3h	1167918	1777866
PstI-MspI-B07	1786802	1786798	1754280	1598186	1281174	80.16	Control	1281174	1786802
PstI-MspI-B08	1697164	1697163	1655127	1502602	1188948	79.13	0.8% 3h	1188948	1697164
PstI-MspI-B09	932034	932033	908770	818876	681845	83.27	0.8% 3h	681845	932034
PstI-MspI-B10	1459652	1459652	1419590	1311663	1152086	87.83	0.8% 3h	1152086	1459652
PstI-MspI-B11	1600876	1600875	1587103	1474936	1256386	85.18	0.8% 3h	1256386	1600876
PstI-MspI-B12	1023602	1023567	995249	870618	666917	76.6	0.8% 3h	666917	1023602
PstI-MspI-C01	1527052	1527048	1477481	1326516	974400	73.46	1.6% 1.5 h	974400	1527052
PstI-MspI-C02	1227286	1227263	1107753	1018045	794790	78.07	0.8% 1.5h	794790	1227286
PstI-MspI-C03	1353968	1353940	1312691	1157542	903714	78.07	0.8% 1.5h	903714	1353968
PstI-MspI-C04	1659460	1659456	1642750	1471155	1180028	80.21	Control	1180028	1659460
PstI-MspI-C05	1527784	1527773	1437866	1294383	979615	75.68	1.6% 3h	979615	1527784
PstI-MspI-C06	1277924	1277911	1246324	1140738	862382	75.6	1.6% 3h	862382	1277924
PstI-MspI-C07	1632636	1632635	1611452	1506852	1231336	81.72	Control	1231336	1632636
PstI-MspI-C08	1774552	1774550	1754243	1559255	1340915	86	0.8% 3h	1340915	1774552
PstI-MspI-C09	1812402	1812401	1791032	1599559	1348975	84.33	0.8% 3h	1348975	1812402
PstI-MspI-C10	1891216	1891216	1862952	1719583	1399111	81.36	0.8% 3h	1399111	1891216
PstI-MspI-C11	1556328	1556324	1514932	1359028	1040782	76.58	0.8% 3h	1040782	1556328
PstI-MspI-C12	1857330	1857328	1835620	1671118	1356458	81.17	0.8% 3h	1356458	1857330
PstI-MspI-D01	1103978	1103959	1070168	938755	741693	79.01	1.6% 1.5 h	741693	1103978
PstI-MspI-D02	1263892	1263881	1233522	1122276	896868	79.92	0.8% 1.5h	896868	1263892
PstI-MspI-D03	1494836	1494807	1434979	1270198	1039315	81.82	1.6% 3h	1039315	1494836
PstI-MspI-D04	1802042	1802036	1787436	1572179	1221596	77.7	1.6% 3h	1221596	1802042
PstI-MspI-D05	1031278	1031273	970558	888350	690154	77.69	1.6% 3h	690154	1031278
PstI-MspI-D06	1496574	1496565	1461495	1317375	1028151	78.05	1.6% 3h	1028151	1496574
PstI-MspI-D07	1087790	1087789	1057595	951096	757354	79.63	Control	757354	1087790
PstI-MspI-D08	1082092	1082091	1051857	986398	776475	78.72	0.8% 3h	776475	1082092
PstI-MspI-D09	1415072	1415070	1392827	1241275	1027423	82.77	0.8% 3h	1027423	1415072
PstI-MspI-D10	939022	939022	918825	833727	613014	73.53	0.8% 3h	613014	939022
PstI-MspI-D11	1306074	1306069	1281427	1153241	874654	75.84	0.8% 3h	874654	1306074
PstI-MspI-D12	1318492	1318491	1276565	1129915	868310	76.85	0.8% 3h	868310	1318492
PstI-MspI-E01	1470690	1470688	1442378	1314696	1007268	76.62	1.6% 1.5 h	1007268	1470690
PstI-MspI-E02	1015134	1015121	958956	844584	656710	77.76	0.8% 1.5h	656710	1015134
PstI-MspI-E03	1660438	1660426	1638227	1461356	1166922	79.85	0.8% 1.5h	1166922	1660438
PstI-MspI-E04	1482056	1482047	1395382	1243335	1014359	81.85	1.6% 3h	1014359	1482056
PstI-MspI-E05	1246374	1246370	1204546	1100063	873570	79.41	1.6% 3h	873570	1246374
PstI-MspI-E06	1678848	1678833	1653259	1494177	1192632	79.82	1.6% 3h	1192632	1678848
PstI-MspI-E07	1607518	1607517	1587377	1406447	1134969	80.7	Control	1134969	1607518
PstI-MspI-E08	2011960	2011960	1979899	1758887	1520539	86.45	0.8% 3h	1520539	2011960
PstI-MspI-E09	1712900	1712885	1697532	1524615	1351579	88.65	0.8% 3h	1351579	1712900
PstI-MspI-E10	1641058	1641056	1563207	1412614	1178163	83.4	0.8% 3h	1178163	1641058
PstI-MspI-E11	1555034	1555031	1511501	1360471	1102198	81.02	0.8% 3h	1102198	1555034
PstI-MspI-E12	1191436	1191436	1139065	1010005	786064	77.83	0.8% 3h	786064	1191436
PstI-MspI-F01	1345560	1345484	1305351	1177437	870607	73.94	Control	870607	1345560
PstI-MspI-F02	1131788	1131777	1064582	930965	763603	82.02	0.8% 1.5h	763603	1131788
PstI-MspI-F03	988444	988411	958183	844160	679117	80.45	Control	679117	988444
PstI-MspI-F04	1582796	1582776	1546065	1399653	1113916	79.59	0.8% 1.5h	1113916	1582796
PstI-MspI-F05	1675220	1675202	1616621	1422437	1070793	75.28	1.6% 3h	1070793	1675220
PstI-MspI-F06	1691546	1691518	1622213	1433159	1098570	76.65	1.6% 3h	1098570	1691546
PstI-MspI-F07	1535074	1535072	1487434	1373982	1062008	77.29	0.8% 3h	1062008	1535074
PstI-MspI-F08	1668590	1668590	1562105	1475604	116958	79.27	0.8% 3h	116958	1668590
PstI-MspI-F09	1818862	1818861	1796589	1618301	1384621	85.56	0.8% 3h	1384621	1818862
PstI-MspI-F10	1405936	1405932	1355020	1219582	962079	78.89	0.8% 3h	962079	1405936
PstI-MspI-F11	1569280	1569278	1541408	1393486	1108775	79.57	0.8% 3h	1108775	1569280
PstI-MspI-F12	1095808	1095806	1085317	973192	782269	80.38	0.8% 3h	782269	1095808
PstI-MspI-G01	1561584	1561574	1524894	1368740	1076050	78.62	0.8% 1.5h	1076050	1561584
PstI-MspI-G02	1626812	1626792	1616214	1463317	1179158	80.58	0.8% 1.5h	1179158	1626812
PstI-MspI-G03	1294382	1294369	1257160	1135635	838918	73.87	Control	838918	1294382
PstI-MspI-G04	1806064	1806056	1759178	1603586	1258745	78.5	Control	1258745	1806064
PstI-MspI-G05	1065838	1065789	1017416	877852	687060	78.27	1.6% 3h	687060	1065838
PstI-MspI-G06	2058198	2058190	2037698	1798892	1441649	80.14	1.6% 3h	1441649	2058198
PstI-MspI-G07	1677476	1677474	1629128	1470171	1144483	77.85	0.8% 3h	1144483	1677476
PstI-MspI-G08	1133620	1133611	1090133	1020467	862311	84.5	0.8% 3h	862311	1133620
PstI-MspI-G09	1266468	1266468	1242324	1134469	951206	83.85	0.8% 3h	951206	1266468
PstI-MspI-G10	1605882	1605879	1539617	1393289	1130163	81.11	0.8% 3h	1130163	1605882
PstI-MspI-G11	1689182	1689181	1632305	1454538	1171830	80.56	0.8% 3h	1171830	1689182
PstI-MspI-G12	876328	876328	850836	747832	610282	81.61	0.8% 3h	610282	876328
PstI-MspI-H01	1167176	1167165	1129810	1028254	841547	81.84	0.8% 1.5h	841547	1167176
PstI-MspI-H02	1526598	1526596	1507338	1368357	1097830	80.23	0.8% 1.5h	1097830	1526598
PstI-MspI-H03	1780378	1780366	1761905	1516465	1191199	78.55	Control	1191199	1780378
PstI-MspI-H04	1684762	1684734	1664464	1473752	1186892	80.54	1.6% 3h	1186892	1684762
PstI-MspI-H05	1426626	1426608	1299633	1140377	889184	77.97	1.6% 3h	889184	1426626
PstI-MspI-H06	1221308	1221197	1188833	986694	709003	71.86	Control	709003	1221308
PstI-MspI-H07	1526488	1526488	1516449	1409945	1246595	88.41	0.8% 3h	1246595	1526488
PstI-MspI-H08	1469784	1469784	1442263	1288957	1019746	79.11	0.8% 3h	1019746	1469784
PstI-MspI-H09	950116	950116	918675	801743	652414	81.37	0.8% 3h	652414	950116
PstI-MspI-H10	1769578	1769578	1725470	1577337	1267201	80.34	0.8% 3h	1267201	1769578
PstI-MspI-H11	1782240	1782239	1759264	1561632	1344690	86.11	0.8% 3h	1344690	1782240
PstI-MspI-H12	1594094	1594094	1577495	1412662	1101803	77.99	Control	1101803	1594094
