# Supplementary material for: The Pattern and Distribution of Induced Mutations in J. curcas Using Reduced Representation Sequencing
Source: Front Plant Sci. 2018 Apr 23;9:524. doi: 10.3389/fpls.2018.00524 (PMC5944264; doi:10.3389/fpls.2018.00524)
Supplement: TABLE S11 — Annotation of ddGBS variants on annotated genes and transcripts using SnpEff. [file Table_11.XLSX]

## Sheet: Supplementary_Table 11
Reference	Position	ID	Gene GO Terms	Gene GO biological process	Gene GO cellular component	Gene GO molecular function	Gene EC Number	Gene KEGG Name	Gene KEGG Map	Reference allele	Alternate allele(s)	Variant details	Variant effect	PstI-MspI-A01	PstI-MspI-A02	PstI-MspI-A03	PstI-MspI-A04	PstI-MspI-A05	PstI-MspI-A06	PstI-MspI-A07	PstI-MspI-A08	PstI-MspI-A09	PstI-MspI-A10	PstI-MspI-A11	PstI-MspI-A12	PstI-MspI-B01	PstI-MspI-B02	PstI-MspI-B03	PstI-MspI-B04	PstI-MspI-B05	PstI-MspI-B06	PstI-MspI-B07	PstI-MspI-B08	PstI-MspI-B09	PstI-MspI-B10	PstI-MspI-B11	PstI-MspI-B12	PstI-MspI-C01	PstI-MspI-C02	PstI-MspI-C03	PstI-MspI-C04	PstI-MspI-C05	PstI-MspI-C06	PstI-MspI-C07	PstI-MspI-C08	PstI-MspI-C09	PstI-MspI-C10	PstI-MspI-C11	PstI-MspI-C12
Jcr4S10191	192	Jcr4S10191_192	-	-	-	-	-	-	-	T	C	AB=0.379922;ABP=483.305;AC=95;AF=0.494792;AN=192;AO=1460;CIGAR=1X;DP=3883;DPRA=0;EPP=3173.36;EPPR=8.74829;GTI=0;HWE=1042.78;LEN=1;MEANALT=1.01042;MQM=37;MQMR=37;NS=96;NUMALT=1;ODDS=0;PAIRED=0;PAIREDR=0;RO=2422;RPP=3173.36;RPPR=5227.63;RUN=1;SAP=3173.36;SRP=7.65808;TYPE=snp;XAI=0.014199;XAM=0.0296281;XAS=0.0154291;XRI=3.59482e-05;XRM=0.00029835;XRS=0.000262402;technology.Illumina=1;BVAR;SURRSEQ=AT…	INTERGENIC(MODIFIER||||||||||1);UPSTREAM(MODIFIER||923||261|Jcr4S10191.10|protein_coding|CODING|Jcr4S10191.10||1)	T/C	T/C	T/C	./.	T/C	T/C	T/C	T/C	./.	./.	./.	T/C	T/C	T/C	T/C	T/C	./.	T/C	T/C	./.	T/C	T/T	T/T	T/C	T/C	T/C	T/C	T/C	T/C	./.	T/C	T/C	T/T	T/C	T/C	T/C
Jcr4S12999	4626	Jcr4S12999_4626	GO:0016747	-	-	transferase activity, transferring acyl groups other than amino-acyl groups	-	-	-	G	A	AB=0.858178;ABP=10303.9;AC=124;AF=0.645833;AN=192;AO=11263;CIGAR=1X;DP=12659;DPRA=0;EPP=15894.9;EPPR=4.22981;GTI=0;HWE=73.8479;LEN=1;MEANALT=1;MQM=0;MQMR=36.9198;NS=96;NUMALT=1;ODDS=0;PAIRED=0;PAIREDR=0;RO=1396;RPP=15894.9;RPPR=3034.39;RUN=1;SAP=24460.3;SRP=4.22981;TYPE=snp;XAI=7.78131e-06;XAM=0.000772882;XAS=0.000765101;XRI=0;XRM=0.00591134;XRS=0.00591134;technology.Illumina=1;BVAR;SURRSEQ=AAATG…	SYNONYMOUS_CODING(LOW|SILENT|tcG/tcA|S347|454|Jcr4S12999.10|protein_coding|CODING|Jcr4S12999.10|2|1);UPSTREAM(MODIFIER||1641||164|Jcr4S12999.20|protein_coding|CODING|Jcr4S12999.20||1);UPSTREAM(MODIFIER||4348||59|Jcr4S12999.30|protein_coding|CODING|Jcr4S12999.30||1)	A/A	A/A	G/A	./.	A/A	G/A	A/A	A/A	G/A	./.	A/A	A/A	G/A	A/A	A/A	A/A	A/A	A/A	A/A	A/A	A/A	A/A	A/A	A/A	A/A	A/A	A/A	A/A	A/A	A/A	A/A	A/A	A/A	A/A	A/A	A/A
Jcr4S12999	4641	Jcr4S12999_4641	GO:0016747	-	-	transferase activity, transferring acyl groups other than amino-acyl groups	-	-	-	G	C	AB=0.094168;ABP=8024.17;AC=48;AF=0.25;AN=192;AO=710;CIGAR=1X;DP=11986;DPRA=1.73954;EPP=1544.76;EPPR=24488.5;GTI=0;HWE=-219.92;LEN=1;MEANALT=1;MQM=36.8296;MQMR=0.00984392;NS=96;NUMALT=1;ODDS=0;PAIRED=0;PAIREDR=0;RO=11276;RPP=1544.76;RPPR=24488.5;RUN=1;SAP=1544.76;SRP=24488.5;TYPE=snp;XAI=0;XAM=0.000475746;XAS=0.000475746;XRI=8.71578e-06;XRM=0.0115453;XRS=0.0115365;technology.Illumina=1;BVAR;SURRSE…	SYNONYMOUS_CODING(LOW|SILENT|ctG/ctC|L352|454|Jcr4S12999.10|protein_coding|CODING|Jcr4S12999.10|2|1);UPSTREAM(MODIFIER||1626||164|Jcr4S12999.20|protein_coding|CODING|Jcr4S12999.20||1);UPSTREAM(MODIFIER||4333||59|Jcr4S12999.30|protein_coding|CODING|Jcr4S12999.30||1)	G/G	G/G	G/G	./.	G/G	G/C	G/G	G/G	G/G	G/G	G/G	G/G	G/G	G/G	G/G	G/G	G/G	G/G	G/G	G/G	G/G	G/G	G/G	G/G	G/G	G/G	G/G	G/G	G/G	G/G	G/G	G/G	G/G	G/G	G/G	G/G
Jcr4S02056	7859	Jcr4S02056_7859	-	-	-	-	-	-	-	AT	A	AB=0.918242;ABP=18326.9;AC=124;AF=0.645833;AN=192;AO=15717;CIGAR=1M1D;DP=16949;DPRA=0;EPP=32978.1;EPPR=2665.24;GTI=0;HWE=73.8479;LEN=1;MEANALT=1.02083;MQM=23.0009;MQMR=0.0560976;NS=96;NUMALT=1;ODDS=0;PAIRED=0;PAIREDR=0;RO=1230;RPP=32978.1;RPPR=2665.24;RUN=1;SAP=34132;SRP=2673.92;TYPE=del;XAI=0.0101032;XAM=0.0205389;XAS=0.0104356;XRI=1.06975e-05;XRM=0.00137786;XRS=0.00136716;technology.Illumina=1;…	INTRON(MODIFIER||||399|Jcr4S02056.20|protein_coding|CODING|Jcr4S02056.20|4|1);UPSTREAM(MODIFIER||2214||235|Jcr4S02056.10|protein_coding|CODING|Jcr4S02056.10||1)	A/A	A/A	A/A	./.	A/A	A/A	A/A	A/A	A/A	A/A	A/A	A/A	A/A	A/A	A/A	A/A	A/A	A/A	A/A	A/A	A/A	A/A	A/A	A/A	A/A	A/A	A/A	A/A	A/A	A/A	A/A	A/A	A/A	A/A	A/A	A/A
Jcr4S02191	12338	Jcr4S02191_12338	GO:0003995,GO:0003997,GO:0050660,GO:0005777,GO:0006635	fatty acid beta-oxidation	peroxisome	flavin adenine dinucleotide binding, acyl-CoA oxidase activity, acyl-CoA dehydrogenase activity	EC:1.3.99.3,EC:1.3.3.6	Biosynthesis of unsaturated fatty acids,alpha-Linolenic acid metabolism,Fatty acid degradation	map00592,map01040,map00071	C	T	AB=0.598684;ABP=15.8677;AC=23;AF=0.119792;AN=192;AO=1500;CIGAR=1X;DP=12710;DPRA=0.939745;EPP=3260.22;EPPR=24340.9;GTI=0;HWE=-101.668;LEN=1;MEANALT=1.05;MQM=37;MQMR=37;NS=96;NUMALT=1;ODDS=0;PAIRED=0;PAIREDR=0;RO=11208;RPP=3260.22;RPPR=24340.9;RUN=1;SAP=3260.22;SRP=24340.9;TYPE=snp;XAI=6.73401e-06;XAM=0.000390556;XAS=0.000383822;XRI=2.7037e-06;XRM=0.000407953;XRS=0.000405249;technology.Illumina=1;B…	DOWNSTREAM(MODIFIER||3615||743|Jcr4S02191.10|protein_coding|CODING|Jcr4S02191.10||1);SYNONYMOUS_CODING(LOW|SILENT|gcG/gcA|A289|678|Jcr4S02191.20|protein_coding|CODING|Jcr4S02191.20|3|1)	C/C	C/C	C/C	./.	T/T	C/C	T/T	C/C	C/C	C/C	C/C	C/C	C/C	C/C	C/C	T/T	C/T	C/C	T/T	C/C	C/C	C/C	C/C	C/C	C/C	C/C	C/C	C/C	T/T	C/C	C/C	C/C	C/C	C/C	C/C	C/C
Jcr4S00604	13245	Jcr4S00604_13245	-	-	-	-	-	-	-	G	T	AB=0.397403;ABP=467.743;AC=95;AF=0.494792;AN=192;AO=2020;CIGAR=1X;DP=5102;DPRA=2.81607;EPP=16.4949;EPPR=3.56268;GTI=0;HWE=1042.78;LEN=1;MEANALT=1;MQM=37;MQMR=37;NS=96;NUMALT=1;ODDS=0;PAIRED=0;PAIREDR=0;RO=3082;RPP=3548.16;RPPR=6600.28;RUN=1;SAP=12.109;SRP=3.03566;TYPE=snp;XAI=3.08576e-05;XAM=0.00599876;XAS=0.00596791;XRI=0.00151011;XRM=0.0079871;XRS=0.00647698;technology.Illumina=1;BVAR;SURRSEQ=C…	DOWNSTREAM(MODIFIER||3661||645|Jcr4S00604.30|protein_coding|CODING|Jcr4S00604.30||1);INTERGENIC(MODIFIER||||||||||1);UPSTREAM(MODIFIER||396||1229|Jcr4S00604.40|protein_coding|CODING|Jcr4S00604.40||1)	G/T	G/T	G/T	G/T	G/T	G/T	G/T	G/T	G/T	G/G	G/T	G/T	G/T	G/T	G/T	G/T	G/T	G/T	G/T	G/G	./.	G/T	G/T	G/T	G/T	G/T	G/T	G/T	G/T	./.	G/T	G/T	G/T	./.	./.	G/T
Jcr4S00604	13259	Jcr4S00604_13259	-	-	-	-	-	-	-	A	C	AB=0.186783;ABP=4013.13;AC=88;AF=0.458333;AN=192;AO=893;CIGAR=1X;DP=5059;DPRA=2.08714;EPP=1942.14;EPPR=20.6573;GTI=0;HWE=663.709;LEN=1;MEANALT=1;MQM=37;MQMR=37;NS=96;NUMALT=1;ODDS=0;PAIRED=0;PAIREDR=0;RO=4166;RPP=13.926;RPPR=9049.36;RUN=1;SAP=13.926;SRP=20.6573;TYPE=snp;XAI=0.00522332;XAM=0.0159914;XAS=0.0107681;XRI=2.00246e-05;XRM=0.00811383;XRS=0.0080938;technology.Illumina=1;BVAR;SURRSEQ=ACTTC…	DOWNSTREAM(MODIFIER||3675||645|Jcr4S00604.30|protein_coding|CODING|Jcr4S00604.30||1);INTERGENIC(MODIFIER||||||||||1);UPSTREAM(MODIFIER||382||1229|Jcr4S00604.40|protein_coding|CODING|Jcr4S00604.40||1)	A/A	A/C	A/A	A/A	A/C	A/A	A/C	A/A	A/A	./.	./.	A/A	A/A	A/A	./.	./.	A/A	A/A	A/A	A/C	./.	A/A	A/A	A/A	A/A	A/A	A/C	A/A	A/A	./.	A/A	A/C	A/A	./.	./.	./.
Jcr4S03035	13953	Jcr4S03035_13953	-	-	-	-	-	-	-	T	C	AB=0.93617;ABP=158.34;AC=191;AF=0.994792;AN=192;AO=11947;CIGAR=1X;DP=12030;DPRA=0;EPP=25945.6;EPPR=183.243;GTI=0;HWE=-42.6104;LEN=1;MEANALT=1;MQM=36.997;MQMR=37;NS=96;NUMALT=1;ODDS=0;PAIRED=0;PAIREDR=0;RO=83;RPP=25945.6;RPPR=183.243;RUN=1;SAP=25945.6;SRP=183.243;TYPE=snp;XAI=9.09815e-07;XAM=0.0108906;XAS=0.0108897;XRI=0;XRM=0.000514126;XRS=0.000514126;technology.Illumina=1;BVAR;SURRSEQ=TGGAGAAGGG…	INTRON(MODIFIER||||373|Jcr4S03035.30|protein_coding|CODING|Jcr4S03035.30|3|1);UPSTREAM(MODIFIER||4823||921|Jcr4S03035.20|protein_coding|CODING|Jcr4S03035.20||1)	C/C	C/C	C/C	./.	C/C	C/C	C/C	C/C	C/C	C/C	C/C	C/C	C/C	C/C	C/C	C/C	C/C	C/C	C/C	C/C	C/C	C/C	C/C	C/C	C/C	C/C	C/C	C/C	C/C	C/C	C/C	C/C	C/C	C/C	C/C	C/C
Jcr4S03035	13977	Jcr4S03035_13977	-	-	-	-	-	-	-	C	T	AB=0.93617;ABP=158.34;AC=191;AF=0.994792;AN=192;AO=12037;CIGAR=1X;DP=12125;DPRA=0;EPP=26141;EPPR=194.1;GTI=0;HWE=-42.6104;LEN=1;MEANALT=1;MQM=36.997;MQMR=37;NS=96;NUMALT=1;ODDS=0;PAIRED=0;PAIREDR=0;RO=88;RPP=26141;RPPR=194.1;RUN=1;SAP=26141;SRP=194.1;TYPE=snp;XAI=1.79632e-06;XAM=0.0108429;XAS=0.0108411;XRI=0;XRM=0.00072805;XRS=0.00072805;technology.Illumina=1;BVAR;SURRSEQ=TCATGTGTTTAAGGATTGTATGAA…	INTRON(MODIFIER||||373|Jcr4S03035.30|protein_coding|CODING|Jcr4S03035.30|3|1);UPSTREAM(MODIFIER||4847||921|Jcr4S03035.20|protein_coding|CODING|Jcr4S03035.20||1)	T/T	T/T	T/T	./.	T/T	T/T	T/T	T/T	T/T	T/T	T/T	T/T	T/T	T/T	T/T	T/T	T/T	T/T	T/T	T/T	T/T	T/T	T/T	T/T	T/T	T/T	T/T	T/T	T/T	T/T	T/T	T/T	T/T	T/T	T/T	T/T
Jcr4S00292	14775	Jcr4S00292_14775	GO:0005506,GO:0016705,GO:0020037,GO:0055114	oxidation-reduction process	-	iron ion binding, oxidoreductase activity, acting on paired donors, with incorporation or reduction of molecular oxygen, heme binding	-	-	-	G	C	AB=0.323982;ABP=895.108;AC=95;AF=0.494792;AN=192;AO=1074;CIGAR=1X;DP=3323;DPRA=4.36184;EPP=2335.17;EPPR=4723.01;GTI=0;HWE=1042.78;LEN=1;MEANALT=1;MQM=37;MQMR=37;NS=96;NUMALT=1;ODDS=0;PAIRED=0;PAIREDR=0;RO=2249;RPP=2335.17;RPPR=4723.01;RUN=1;SAP=2335.17;SRP=4886.65;TYPE=snp;XAI=9.40504e-06;XAM=0.0102159;XAS=0.0102065;XRI=0;XRM=0.000475801;XRS=0.000475801;technology.Illumina=1;BVAR;SURRSEQ=AGTTGATG…	DOWNSTREAM(MODIFIER||4947||183|Jcr4S00292.40|protein_coding|CODING|Jcr4S00292.40||1);NON_SYNONYMOUS_CODING(MODERATE|MISSENSE|aaG/aaC|K331N|503|Jcr4S00292.30|protein_coding|CODING|Jcr4S00292.30|2|1)	./.	G/C	G/C	./.	G/C	G/C	G/C	./.	G/C	./.	./.	G/C	./.	G/C	./.	G/C	G/C	G/C	G/C	./.	G/C	./.	G/C	./.	G/C	./.	G/C	G/C	./.	./.	./.	G/C	G/C	./.	G/C	G/C
Jcr4S00292	14815	Jcr4S00292_14815	GO:0005506,GO:0016705,GO:0020037,GO:0055114	oxidation-reduction process	-	iron ion binding, oxidoreductase activity, acting on paired donors, with incorporation or reduction of molecular oxygen, heme binding	-	-	-	T	A	AB=0.326636;ABP=1718.14;AC=95;AF=0.494792;AN=192;AO=2146;CIGAR=1X;DP=6588;DPRA=3.84211;EPP=4645.63;EPPR=5.76194;GTI=0;HWE=1042.78;LEN=1;MEANALT=1.02105;MQM=37;MQMR=37;NS=96;NUMALT=1;ODDS=0;PAIRED=0;PAIREDR=0;RO=4439;RPP=3.02649;RPPR=9546.87;RUN=1;SAP=3.0103;SRP=4.38441;TYPE=snp;XAI=0;XAM=0.00522853;XAS=0.00522853;XRI=0;XRM=0.000360554;XRS=0.000360554;technology.Illumina=1;BVAR;SURRSEQ=AGAATTGCGGA…	DOWNSTREAM(MODIFIER||4907||183|Jcr4S00292.40|protein_coding|CODING|Jcr4S00292.40||1);NON_SYNONYMOUS_CODING(MODERATE|MISSENSE|Tac/Aac|Y345N|503|Jcr4S00292.30|protein_coding|CODING|Jcr4S00292.30|2|1)	T/A	T/A	T/A	./.	T/A	T/A	T/A	T/A	T/A	./.	./.	T/A	T/A	T/A	T/A	T/A	T/A	T/A	T/A	T/A	T/A	T/A	T/A	T/A	T/A	T/A	T/A	T/A	T/A	T/A	T/A	T/A	T/A	T/A	T/A	T/A
Jcr4S00521	17099	Jcr4S00521_17099	GO:0005506,GO:0016705,GO:0020037,GO:0055114	oxidation-reduction process	-	oxidoreductase activity, acting on paired donors, with incorporation or reduction of molecular oxygen, heme binding, iron ion binding	-	-	-	C	T	AB=0.666958;ABP=833.239;AC=109;AF=0.567708;AN=192;AO=2887;CIGAR=1X;DP=4052;DPRA=3.86699;EPP=6272.05;EPPR=13.5129;GTI=0;HWE=540.57;LEN=1;MEANALT=1.02105;MQM=0.0495324;MQMR=37;NS=96;NUMALT=1;ODDS=0;PAIRED=0;PAIREDR=0;RO=1163;RPP=6272.05;RPPR=2416.78;RUN=1;SAP=6272.05;SRP=11.8997;TYPE=snp;XAI=0;XAM=0.0109958;XAS=0.0109958;XRI=0;XRM=0.000507997;XRS=0.000507997;technology.Illumina=1;BVAR;SURRSEQ=TGGAA…	DOWNSTREAM(MODIFIER||4668||63|Jcr4S00521.30|protein_coding|CODING|Jcr4S00521.30||1);SYNONYMOUS_CODING(LOW|SILENT|ccG/ccA|P413|529|Jcr4S00521.40|protein_coding|CODING|Jcr4S00521.40|2|1)	C/T	C/T	C/T	./.	C/T	C/T	C/T	C/T	C/T	./.	./.	C/T	./.	./.	T/T	C/T	T/T	C/T	T/T	T/T	./.	T/T	T/T	C/T	C/T	C/T	C/T	C/T	./.	T/T	T/T	T/T	C/T	T/T	T/T	T/T
Jcr4S00521	17139	Jcr4S00521_17139	GO:0005506,GO:0016705,GO:0020037,GO:0055114	oxidation-reduction process	-	oxidoreductase activity, acting on paired donors, with incorporation or reduction of molecular oxygen, heme binding, iron ion binding	-	-	-	A	T	AB=0.682706;ABP=1027.4;AC=109;AF=0.567708;AN=192;AO=3037;CIGAR=1X;DP=4180;DPRA=4.38947;EPP=6597.77;EPPR=16.427;GTI=0;HWE=540.57;LEN=1;MEANALT=1.01053;MQM=0.708923;MQMR=37;NS=96;NUMALT=1;ODDS=0;PAIRED=0;PAIREDR=0;RO=1142;RPP=6597.77;RPPR=2482.83;RUN=1;SAP=6597.77;SRP=16.427;TYPE=snp;XAI=0;XAM=0.010744;XAS=0.010744;XRI=0;XRM=0.000413744;XRS=0.000413744;technology.Illumina=1;BVAR;SURRSEQ=GTAGCCGCCGA…	DOWNSTREAM(MODIFIER||4708||63|Jcr4S00521.30|protein_coding|CODING|Jcr4S00521.30||1);NON_SYNONYMOUS_CODING(MODERATE|MISSENSE|gTa/gAa|V400E|529|Jcr4S00521.40|protein_coding|CODING|Jcr4S00521.40|2|1)	A/T	A/T	A/T	./.	A/T	A/T	A/T	A/T	A/T	./.	T/T	A/T	T/T	./.	./.	A/T	T/T	A/T	T/T	T/T	./.	T/T	T/T	A/T	A/T	A/T	A/T	A/T	./.	T/T	T/T	T/T	A/T	T/T	T/T	T/T
Jcr4S02273	19542	Jcr4S02273_19542	-	-	-	-	-	-	-	G	A	AB=0.126166;ABP=2475.66;AC=15;AF=0.078125;AN=192;AO=397;CIGAR=1X;DP=15701;DPRA=1.05861;EPP=865.085;EPPR=30672.2;GTI=0;HWE=-265.96;LEN=1;MEANALT=1;MQM=37;MQMR=37;NS=96;NUMALT=1;ODDS=0;PAIRED=0;PAIREDR=0;RO=15304;RPP=865.085;RPPR=30672.2;RUN=1;SAP=865.085;SRP=33235.2;TYPE=snp;XAI=0;XAM=0.00664732;XAS=0.00664732;XRI=5.99824e-06;XRM=0.000417002;XRS=0.000411004;technology.Illumina=1;BVAR;SURRSEQ=GCCAC…	INTERGENIC(MODIFIER||||||||||1);UPSTREAM(MODIFIER||1035||598|Jcr4S02273.20|protein_coding|CODING|Jcr4S02273.20||1);UPSTREAM(MODIFIER||4455||92|Jcr4S02273.30|protein_coding|CODING|Jcr4S02273.30||1)	G/G	G/G	G/G	G/G	G/G	G/G	G/G	G/G	G/G	G/G	G/G	G/G	G/G	G/G	G/G	G/G	G/G	G/G	G/G	G/G	G/G	G/G	G/G	G/G	G/G	G/G	G/G	G/G	G/G	G/G	G/G	G/G	G/G	G/G	G/G	G/G
Jcr4S00525	27447	Jcr4S00525_27447	-	-	-	-	-	-	-	G	A	AB=0.134333;ABP=3642.87;AC=37;AF=0.192708;AN=192;AO=473;CIGAR=1X;DP=7497;DPRA=1.15763;EPP=1030.12;EPPR=14105.4;GTI=0;HWE=-295.586;LEN=1;MEANALT=1;MQM=37;MQMR=37;NS=96;NUMALT=1;ODDS=0;PAIRED=0;PAIREDR=0;RO=7024;RPP=1030.12;RPPR=14105.4;RUN=1;SAP=1030.12;SRP=15255.4;TYPE=snp;XAI=0;XAM=0.00775322;XAS=0.00775322;XRI=2.89082e-06;XRM=0.000358941;XRS=0.00035605;technology.Illumina=1;BVAR;SURRSEQ=ATATTAC…	INTRON(MODIFIER||||2246|Jcr4S00525.30|protein_coding|CODING|Jcr4S00525.30|27|1)	G/G	G/G	G/G	G/A	G/A	G/G	G/G	G/G	G/A	G/G	G/G	G/G	G/G	G/G	G/G	G/G	G/G	G/G	G/G	G/G	G/G	G/G	G/G	G/G	G/G	G/G	G/G	G/G	G/G	G/G	G/G	G/G	G/G	G/G	G/G	G/G
Jcr4S00525	27449	Jcr4S00525_27449	-	-	-	-	-	-	-	G	A	AB=0.132882;ABP=2769.25;AC=28;AF=0.145833;AN=192;AO=338;CIGAR=1X;DP=7335;DPRA=1.08125;EPP=736.968;EPPR=14349.1;GTI=0;HWE=-314.725;LEN=1;MEANALT=1;MQM=37;MQMR=37;NS=96;NUMALT=1;ODDS=0;PAIRED=0;PAIREDR=0;RO=6997;RPP=736.968;RPPR=14349.1;RUN=1;SAP=736.968;SRP=15196.8;TYPE=snp;XAI=0;XAM=0.0109733;XAS=0.0109733;XRI=2.90197e-06;XRM=0.000346957;XRS=0.000344055;technology.Illumina=1;BVAR;SURRSEQ=ATTACCTT…	INTRON(MODIFIER||||2246|Jcr4S00525.30|protein_coding|CODING|Jcr4S00525.30|27|1)	G/G	G/G	G/G	G/A	G/A	G/G	G/G	G/G	G/A	G/G	G/G	G/G	G/G	G/G	G/G	G/G	G/G	G/G	G/G	G/G	G/G	G/G	G/G	G/G	G/G	G/G	G/G	G/G	G/G	G/G	G/G	G/G	G/G	G/G	G/G	G/G
Jcr4S00028	97755	Jcr4S00028_97755	-	-	-	-	-	-	-	A	T	AB=0.139566;ABP=3334.06;AC=81;AF=0.421875;AN=192;AO=427;CIGAR=1X;DP=3331;DPRA=1.98425;EPP=930.229;EPPR=4696.79;GTI=0;HWE=407.07;LEN=1;MEANALT=1.01124;MQM=37;MQMR=37;NS=96;NUMALT=1;ODDS=0;PAIRED=0;PAIREDR=0;RO=2903;RPP=921.563;RPPR=6306.79;RUN=1;SAP=921.563;SRP=4696.79;TYPE=snp;XAI=0;XAM=0.00415942;XAS=0.00415942;XRI=3.51501e-06;XRM=0.000432777;XRS=0.000429262;technology.Illumina=1;BVAR;SURRSEQ=GT…	INTERGENIC(MODIFIER||||||||||1);UPSTREAM(MODIFIER||1741||331|Jcr4S00028.190|protein_coding|CODING|Jcr4S00028.190||1)	./.	A/A	A/A	./.	A/A	A/A	./.	./.	./.	./.	A/A	A/A	A/A	A/A	A/A	./.	A/A	A/A	A/A	A/A	./.	A/A	A/A	./.	./.	./.	A/A	A/A	A/A	A/A	A/A	A/A	A/A	A/A	A/A	A/A
Jcr4S02329	2736	Jcr4S02329_2736	GO:0005506,GO:0016705,GO:0020037,GO:0055114	oxidation-reduction process	-	iron ion binding, oxidoreductase activity, acting on paired donors, with incorporation or reduction of molecular oxygen, heme binding	-	-	-	T	G	AB=0.278684;ABP=4593.53;AC=95;AF=0.494792;AN=192;AO=3007;CIGAR=1X;DP=10800;DPRA=11.3579;EPP=5725.4;EPPR=16916.6;GTI=0;HWE=1042.78;LEN=1;MEANALT=1.04211;MQM=0.00764882;MQMR=37;NS=96;NUMALT=1;ODDS=0;PAIRED=0;PAIREDR=0;RO=7789;RPP=5725.4;RPPR=16916.6;RUN=1;SAP=6532.63;SRP=16916.6;TYPE=snp;XAI=0;XAM=0.0110235;XAS=0.0110235;XRI=1.73495e-06;XRM=0.000361131;XRS=0.000359396;technology.Illumina=1;BVAR;SUR…	NON_SYNONYMOUS_CODING(MODERATE|MISSENSE|Tat/Gat|Y378D|503|Jcr4S02329.10|protein_coding|CODING|Jcr4S02329.10|2|1);UPSTREAM(MODIFIER||3193||526|Jcr4S02329.30|protein_coding|CODING|Jcr4S02329.30||1);UPSTREAM(MODIFIER||962||189|Jcr4S02329.20|protein_coding|CODING|Jcr4S02329.20||1)	T/G	T/G	T/G	./.	T/G	T/G	T/G	T/G	./.	./.	T/G	T/G	T/G	T/T	T/G	T/G	T/G	T/G	T/G	T/T	T/G	T/G	T/G	T/G	T/T	T/G	T/G	T/G	T/G	T/G	T/G	T/G	T/G	T/G	T/G	T/G
Jcr4S02329	2741	Jcr4S02329_2741	GO:0005506,GO:0016705,GO:0020037,GO:0055114	oxidation-reduction process	-	iron ion binding, oxidoreductase activity, acting on paired donors, with incorporation or reduction of molecular oxygen, heme binding	-	-	-	C	T	AB=0.278246;ABP=4611.27;AC=95;AF=0.494792;AN=192;AO=3002;CIGAR=1X;DP=10799;DPRA=11.3568;EPP=5006.29;EPPR=16927.5;GTI=0;HWE=1042.78;LEN=1;MEANALT=1.03158;MQM=0.0816123;MQMR=37;NS=96;NUMALT=1;ODDS=0;PAIRED=0;PAIREDR=0;RO=7794;RPP=5006.29;RPPR=16927.5;RUN=1;SAP=6521.77;SRP=16927.5;TYPE=snp;XAI=0;XAM=0.0110021;XAS=0.0110021;XRI=1.73384e-06;XRM=0.000355231;XRS=0.000353497;technology.Illumina=1;BVAR;SU…	SYNONYMOUS_CODING(LOW|SILENT|tgC/tgT|C379|503|Jcr4S02329.10|protein_coding|CODING|Jcr4S02329.10|2|1);UPSTREAM(MODIFIER||3188||526|Jcr4S02329.30|protein_coding|CODING|Jcr4S02329.30||1);UPSTREAM(MODIFIER||957||189|Jcr4S02329.20|protein_coding|CODING|Jcr4S02329.20||1)	C/T	C/T	C/T	./.	C/T	C/T	C/T	C/T	./.	./.	C/T	C/T	C/T	C/C	C/T	C/T	C/T	C/T	C/T	C/C	C/T	C/T	C/T	C/T	C/C	C/T	C/T	C/T	C/T	C/T	C/T	C/T	C/T	C/T	C/T	C/T
Jcr4S00134	2852	Jcr4S00134_2852	-	-	-	-	-	-	-	G	T	AB=0.506194;ABP=6.05027;AC=95;AF=0.494792;AN=192;AO=4617;CIGAR=1X;DP=9122;DPRA=96.0105;EPP=10028.7;EPPR=9731.28;GTI=0;HWE=1042.78;LEN=1;MEANALT=1.01053;MQM=36.9974;MQMR=37;NS=96;NUMALT=1;ODDS=0;PAIRED=0;PAIREDR=0;RO=4504;RPP=10028.7;RPPR=9739.94;RUN=1;SAP=10028.7;SRP=9774.64;TYPE=snp;XAI=0.0108121;XAM=0.0218029;XAS=0.0109908;XRI=9.89127e-06;XRM=0.000414657;XRS=0.000404765;technology.Illumina=1;BV…	INTRON(MODIFIER||||132|Jcr4S00134.20|protein_coding|CODING|Jcr4S00134.20|1|1);UPSTREAM(MODIFIER||2623||75|Jcr4S00134.10|protein_coding|CODING|Jcr4S00134.10||1);UPSTREAM(MODIFIER||3243||610|Jcr4S00134.30|protein_coding|CODING|Jcr4S00134.30||1)	G/T	G/T	G/T	./.	G/T	G/T	G/T	G/T	./.	./.	G/T	G/T	G/T	G/T	G/T	G/T	G/T	G/T	G/T	G/T	G/T	G/T	G/T	G/T	G/T	G/T	G/T	G/T	G/T	G/T	G/T	G/T	G/T	G/T	G/T	G/T
Jcr4S00886	3053	Jcr4S00886_3053	GO:0016787	-	-	hydrolase activity	-	-	-	C	A	AB=0.528077;ABP=124.58;AC=92;AF=0.479167;AN=192;AO=9389;CIGAR=1X;DP=18115;DPRA=0;EPP=20391;EPPR=18946.9;GTI=0;HWE=854.765;LEN=1;MEANALT=1.02083;MQM=37;MQMR=37;NS=96;NUMALT=1;ODDS=0;PAIRED=0;PAIREDR=0;RO=8724;RPP=20391;RPPR=18946.9;RUN=1;SAP=20391;SRP=18946.9;TYPE=snp;XAI=6.10983e-06;XAM=0.010823;XAS=0.0108169;XRI=3.86902e-06;XRM=0.000833506;XRS=0.000829637;technology.Illumina=1;BVAR;SURRSEQ=CAGGC…	NON_SYNONYMOUS_CODING(MODERATE|MISSENSE|tGt/tTt|C244F|336|Jcr4S00886.10|protein_coding|CODING|Jcr4S00886.10|8|1)	C/A	C/A	C/A	./.	C/A	C/A	C/A	C/A	C/A	C/A	C/A	C/A	C/A	C/A	C/A	C/A	C/C	C/A	C/A	C/A	C/A	C/A	C/A	C/A	C/A	C/C	C/A	C/A	C/A	C/A	C/A	C/A	C/A	C/A	C/A	C/A
Jcr4S00886	3058	Jcr4S00886_3058	GO:0016787	-	-	hydrolase activity	-	-	-	T	C	AB=0.528799;ABP=130.336;AC=92;AF=0.479167;AN=192;AO=9354;CIGAR=1X;DP=18029;DPRA=0;EPP=20315;EPPR=18831.8;GTI=0;HWE=854.765;LEN=1;MEANALT=1.04167;MQM=37;MQMR=37;NS=96;NUMALT=1;ODDS=0;PAIRED=0;PAIREDR=0;RO=8671;RPP=20315;RPPR=18831.8;RUN=1;SAP=20315;SRP=18831.8;TYPE=snp;XAI=2.33737e-06;XAM=0.0108673;XAS=0.010865;XRI=2.53588e-06;XRM=0.000817974;XRS=0.000815438;technology.Illumina=1;BVAR;SURRSEQ=AAAC…	SYNONYMOUS_CODING(LOW|SILENT|tcA/tcG|S242|336|Jcr4S00886.10|protein_coding|CODING|Jcr4S00886.10|8|1)	T/C	T/C	T/C	./.	T/C	T/C	T/C	T/C	T/C	T/C	T/C	T/C	T/C	T/C	T/C	T/C	T/T	T/C	T/C	T/C	T/C	T/C	T/C	T/C	T/C	T/T	T/C	T/C	T/C	T/C	T/C	T/C	T/C	T/C	T/C	T/C
Jcr4S11371	3168	Jcr4S11371_3168	GO:0005506,GO:0016705,GO:0020037,GO:0055114	oxidation-reduction process	-	iron ion binding, oxidoreductase activity, acting on paired donors, with incorporation or reduction of molecular oxygen, heme binding	-	-	-	A	G	AB=0.775789;ABP=2955.43;AC=110;AF=0.572917;AN=192;AO=3886;CIGAR=1X;DP=4902;DPRA=0;EPP=2434.54;EPPR=2209.23;GTI=0;HWE=439.45;LEN=1;MEANALT=1;MQM=0;MQMR=0;NS=96;NUMALT=1;ODDS=0;PAIRED=0;PAIREDR=0;RO=1016;RPP=2434.54;RPPR=2209.23;RUN=1;SAP=8441.35;SRP=2209.23;TYPE=snp;XAI=2.89139e-06;XAM=0.0108281;XAS=0.0108252;XRI=1.21513e-05;XRM=0.000437742;XRS=0.000425591;technology.Illumina=1;BVAR;SURRSEQ=AATCAA…	SYNONYMOUS_CODING(LOW|SILENT|ctT/ctC|L42|141|Jcr4S11371.10|protein_coding|CODING|Jcr4S11371.10|1|1|WARNING_TRANSCRIPT_NO_START_CODON)	G/G	G/G	G/G	./.	G/G	./.	A/G	G/G	G/G	./.	G/G	A/G	G/G	G/G	G/G	G/G	G/G	G/G	A/G	A/G	G/G	A/G	A/G	G/G	G/G	G/G	G/G	G/G	G/G	./.	A/G	G/G	A/G	A/G	A/G	A/G
Jcr4S11371	3199	Jcr4S11371_3199	GO:0005506,GO:0016705,GO:0020037,GO:0055114	oxidation-reduction process	-	iron ion binding, oxidoreductase activity, acting on paired donors, with incorporation or reduction of molecular oxygen, heme binding	-	-	-	G	C	AB=0.779385;ABP=3002.42;AC=110;AF=0.572917;AN=192;AO=3866;CIGAR=1X;DP=4856;DPRA=0;EPP=8397.92;EPPR=2152.77;GTI=0;HWE=439.45;LEN=1;MEANALT=1;MQM=0;MQMR=0;NS=96;NUMALT=1;ODDS=0;PAIRED=0;PAIREDR=0;RO=990;RPP=8397.92;RPPR=2152.77;RUN=1;SAP=8397.92;SRP=2152.77;TYPE=snp;XAI=2.90635e-06;XAM=0.0108825;XAS=0.0108796;XRI=1.24704e-05;XRM=0.000378391;XRS=0.000365921;technology.Illumina=1;BVAR;SURRSEQ=AAGCTCA…	NON_SYNONYMOUS_CODING(MODERATE|MISSENSE|gCc/gGc|A32G|141|Jcr4S11371.10|protein_coding|CODING|Jcr4S11371.10|1|1|WARNING_TRANSCRIPT_NO_START_CODON)	C/C	C/C	C/C	./.	C/C	./.	G/C	C/C	C/C	./.	C/C	G/C	C/C	C/C	./.	C/C	C/C	C/C	G/C	G/C	C/C	G/C	G/C	C/C	C/C	C/C	C/C	C/C	C/C	./.	G/C	C/C	G/C	G/C	G/C	G/C
Jcr4S01007	4228	Jcr4S01007_4228	-	-	-	-	-	-	-	G	T	AB=0.478449;ABP=41.2911;AC=97;AF=0.505208;AN=192;AO=4542;CIGAR=1X;DP=9491;DPRA=0;EPP=9865.84;EPPR=10743.1;GTI=0;HWE=1042.78;LEN=1;MEANALT=1.03125;MQM=36.9921;MQMR=37;NS=96;NUMALT=1;ODDS=0;PAIRED=0;PAIREDR=0;RO=4946;RPP=9865.84;RPPR=10743.1;RUN=1;SAP=9865.84;SRP=10743.1;TYPE=snp;XAI=7.65265e-06;XAM=0.0109818;XAS=0.0109741;XRI=8.74586e-06;XRM=0.000388419;XRS=0.000379674;technology.Illumina=1;BVAR;S…	DOWNSTREAM(MODIFIER||1814||190|Jcr4S01007.10|protein_coding|CODING|Jcr4S01007.10||1);INTRON(MODIFIER||||334|Jcr4S01007.20|protein_coding|CODING|Jcr4S01007.20|2|1);UPSTREAM(MODIFIER||1241||146|Jcr4S01007.30|protein_coding|CODING|Jcr4S01007.30||1)	G/T	G/T	G/T	./.	G/T	G/T	G/T	G/T	./.	./.	G/T	G/T	G/T	G/T	G/T	G/T	G/T	G/T	G/T	G/T	G/T	G/T	G/T	G/T	G/T	G/T	G/T	G/T	G/T	G/T	G/T	G/T	G/T	G/T	G/T	G/T
Jcr4S01007	4233	Jcr4S01007_4233	-	-	-	-	-	-	-	C	G	AB=0.478247;ABP=42.027;AC=97;AF=0.505208;AN=192;AO=4542;CIGAR=1X;DP=9495;DPRA=0;EPP=9865.84;EPPR=10758.3;GTI=0;HWE=1042.78;LEN=1;MEANALT=1;MQM=36.9947;MQMR=37;NS=96;NUMALT=1;ODDS=0;PAIRED=0;PAIREDR=0;RO=4953;RPP=9865.84;RPPR=10758.3;RUN=1;SAP=9865.84;SRP=10758.3;TYPE=snp;XAI=7.65265e-06;XAM=0.0109712;XAS=0.0109636;XRI=1.1166e-05;XRM=0.000397881;XRS=0.000386715;technology.Illumina=1;BVAR;SURRSEQ=C…	DOWNSTREAM(MODIFIER||1819||190|Jcr4S01007.10|protein_coding|CODING|Jcr4S01007.10||1);INTRON(MODIFIER||||334|Jcr4S01007.20|protein_coding|CODING|Jcr4S01007.20|2|1);UPSTREAM(MODIFIER||1236||146|Jcr4S01007.30|protein_coding|CODING|Jcr4S01007.30||1)	C/G	C/G	C/G	./.	C/G	C/G	C/G	C/G	./.	./.	C/G	C/G	C/G	C/G	C/G	C/G	C/G	C/G	C/G	C/G	C/G	C/G	C/G	C/G	C/G	C/G	C/G	C/G	C/G	C/G	C/G	C/G	C/G	C/G	C/G	C/G
Jcr4S03567	4961	Jcr4S03567_4961	-	-	-	-	-	-	-	G	A	AB=0.75838;ABP=5815.64;AC=97;AF=0.505208;AN=192;AO=7635;CIGAR=1X;DP=10059;DPRA=0;EPP=16582.2;EPPR=5266.66;GTI=0;HWE=1042.78;LEN=1;MEANALT=1;MQM=37;MQMR=37;NS=96;NUMALT=1;ODDS=0;PAIRED=0;PAIREDR=0;RO=2424;RPP=16582.2;RPPR=5266.66;RUN=1;SAP=16582.2;SRP=5266.66;TYPE=snp;XAI=1.00149e-05;XAM=0.000300869;XAS=0.000290854;XRI=2.21827e-05;XRM=0.000340556;XRS=0.000318373;technology.Illumina=1;BVAR;SURRSEQ=…	UPSTREAM(MODIFIER||857||472|Jcr4S03567.10|protein_coding|CODING|Jcr4S03567.10||1)	./.	G/A	A/A	./.	G/A	A/A	A/A	G/A	A/A	./.	A/A	G/A	G/A	G/A	G/A	G/A	G/A	G/A	A/A	G/A	A/A	A/A	G/A	A/A	A/A	A/A	G/A	G/A	G/A	G/A	G/A	G/A	G/A	G/A	G/A	G/A
Jcr4S00314	6363	Jcr4S00314_6363	GO:0005737,GO:0009058,GO:0016841,GO:0006559	biosynthetic process, L-phenylalanine catabolic process	cytoplasm	ammonia-lyase activity	-	-	-	T	C	AB=0.511698;ABP=23.2296;AC=97;AF=0.505208;AN=192;AO=8709;CIGAR=1X;DP=17016;DPRA=0;EPP=18905.7;EPPR=16804;GTI=0;HWE=1042.78;LEN=1;MEANALT=1;MQM=37;MQMR=37;NS=96;NUMALT=1;ODDS=0;PAIRED=0;PAIREDR=0;RO=8307;RPP=18905.7;RPPR=16804;RUN=1;SAP=18914.4;SRP=18041.4;TYPE=snp;XAI=3.47951e-06;XAM=0.00031727;XAS=0.000313791;XRI=1.28064e-06;XRM=0.000377392;XRS=0.000376111;technology.Illumina=1;BVAR;SURRSEQ=TTGA…	DOWNSTREAM(MODIFIER||2148||995|Jcr4S00314.40|protein_coding|CODING|Jcr4S00314.40||1);SYNONYMOUS_CODING(LOW|SILENT|ctT/ctC|L183|713|Jcr4S00314.30|protein_coding|CODING|Jcr4S00314.30|2|1);UPSTREAM(MODIFIER||4661||111|Jcr4S00314.20|protein_coding|CODING|Jcr4S00314.20||1)	T/C	T/C	T/C	./.	T/C	T/C	T/C	T/C	T/C	T/C	T/C	T/C	T/C	T/C	T/C	T/C	T/C	T/C	T/C	T/C	T/C	T/C	T/C	T/C	T/C	T/C	T/C	T/C	T/C	T/C	T/C	T/C	T/C	T/C	T/C	T/C
Jcr4S00479	6388	Jcr4S00479_6388	-	-	-	-	-	-	-	TTC	T	AB=0.182514;ABP=4579.33;AC=95;AF=0.494792;AN=192;AO=954;CIGAR=1M2D;DP=5244;DPRA=3.23653;EPP=2074.59;EPPR=8764.9;GTI=0;HWE=1042.78;LEN=2;MEANALT=2.47368;MQM=36.9706;MQMR=37;NS=96;NUMALT=1;ODDS=0;PAIRED=0;PAIREDR=0;RO=4035;RPP=2074.59;RPPR=8764.9;RUN=1;SAP=2074.59;SRP=8764.9;TYPE=del;XAI=0.0103414;XAM=0.0108083;XAS=0.000466971;XRI=0;XRM=0.000260327;XRS=0.000260327;technology.Illumina=1;BVAR;SURRSEQ…	INTRON(MODIFIER||||231|Jcr4S00479.10|protein_coding|CODING|Jcr4S00479.10|5|1);UPSTREAM(MODIFIER||1204||172|Jcr4S00479.20|protein_coding|CODING|Jcr4S00479.20||1);UPSTREAM(MODIFIER||1821||74|Jcr4S00479.30|protein_coding|CODING|Jcr4S00479.30||1)	./.	TTC/TTC	TTC/TTC	./.	TTC/T	./.	TTC/TTC	TTC/T	./.	./.	TTC/TTC	TTC/TTC	TTC/T	TTC/TTC	TTC/TTC	TTC/TTC	./.	TTC/T	TTC/T	TTC/T	TTC/T	TTC/T	TTC/TTC	TTC/T	TTC/TTC	TTC/TTC	./.	TTC/TTC	TTC/TTC	TTC/TTC	TTC/TTC	TTC/T	TTC/T	TTC/TTC	TTC/TTC	TTC/TTC
Jcr4S16114	7713	Jcr4S16114_7713	-	-	-	-	-	-	-	G	A	AB=0.100701;ABP=7910.67;AC=64;AF=0.333333;AN=192;AO=660;CIGAR=1X;DP=7962;DPRA=1.49641;EPP=1436.18;EPPR=2213.63;GTI=0;HWE=-3.0103;LEN=1;MEANALT=3.28409;MQM=37;MQMR=36.9754;NS=96;NUMALT=1;ODDS=0;PAIRED=0;PAIREDR=0;RO=6841;RPP=1219.25;RPPR=11787.1;RUN=1;SAP=1219.25;SRP=1138.07;TYPE=snp;XAI=1.6292e-05;XAM=0.00196098;XAS=0.00194469;XRI=1.12447e-05;XRM=0.00217022;XRS=0.00215897;technology.Illumina=1;BV…	INTRON(MODIFIER||||252|Jcr4S16114.20|protein_coding|CODING|Jcr4S16114.20|2|1)	G/G	G/G	G/G	./.	G/G	G/G	G/G	G/G	G/G	./.	G/G	G/G	G/G	G/A	G/G	G/G	G/G	G/G	G/G	G/G	G/G	G/G	G/G	G/G	G/G	G/G	G/G	G/G	G/G	G/G	G/G	G/G	G/G	G/G	G/G	G/G
Jcr4S00145	8115	Jcr4S00145_8115	-	-	-	-	-	-	-	A	G	AB=0.905292;ABP=515.218;AC=180;AF=0.9375;AN=192;AO=3193;CIGAR=1X;DP=3293;DPRA=0;EPP=6936.52;EPPR=217.986;GTI=0;HWE=-238.773;LEN=1;MEANALT=1.01042;MQM=37;MQMR=36.8788;NS=96;NUMALT=1;ODDS=0;PAIRED=0;PAIREDR=0;RO=99;RPP=6936.52;RPPR=217.986;RUN=1;SAP=6936.52;SRP=217.986;TYPE=snp;XAI=0;XAM=0.000327141;XAS=0.000327141;XRI=0.000108613;XRM=0.0232893;XRS=0.0231807;technology.Illumina=1;BVAR;SURRSEQ=TTTAC…	DOWNSTREAM(MODIFIER||154||242|Jcr4S00145.20|protein_coding|CODING|Jcr4S00145.20||1);DOWNSTREAM(MODIFIER||3843||808|Jcr4S00145.10|protein_coding|CODING|Jcr4S00145.10||1);INTERGENIC(MODIFIER||||||||||1)	G/G	G/G	G/G	./.	G/G	G/G	G/G	G/G	G/G	./.	G/G	G/G	G/G	G/G	G/G	G/G	G/G	G/G	G/G	G/G	G/G	G/G	G/G	./.	G/G	G/G	G/G	G/G	G/G	./.	G/G	G/G	G/G	G/G	G/G	G/G
Jcr4S03035	14223	Jcr4S03035_14223	GO:0004523,GO:0003676	-	-	nucleic acid binding, ribonuclease H activity	EC:3.1.26.4	-	-	A	G	AB=0.243066;ABP=2628.6;AC=61;AF=0.317708;AN=192;AO=1113;CIGAR=1X;DP=5711;DPRA=2.32093;EPP=2419.86;EPPR=669.538;GTI=0;HWE=-54.2208;LEN=1;MEANALT=1;MQM=37;MQMR=37;NS=96;NUMALT=1;ODDS=0;PAIRED=0;PAIREDR=0;RO=4598;RPP=2402.52;RPPR=9987.44;RUN=1;SAP=2402.52;SRP=669.538;TYPE=snp;XAI=0;XAM=0.000321752;XAS=0.000321752;XRI=9.71905e-06;XRM=0.000323751;XRS=0.000314032;technology.Illumina=1;BVAR;SURRSEQ=TTTG…	NON_SYNONYMOUS_CODING(MODERATE|MISSENSE|Aat/Gat|N202D|373|Jcr4S03035.30|protein_coding|CODING|Jcr4S03035.30|5|1)	A/A	A/G	A/A	./.	A/A	A/A	A/A	A/G	A/G	A/G	A/A	A/A	A/G	A/A	A/A	A/A	A/G	A/G	A/G	A/A	A/A	A/A	A/G	A/G	A/G	A/G	A/A	A/G	A/A	A/G	A/G	A/A	A/G	A/A	A/G	A/G
Jcr4S00457	17225	Jcr4S00457_17225	-	-	-	-	-	-	-	T	G	AB=0.473932;ABP=41.8417;AC=97;AF=0.505208;AN=192;AO=3122;CIGAR=1X;DP=6583;DPRA=0;EPP=6782.35;EPPR=7518.48;GTI=0;HWE=1042.78;LEN=1;MEANALT=1;MQM=0;MQMR=0;NS=96;NUMALT=1;ODDS=0;PAIRED=0;PAIREDR=0;RO=3461;RPP=6782.35;RPPR=7518.48;RUN=1;SAP=6782.35;SRP=7518.48;TYPE=snp;XAI=3.4816e-06;XAM=0.000246154;XAS=0.000242672;XRI=3.07376e-06;XRM=0.000320573;XRS=0.000317499;technology.Illumina=1;BVAR;SURRSEQ=TCG…	DOWNSTREAM(MODIFIER||705||115|Jcr4S00457.30|protein_coding|CODING|Jcr4S00457.30||1);INTERGENIC(MODIFIER||||||||||1);UPSTREAM(MODIFIER||3185||592|Jcr4S00457.40|protein_coding|CODING|Jcr4S00457.40||1)	T/G	T/G	T/G	./.	T/G	T/G	T/G	T/G	T/G	./.	T/G	T/G	T/G	T/G	T/G	T/G	T/G	T/G	T/G	T/G	T/G	T/G	T/G	T/G	T/G	T/G	T/G	T/G	T/G	T/G	T/G	T/G	T/G	T/G	T/G	T/G
Jcr4S00254	18553	Jcr4S00254_18553	GO:0006468,GO:0005524,GO:0004672	protein phosphorylation	-	ATP binding, protein kinase activity	-	-	-	T	C	AB=0.48854;ABP=20.2308;AC=97;AF=0.505208;AN=192;AO=7377;CIGAR=1X;DP=15098;DPRA=0;EPP=16022;EPPR=16764.6;GTI=0;HWE=1042.78;LEN=1;MEANALT=1.02083;MQM=37;MQMR=37;NS=96;NUMALT=1;ODDS=0;PAIRED=0;PAIREDR=0;RO=7719;RPP=16022;RPPR=16764.6;RUN=1;SAP=16022;SRP=16764.6;TYPE=snp;XAI=4.43651e-06;XAM=0.000277646;XAS=0.00027321;XRI=0;XRM=0.000337393;XRS=0.000337393;technology.Illumina=1;BVAR;SURRSEQ=CATTCTTTGAT…	DOWNSTREAM(MODIFIER||3517||147|Jcr4S00254.40|protein_coding|CODING|Jcr4S00254.40||1);SYNONYMOUS_CODING(LOW|SILENT|acT/acC|T161|207|Jcr4S00254.20|protein_coding|CODING|Jcr4S00254.20|7|1);UPSTREAM(MODIFIER||2074||110|Jcr4S00254.30|protein_coding|CODING|Jcr4S00254.30||1);UPSTREAM(MODIFIER||4196||1509|Jcr4S00254.10|protein_coding|CODING|Jcr4S00254.10||1)	T/C	T/C	T/C	./.	T/C	T/C	T/C	T/C	T/C	./.	T/C	T/C	T/C	T/C	T/C	T/C	T/C	T/C	T/C	T/C	T/C	T/C	T/C	T/C	T/C	T/C	T/C	T/C	T/C	T/C	T/C	T/C	T/C	T/C	T/C	T/C
Jcr4S01240	20419	Jcr4S01240_20419	-	-	-	-	-	-	-	G	A	AB=0.186348;ABP=1254.85;AC=22;AF=0.114583;AN=192;AO=321;CIGAR=1X;DP=7230;DPRA=1.05817;EPP=700.053;EPPR=14015.1;GTI=0;HWE=-304.597;LEN=1;MEANALT=1;MQM=37;MQMR=37;NS=96;NUMALT=1;ODDS=0;PAIRED=0;PAIREDR=0;RO=6909;RPP=700.053;RPPR=14015.1;RUN=1;SAP=700.053;SRP=15005.7;TYPE=snp;XAI=0;XAM=0.00285607;XAS=0.00285607;XRI=7.57111e-06;XRM=0.000379333;XRS=0.000371762;technology.Illumina=1;BVAR;SURRSEQ=ATTGAT…	NON_SYNONYMOUS_CODING(MODERATE|MISSENSE|Ccg/Tcg|P71S|1012|Jcr4S01240.20|protein_coding|CODING|Jcr4S01240.20|3|1)	G/A	G/G	G/G	./.	G/G	G/A	G/G	G/G	./.	G/A	G/G	G/G	G/G	G/G	G/G	G/G	G/G	G/G	G/G	G/G	G/G	G/G	G/G	G/G	G/G	G/G	G/G	G/G	G/G	G/G	G/G	G/G	G/G	G/G	G/G	G/G
Jcr4S00368	21861	Jcr4S00368_21861	-	-	-	-	-	-	-	T	C	AB=0.909091;ABP=19.0002;AC=191;AF=0.994792;AN=192;AO=3875;CIGAR=1X;DP=3890;DPRA=0;EPP=8417.47;EPPR=31.2394;GTI=0;HWE=-42.6104;LEN=1;MEANALT=1.01042;MQM=36.9422;MQMR=37;NS=96;NUMALT=1;ODDS=0;PAIRED=0;PAIREDR=0;RO=13;RPP=3.2126;RPPR=31.2394;RUN=1;SAP=3.2126;SRP=31.2394;TYPE=snp;XAI=2.60671e-06;XAM=0.0105094;XAS=0.0105068;XRI=0;XRM=0;XRS=0;technology.Illumina=1;BVAR;SURRSEQ=GTAGAACTGTATGGTTAAAATAGTT…	DOWNSTREAM(MODIFIER||4008||646|Jcr4S00368.20|protein_coding|CODING|Jcr4S00368.20||1);INTRON(MODIFIER||||1357|Jcr4S00368.30|protein_coding|CODING|Jcr4S00368.30|3|1)	C/C	C/C	C/C	./.	C/C	C/C	C/C	C/C	C/C	./.	C/C	C/C	C/C	C/C	C/C	C/C	C/C	C/C	C/C	C/C	C/C	C/C	C/C	./.	C/C	C/C	C/C	C/C	C/C	C/C	C/C	C/C	C/C	C/C	C/C	C/C
Jcr4S02239	29924	Jcr4S02239_29924	GO:0005737,GO:0008173,GO:0051536,GO:0070475,GO:0030488	tRNA methylation, rRNA base methylation	cytoplasm	RNA methyltransferase activity, iron-sulfur cluster binding	EC:2.1.1	-	-	C	T	AB=0.495853;ABP=4.59521;AC=95;AF=0.494792;AN=192;AO=5261;CIGAR=1X;DP=10612;DPRA=55.8421;EPP=11427.1;EPPR=11570.5;GTI=0;HWE=1042.78;LEN=1;MEANALT=1;MQM=19.9517;MQMR=22.9032;NS=96;NUMALT=1;ODDS=0;PAIRED=0;PAIREDR=0;RO=5351;RPP=11427.1;RPPR=11570.5;RUN=1;SAP=11427.1;SRP=11622.6;TYPE=snp;XAI=4.00164e-06;XAM=0.0110147;XAS=0.0110107;XRI=1.9881e-06;XRM=0.000422697;XRS=0.000420709;technology.Illumina=1;B…	NON_SYNONYMOUS_CODING(MODERATE|MISSENSE|Gtt/Att|V267I|850|Jcr4S02239.70|protein_coding|CODING|Jcr4S02239.70|7|1|WARNING_TRANSCRIPT_MULTIPLE_STOP_CODONS)	C/T	C/T	C/T	./.	C/T	C/T	C/T	C/T	C/T	./.	C/T	C/T	C/T	C/T	C/T	C/T	C/T	C/T	C/T	C/T	C/T	C/T	C/T	C/T	C/T	C/T	C/T	C/T	C/T	C/T	C/T	C/T	C/T	C/T	C/T	C/T
Jcr4S02239	29931	Jcr4S02239_29931	GO:0005737,GO:0008173,GO:0051536,GO:0070475,GO:0030488	tRNA methylation, rRNA base methylation	cytoplasm	RNA methyltransferase activity, iron-sulfur cluster binding	EC:2.1.1	-	-	C	T	AB=0.495747;ABP=4.67246;AC=95;AF=0.494792;AN=192;AO=5246;CIGAR=1X;DP=10584;DPRA=55.6947;EPP=11394.6;EPPR=11592.2;GTI=0;HWE=1042.78;LEN=1;MEANALT=1.01053;MQM=19.9548;MQMR=22.9046;NS=96;NUMALT=1;ODDS=0;PAIRED=0;PAIREDR=0;RO=5337;RPP=11394.6;RPPR=11592.2;RUN=1;SAP=11394.6;SRP=11592.2;TYPE=snp;XAI=6.33773e-06;XAM=0.0110041;XAS=0.0109977;XRI=1.99331e-06;XRM=0.000415473;XRS=0.00041348;technology.Illumi…	SYNONYMOUS_CODING(LOW|SILENT|aaG/aaA|K264|850|Jcr4S02239.70|protein_coding|CODING|Jcr4S02239.70|7|1|WARNING_TRANSCRIPT_MULTIPLE_STOP_CODONS)	C/T	C/T	C/T	./.	C/T	C/T	C/T	C/T	C/T	./.	C/T	C/T	C/T	C/T	C/T	C/T	C/T	C/T	C/T	C/T	C/T	C/T	C/T	C/T	C/T	C/T	C/T	C/T	C/T	C/T	C/T	C/T	C/T	C/T	C/T	C/T
Jcr4S00060	85029	Jcr4S00060_85029	GO:0005506,GO:0016705,GO:0055114,GO:0020037	oxidation-reduction process	-	oxidoreductase activity, acting on paired donors, with incorporation or reduction of molecular oxygen, iron ion binding, heme binding	-	-	-	A	G	AB=0.77349;ABP=3100.67;AC=102;AF=0.53125;AN=192;AO=3846;CIGAR=1X;DP=4930;DPRA=0;EPP=2412.95;EPPR=2356.89;GTI=0;HWE=753.559;LEN=1;MEANALT=1;MQM=0;MQMR=0;NS=96;NUMALT=1;ODDS=0;PAIRED=0;PAIREDR=0;RO=1084;RPP=2412.95;RPPR=2356.89;RUN=1;SAP=8354.49;SRP=2356.89;TYPE=snp;XAI=6.13147e-06;XAM=0.0108187;XAS=0.0108125;XRI=1.03653e-05;XRM=0.000474808;XRS=0.000464443;technology.Illumina=1;BVAR;SURRSEQ=AATCAAA…	SYNONYMOUS_CODING(LOW|SILENT|ctT/ctC|L403|454|Jcr4S00060.110|protein_coding|CODING|Jcr4S00060.110|2|1);UPSTREAM(MODIFIER||2168||699|Jcr4S00060.100|protein_coding|CODING|Jcr4S00060.100||1)	G/G	G/G	G/G	./.	G/G	./.	A/G	G/G	G/G	./.	G/G	G/G	G/G	G/G	G/G	G/G	./.	A/G	A/G	A/G	G/G	A/G	A/G	G/G	G/G	G/G	G/G	A/G	./.	A/G	A/G	G/G	A/G	A/G	A/G	A/G
Jcr4S00060	85060	Jcr4S00060_85060	GO:0005506,GO:0016705,GO:0055114,GO:0020037	oxidation-reduction process	-	oxidoreductase activity, acting on paired donors, with incorporation or reduction of molecular oxygen, iron ion binding, heme binding	-	-	-	G	C	AB=0.776221;ABP=3124.4;AC=102;AF=0.53125;AN=192;AO=3814;CIGAR=1X;DP=4872;DPRA=0;EPP=8285.01;EPPR=2298.26;GTI=0;HWE=753.559;LEN=1;MEANALT=1.01042;MQM=0;MQMR=0;NS=96;NUMALT=1;ODDS=0;PAIRED=0;PAIREDR=0;RO=1057;RPP=8285.01;RPPR=2298.26;RUN=1;SAP=8285.01;SRP=2298.26;TYPE=snp;XAI=2.94598e-06;XAM=0.0108959;XAS=0.010893;XRI=2.231e-05;XRM=0.000434897;XRS=0.000412587;technology.Illumina=1;BVAR;SURRSEQ=AAGC…	NON_SYNONYMOUS_CODING(MODERATE|MISSENSE|gCc/gGc|A393G|454|Jcr4S00060.110|protein_coding|CODING|Jcr4S00060.110|2|1);UPSTREAM(MODIFIER||2199||699|Jcr4S00060.100|protein_coding|CODING|Jcr4S00060.100||1)	C/C	G/C	C/C	./.	C/C	./.	G/C	C/C	C/C	./.	C/C	C/C	C/C	C/C	C/C	C/C	./.	G/C	G/C	G/C	C/C	C/C	G/C	C/C	C/C	C/C	C/C	G/C	./.	./.	G/C	C/C	G/C	G/C	G/C	G/C
Jcr4S00060	85521	Jcr4S00060_85521	-	-	-	-	-	-	-	GTA	G	AB=0.559617;ABP=338.303;AC=95;AF=0.494792;AN=192;AO=6078;CIGAR=1M2D;DP=10862;DPRA=114.326;EPP=13175.2;EPPR=10380.5;GTI=0;HWE=1042.78;LEN=2;MEANALT=1.05263;MQM=37;MQMR=36.9971;NS=96;NUMALT=1;ODDS=0;PAIRED=0;PAIREDR=0;RO=4779;RPP=13175.2;RPPR=10380.5;RUN=1;SAP=13201.2;SRP=10380.5;TYPE=del;XAI=0.0108805;XAM=0.0111518;XAS=0.000271304;XRI=0.0108803;XRM=0.0219013;XRS=0.011021;technology.Illumina=1;BVAR…	INTRON(MODIFIER||||454|Jcr4S00060.110|protein_coding|CODING|Jcr4S00060.110|1|1);UPSTREAM(MODIFIER||2661||699|Jcr4S00060.100|protein_coding|CODING|Jcr4S00060.100||1)	GTA/G	GTA/G	GTA/G	./.	GTA/G	GTA/G	GTA/G	GTA/G	GTA/G	./.	GTA/G	GTA/G	GTA/G	GTA/G	GTA/G	GTA/G	GTA/G	GTA/G	GTA/G	GTA/G	GTA/G	GTA/G	GTA/G	GTA/G	GTA/G	GTA/G	GTA/G	GTA/G	GTA/G	GTA/G	GTA/G	GTA/G	GTA/G	GTA/G	GTA/G	GTA/G
Jcr4S00060	85542	Jcr4S00060_85542	-	-	-	-	-	-	-	ACTT	A	AB=0.433187;ABP=426.652;AC=97;AF=0.505208;AN=192;AO=4734;CIGAR=1M3D;DP=10927;DPRA=0;EPP=10282.8;EPPR=13433.6;GTI=0;HWE=1042.78;LEN=3;MEANALT=1.08333;MQM=37;MQMR=37;NS=96;NUMALT=1;ODDS=0;PAIRED=0;PAIREDR=0;RO=6185;RPP=10282.8;RPPR=13433.6;RUN=1;SAP=10282.8;SRP=13433.6;TYPE=del;XAI=0;XAM=0.0110336;XAS=0.0110336;XRI=0.0108845;XRM=0.0111688;XRS=0.000284329;technology.Illumina=1;BVAR;SURRSEQ=CAACTAATT…	INTRON(MODIFIER||||454|Jcr4S00060.110|protein_coding|CODING|Jcr4S00060.110|1|1);UPSTREAM(MODIFIER||2682||699|Jcr4S00060.100|protein_coding|CODING|Jcr4S00060.100||1)	ACTT/A	ACTT/A	ACTT/A	./.	ACTT/A	ACTT/A	ACTT/A	ACTT/A	ACTT/A	./.	ACTT/A	ACTT/A	ACTT/A	ACTT/A	ACTT/A	ACTT/A	ACTT/A	ACTT/A	ACTT/A	ACTT/A	ACTT/A	ACTT/A	ACTT/A	ACTT/A	ACTT/A	ACTT/A	ACTT/A	ACTT/A	ACTT/A	ACTT/A	ACTT/A	ACTT/A	ACTT/A	ACTT/A	ACTT/A	ACTT/A
Jcr4S00060	85650	Jcr4S00060_85650	GO:0005506,GO:0016705,GO:0055114,GO:0020037	oxidation-reduction process	-	oxidoreductase activity, acting on paired donors, with incorporation or reduction of molecular oxygen, iron ion binding, heme binding	-	-	-	C	G	AB=0.557402;ABP=307.895;AC=95;AF=0.494792;AN=192;AO=5938;CIGAR=1X;DP=10654;DPRA=112.137;EPP=12897.2;EPPR=10235;GTI=0;HWE=1042.78;LEN=1;MEANALT=1;MQM=37;MQMR=37;NS=96;NUMALT=1;ODDS=0;PAIRED=0;PAIREDR=0;RO=4716;RPP=12897.2;RPPR=10235;RUN=1;SAP=12897.2;SRP=10243.7;TYPE=snp;XAI=3.40216e-06;XAM=0.0101115;XAS=0.0101081;XRI=4.28372e-06;XRM=0.0103317;XRS=0.0103274;technology.Illumina=1;BVAR;SURRSEQ=GGCAA…	NON_SYNONYMOUS_CODING(MODERATE|MISSENSE|Gag/Cag|E226Q|454|Jcr4S00060.110|protein_coding|CODING|Jcr4S00060.110|1|1);UPSTREAM(MODIFIER||2789||699|Jcr4S00060.100|protein_coding|CODING|Jcr4S00060.100||1)	C/G	C/G	C/G	./.	C/G	C/G	C/G	C/G	C/G	./.	C/G	C/G	C/G	C/G	C/G	C/G	C/G	C/G	C/G	C/G	C/G	C/G	C/G	C/G	C/G	C/G	C/G	C/G	C/G	C/G	C/G	C/G	C/G	C/G	C/G	C/G
Jcr4S00060	85652	Jcr4S00060_85652	GO:0005506,GO:0016705,GO:0055114,GO:0020037	oxidation-reduction process	-	oxidoreductase activity, acting on paired donors, with incorporation or reduction of molecular oxygen, iron ion binding, heme binding	-	-	-	A	G	AB=0.443612;ABP=297.859;AC=97;AF=0.505208;AN=192;AO=4737;CIGAR=1X;DP=10677;DPRA=0;EPP=10289.3;EPPR=12890.7;GTI=0;HWE=1042.78;LEN=1;MEANALT=1.01042;MQM=37;MQMR=37;NS=96;NUMALT=1;ODDS=0;PAIRED=0;PAIREDR=0;RO=5939;RPP=10289.3;RPPR=12890.7;RUN=1;SAP=10289.3;SRP=12899.4;TYPE=snp;XAI=2.13236e-06;XAM=0.000323864;XAS=0.000321731;XRI=3.40159e-06;XRM=0.0201157;XRS=0.0201123;technology.Illumina=1;BVAR;SURRS…	NON_SYNONYMOUS_CODING(MODERATE|MISSENSE|aTa/aCa|I225T|454|Jcr4S00060.110|protein_coding|CODING|Jcr4S00060.110|1|1);UPSTREAM(MODIFIER||2791||699|Jcr4S00060.100|protein_coding|CODING|Jcr4S00060.100||1)	A/G	A/G	A/G	./.	A/G	A/G	A/G	A/G	A/G	./.	A/G	A/G	A/G	A/G	A/G	A/G	A/G	A/G	A/G	A/G	A/G	A/G	A/G	A/G	A/G	A/G	A/G	A/G	A/G	A/G	A/G	A/G	A/G	A/G	A/G	A/G
Jcr4S00060	85672	Jcr4S00060_85672	GO:0005506,GO:0016705,GO:0055114,GO:0020037	oxidation-reduction process	-	oxidoreductase activity, acting on paired donors, with incorporation or reduction of molecular oxygen, iron ion binding, heme binding	-	-	-	A	T	AB=0.556335;ABP=301.498;AC=95;AF=0.494792;AN=192;AO=6024;CIGAR=1X;DP=10829;DPRA=113.979;EPP=13084;EPPR=10415.2;GTI=0;HWE=1042.78;LEN=1;MEANALT=1.02105;MQM=37;MQMR=37;NS=96;NUMALT=1;ODDS=0;PAIRED=0;PAIREDR=0;RO=4803;RPP=13084;RPPR=10415.2;RUN=1;SAP=13084;SRP=10432.6;TYPE=snp;XAI=3.35359e-06;XAM=0.00998092;XAS=0.00997757;XRI=4.20613e-06;XRM=0.0102311;XRS=0.0102269;technology.Illumina=1;BVAR;SURRSEQ…	NON_SYNONYMOUS_CODING(MODERATE|MISSENSE|ttT/ttA|F218L|454|Jcr4S00060.110|protein_coding|CODING|Jcr4S00060.110|1|1);UPSTREAM(MODIFIER||2811||699|Jcr4S00060.100|protein_coding|CODING|Jcr4S00060.100||1)	A/T	A/T	A/T	./.	A/T	A/T	A/T	A/T	A/T	./.	A/T	A/T	A/T	A/T	A/T	A/T	A/T	A/T	A/T	A/T	A/T	A/T	A/T	A/T	A/T	A/T	A/T	A/T	A/T	A/T	A/T	A/T	A/T	A/T	A/T	A/T
Jcr4S10191	145	Jcr4S10191_145	-	-	-	-	-	-	-	GA	G	AB=0.528468;ABP=21.4317;AC=95;AF=0.494792;AN=192;AO=1384;CIGAR=1M1D;DP=2630;DPRA=0;EPP=2493.93;EPPR=2658.83;GTI=0;HWE=1042.78;LEN=1;MEANALT=1.07292;MQM=37;MQMR=37;NS=96;NUMALT=1;ODDS=0;PAIRED=0;PAIREDR=0;RO=1239;RPP=2493.93;RPPR=2658.83;RUN=1;SAP=3008.33;SRP=2693.46;TYPE=del;XAI=0.0142088;XAM=0.0438172;XAS=0.0296084;XRI=0;XRM=0.000288706;XRS=0.000288706;technology.Illumina=1;BVAR;SURRSEQ=TCTGGCTG…	INTERGENIC(MODIFIER||||||||||1);UPSTREAM(MODIFIER||969||261|Jcr4S10191.10|protein_coding|CODING|Jcr4S10191.10||1)	GA/G	GA/G	GA/G	./.	./.	GA/G	GA/G	GA/G	./.	./.	G/G	GA/G	GA/G	GA/G	GA/G	GA/G	./.	GA/G	./.	./.	GA/G	./.	./.	GA/G	GA/G	./.	GA/G	GA/G	GA/G	./.	./.	GA/G	./.	GA/G	GA/G	GA/G
Jcr4S02400	186	Jcr4S02400_186	-	-	-	-	-	-	-	C	T	AB=0.120422;ABP=3796.17;AC=64;AF=0.336842;AN=190;AO=390;CIGAR=1X;DP=3779;DPRA=2.61482;EPP=849.885;EPPR=7310.11;GTI=0;HWE=9.09956;LEN=1;MEANALT=1;MQM=0;MQMR=36.8637;NS=95;NUMALT=1;ODDS=0;PAIRED=0;PAIREDR=0;RO=3389;RPP=849.885;RPPR=7310.11;RUN=1;SAP=849.885;SRP=7362.13;TYPE=snp;XAI=0;XAM=0.0113934;XAS=0.0113934;XRI=0;XRM=0.000382898;XRS=0.000382898;technology.Illumina=1;BVAR;SURRSEQ=GCAGAGGCGCGATCC…	INTERGENIC(MODIFIER||||||||||1)	./.	C/C	C/C	./.	C/C	C/C	C/C	./.	./.	./.	C/C	C/C	./.	./.	C/C	C/C	C/C	C/C	C/C	C/C	./.	C/C	C/C	./.	./.	./.	C/C	C/C	C/C	C/C	C/C	C/C	C/C	C/C	C/C	C/C
Jcr4S05387	274	Jcr4S05387_274	-	-	-	-	-	-	-	G	A	AB=0.489338;ABP=7.5017;AC=98;AF=0.510417;AN=192;AO=2244;CIGAR=1X;DP=4567;DPRA=0;EPP=4875.79;EPPR=6.48858;GTI=0;HWE=972.993;LEN=1;MEANALT=1;MQM=37;MQMR=37;NS=96;NUMALT=1;ODDS=0;PAIRED=0;PAIREDR=0;RO=2323;RPP=5.6269;RPPR=5047.34;RUN=1;SAP=5.6269;SRP=6.48858;TYPE=snp;XAI=0;XAM=0.000308257;XAS=0.000308257;XRI=0;XRM=0.00562949;XRS=0.00562949;technology.Illumina=1;BVAR;SURRSEQ=TGCTAAGTCCAAAGAGGCTATCAAC…	SYNONYMOUS_CODING(LOW|SILENT|ttC/ttT|F110|126|Jcr4S05387.10|protein_coding|CODING|Jcr4S05387.10|1|1)	G/A	G/A	G/A	G/A	G/A	G/A	G/A	G/A	G/A	G/A	G/A	G/A	G/A	G/A	./.	./.	G/A	G/A	G/A	./.	G/A	G/A	G/A	G/A	G/A	./.	G/A	G/A	G/A	./.	./.	G/A	G/A	./.	./.	./.
Jcr4S01348	476	Jcr4S01348_476	-	-	-	-	-	-	-	G	T	AB=0.924812;ABP=211.488;AC=189;AF=0.984375;AN=192;AO=3484;CIGAR=1X;DP=3510;DPRA=0;EPP=7568.42;EPPR=59.4686;GTI=0;HWE=-97.8759;LEN=1;MEANALT=1;MQM=22.8439;MQMR=37;NS=96;NUMALT=1;ODDS=0;PAIRED=0;PAIREDR=0;RO=26;RPP=7568.42;RPPR=59.4686;RUN=1;SAP=7568.42;SRP=59.4686;TYPE=snp;XAI=2.89926e-06;XAM=0.000316282;XAS=0.000313382;XRI=0;XRM=0.000769231;XRS=0.000769231;technology.Illumina=1;BVAR;SURRSEQ=AAATC…	DOWNSTREAM(MODIFIER||1299||773|Jcr4S01348.20|protein_coding|CODING|Jcr4S01348.20||1);NON_SYNONYMOUS_CODING(MODERATE|MISSENSE|cCa/cAa|P164Q|267|Jcr4S01348.10|protein_coding|CODING|Jcr4S01348.10|1|1)	T/T	T/T	./.	./.	T/T	T/T	T/T	T/T	./.	./.	./.	./.	./.	T/T	./.	./.	T/T	T/T	T/T	T/T	./.	T/T	T/T	./.	T/T	T/T	T/T	T/T	./.	T/T	T/T	T/T	T/T	T/T	T/T	T/T
Jcr4S03494	523	Jcr4S03494_523	-	-	-	-	-	-	-	G	A	AB=0.230682;ABP=4976.3;AC=93;AF=0.484375;AN=192;AO=1821;CIGAR=1X;DP=7909;DPRA=16.9763;EPP=3957.26;EPPR=13153.5;GTI=0;HWE=911.165;LEN=1;MEANALT=1;MQM=0;MQMR=0;NS=96;NUMALT=1;ODDS=0;PAIRED=0;PAIREDR=0;RO=6088;RPP=3957.26;RPPR=13153.5;RUN=1;SAP=3957.26;SRP=13222.9;TYPE=snp;XAI=1.10939e-05;XAM=0.000296193;XAS=0.000285099;XRI=3.40659e-06;XRM=0.00213907;XRS=0.00213566;technology.Illumina=1;BVAR;SURRSEQ…	DOWNSTREAM(MODIFIER||1506||204|Jcr4S03494.10|protein_coding|CODING|Jcr4S03494.10||1);DOWNSTREAM(MODIFIER||3425||229|Jcr4S03494.20|protein_coding|CODING|Jcr4S03494.20||1);INTERGENIC(MODIFIER||||||||||1)	./.	G/A	./.	./.	./.	G/A	G/A	G/G	./.	./.	G/A	G/A	G/G	./.	G/G	./.	G/A	G/A	G/A	G/A	G/G	G/A	G/A	G/G	G/G	G/A	G/G	G/A	G/G	G/A	G/G	G/A	G/A	G/A	G/G	G/A
Jcr4U36902	932	Jcr4U36902_932	-	-	-	-	-	-	-	AAG	A	AB=0.127438;ABP=3588.54;AC=70;AF=0.368421;AN=190;AO=404;CIGAR=1M2D;DP=3625;DPRA=2.20852;EPP=707.363;EPPR=6858.42;GTI=0;HWE=131.157;LEN=2;MEANALT=1.45349;MQM=35.5792;MQMR=37;NS=95;NUMALT=1;ODDS=0;PAIRED=0;PAIREDR=0;RO=3177;RPP=707.363;RPPR=6858.42;RUN=1;SAP=880.285;SRP=6901.78;TYPE=del;XAI=0.0104428;XAM=0.0116342;XAS=0.00119147;XRI=0;XRM=0.00157671;XRS=0.00157671;technology.Illumina=1;BVAR;SURRSEQ…	INTRON(MODIFIER||||58|Jcr4U36902.10|protein_coding|CODING|Jcr4U36902.10|1|1)	./.	AAG/AAG	./.	./.	AAG/AAG	AAG/AAG	AAG/AAG	AAG/AAG	./.	./.	AAG/AAG	AAG/AAG	AAG/AAG	./.	AAG/AAG	./.	AAG/AAG	AAG/AAG	AAG/AAG	AAG/AAG	./.	AAG/AAG	AAG/AAG	./.	./.	AAG/AAG	AAG/AAG	AAG/AAG	./.	AAG/AAG	AAG/AAG	AAG/AAG	AAG/AAG	AAG/AAG	AAG/AAG	AAG/AAG
Jcr4S21119	1336	Jcr4S21119_1336	-	-	-	-	-	-	-	T	TA	AB=0.152576;ABP=4256.44;AC=84;AF=0.4375;AN=192;AO=630;CIGAR=1M1I;DP=4363;DPRA=6.25361;EPP=913.636;EPPR=8091.75;GTI=0;HWE=508.043;LEN=1;MEANALT=1.08791;MQM=0;MQMR=0;NS=96;NUMALT=1;ODDS=0;PAIRED=0;PAIREDR=0;RO=3725;RPP=913.636;RPPR=8091.75;RUN=1;SAP=1371.04;SRP=8091.75;TYPE=ins;XAI=0;XAM=0.000535185;XAS=0.000535185;XRI=1.13971e-05;XRM=0.000530342;XRS=0.000518945;technology.Illumina=1;BVAR;SURRSEQ=G…	DOWNSTREAM(MODIFIER||142||105|Jcr4S21119.10|protein_coding|CODING|Jcr4S21119.10||1);INTERGENIC(MODIFIER||||||||||1);UPSTREAM(MODIFIER||4122||102|Jcr4S21119.20|protein_coding|CODING|Jcr4S21119.20||1)	./.	T/T	T/T	./.	T/T	T/T	T/T	./.	./.	./.	T/T	T/T	./.	T/T	T/T	T/T	T/TA	T/T	T/T	T/T	./.	T/T	T/TA	./.	T/T	./.	T/T	T/T	T/T	T/T	T/T	T/T	T/TA	T/T	T/T	T/T
Jcr4S03494	1573	Jcr4S03494_1573	-	-	-	-	-	-	-	G	C	AB=0.141937;ABP=8649.07;AC=84;AF=0.4375;AN=192;AO=1114;CIGAR=1X;DP=8104;DPRA=6.79544;EPP=2422.03;EPPR=15138.2;GTI=0;HWE=508.043;LEN=1;MEANALT=1;MQM=0;MQMR=0;NS=96;NUMALT=1;ODDS=0;PAIRED=0;PAIREDR=0;RO=6990;RPP=2422.03;RPPR=15138.2;RUN=1;SAP=2422.03;SRP=15181.6;TYPE=snp;XAI=1.00861e-05;XAM=0.0109554;XAS=0.0109453;XRI=3.17914e-06;XRM=0.00323472;XRS=0.00323154;technology.Illumina=1;BVAR;SURRSEQ=AAAA…	DOWNSTREAM(MODIFIER||2375||229|Jcr4S03494.20|protein_coding|CODING|Jcr4S03494.20||1);DOWNSTREAM(MODIFIER||456||204|Jcr4S03494.10|protein_coding|CODING|Jcr4S03494.10||1);INTERGENIC(MODIFIER||||||||||1)	./.	G/G	G/G	./.	G/G	G/G	G/G	G/G	./.	./.	G/G	G/G	G/G	G/G	G/G	./.	G/G	G/G	G/G	G/G	G/G	G/C	G/G	G/G	G/G	G/G	G/G	G/G	G/G	G/G	G/G	G/G	G/G	G/G	G/G	G/G
Jcr4S03494	1620	Jcr4S03494_1620	-	-	-	-	-	-	-	A	G	AB=0.141999;ABP=8712.88;AC=85;AF=0.442708;AN=192;AO=1121;CIGAR=1X;DP=8129;DPRA=6.81657;EPP=2437.23;EPPR=15220.7;GTI=0;HWE=544.451;LEN=1;MEANALT=1;MQM=0;MQMR=0;NS=96;NUMALT=1;ODDS=0;PAIRED=0;PAIREDR=0;RO=7008;RPP=2437.23;RPPR=15220.7;RUN=1;SAP=2437.23;SRP=15220.7;TYPE=snp;XAI=1.00232e-05;XAM=0.0109603;XAS=0.0109503;XRI=3.17098e-06;XRM=0.0032441;XRS=0.00324093;technology.Illumina=1;BVAR;SURRSEQ=CAG…	DOWNSTREAM(MODIFIER||2328||229|Jcr4S03494.20|protein_coding|CODING|Jcr4S03494.20||1);DOWNSTREAM(MODIFIER||409||204|Jcr4S03494.10|protein_coding|CODING|Jcr4S03494.10||1);INTERGENIC(MODIFIER||||||||||1)	./.	A/A	A/A	./.	A/A	A/A	A/A	A/A	./.	./.	A/A	A/A	A/A	A/A	A/A	./.	A/A	A/A	A/A	A/A	A/A	A/G	A/A	A/A	A/A	A/A	A/A	A/A	A/A	A/A	A/A	A/A	A/A	A/A	A/A	A/A
Jcr4S03494	1624	Jcr4S03494_1624	-	-	-	-	-	-	-	A	G	AB=0.232581;ABP=5039.94;AC=94;AF=0.489583;AN=192;AO=1887;CIGAR=1X;DP=8130;DPRA=85.5684;EPP=4100.58;EPPR=13559.5;GTI=0;HWE=972.993;LEN=1;MEANALT=1;MQM=0;MQMR=0;NS=96;NUMALT=1;ODDS=0;PAIRED=0;PAIREDR=0;RO=6243;RPP=4100.58;RPPR=13559.5;RUN=1;SAP=4100.58;SRP=13559.5;TYPE=snp;XAI=5.88824e-06;XAM=0.000299635;XAS=0.000293747;XRI=3.57954e-06;XRM=0.00419095;XRS=0.00418737;technology.Illumina=1;BVAR;SURRSE…	DOWNSTREAM(MODIFIER||2324||229|Jcr4S03494.20|protein_coding|CODING|Jcr4S03494.20||1);DOWNSTREAM(MODIFIER||405||204|Jcr4S03494.10|protein_coding|CODING|Jcr4S03494.10||1);INTERGENIC(MODIFIER||||||||||1)	./.	A/G	A/G	./.	./.	A/G	A/G	A/A	./.	./.	A/G	A/G	A/G	A/G	A/G	./.	A/G	A/A	A/G	A/G	A/A	A/G	A/G	./.	./.	A/G	./.	A/G	A/A	A/G	A/G	A/G	A/G	A/G	A/A	A/G
Jcr4S02062	1690	Jcr4S02062_1690	GO:0006468,GO:0005524,GO:0004672	protein phosphorylation	-	ATP binding, protein kinase activity	-	-	-	G	A	AB=0.534586;ABP=72.1056;AC=96;AF=0.505263;AN=190;AO=3558;CIGAR=1X;DP=6653;DPRA=0;EPP=7729.11;EPPR=6723.72;GTI=0;HWE=1030.97;LEN=1;MEANALT=1;MQM=37;MQMR=37;NS=95;NUMALT=1;ODDS=0;PAIRED=0;PAIREDR=0;RO=3095;RPP=7729.11;RPPR=6723.72;RUN=1;SAP=7729.11;SRP=6723.72;TYPE=snp;XAI=1.13848e-05;XAM=0.00978617;XAS=0.00977479;XRI=1.40615e-05;XRM=0.000509231;XRS=0.00049517;technology.Illumina=1;BVAR;SURRSEQ=AAT…	NON_SYNONYMOUS_CODING(MODERATE|MISSENSE|gGt/gAt|G342D|667|Jcr4S02062.10|protein_coding|CODING|Jcr4S02062.10|3|1|WARNING_TRANSCRIPT_NO_START_CODON);UPSTREAM(MODIFIER||4623||832|Jcr4S02062.20|protein_coding|CODING|Jcr4S02062.20||1)	./.	G/A	G/A	./.	G/A	G/A	G/A	G/A	./.	./.	G/A	G/A	G/A	G/A	G/A	G/A	G/A	G/A	G/A	G/A	G/A	G/A	G/A	G/A	G/A	G/A	G/A	G/A	G/A	G/A	G/A	G/A	G/A	G/A	G/A	G/A
Jcr4S02062	1757	Jcr4S02062_1757	GO:0006468,GO:0005524,GO:0004672	protein phosphorylation	-	ATP binding, protein kinase activity	-	-	-	T	A	AB=0.536001;ABP=74.4629;AC=96;AF=0.505263;AN=190;AO=3405;CIGAR=1X;DP=6350;DPRA=0;EPP=7388.19;EPPR=6398;GTI=0;HWE=1030.97;LEN=1;MEANALT=1;MQM=37;MQMR=37;NS=95;NUMALT=1;ODDS=0;PAIRED=0;PAIREDR=0;RO=2945;RPP=7388.19;RPPR=6398;RUN=1;SAP=7396.87;SRP=6398;TYPE=snp;XAI=1.48629e-05;XAM=0.0101172;XAS=0.0101023;XRI=1.05856e-05;XRM=0.000404576;XRS=0.000393991;technology.Illumina=1;BVAR;SURRSEQ=AAAATAAACTTGG…	SYNONYMOUS_CODING(LOW|SILENT|ccT/ccA|P364|667|Jcr4S02062.10|protein_coding|CODING|Jcr4S02062.10|3|1|WARNING_TRANSCRIPT_NO_START_CODON);UPSTREAM(MODIFIER||4556||832|Jcr4S02062.20|protein_coding|CODING|Jcr4S02062.20||1)	./.	T/A	T/A	./.	T/A	T/A	T/A	T/A	./.	./.	T/A	T/A	T/A	T/A	T/A	T/A	T/A	T/A	T/A	T/A	T/A	T/A	T/A	T/A	T/A	T/A	T/A	T/A	T/A	T/A	T/A	T/A	T/A	T/A	T/A	T/A
Jcr4S02062	1906	Jcr4S02062_1906	GO:0006468,GO:0005524,GO:0004672	protein phosphorylation	-	ATP binding, protein kinase activity	-	-	-	G	T	AB=0.541271;ABP=104.28;AC=96;AF=0.505263;AN=190;AO=3710;CIGAR=1X;DP=6850;DPRA=0;EPP=8059.17;EPPR=6786.73;GTI=0;HWE=1030.97;LEN=1;MEANALT=1;MQM=37;MQMR=37;NS=95;NUMALT=1;ODDS=0;PAIRED=0;PAIREDR=0;RO=3140;RPP=8059.17;RPPR=6786.73;RUN=1;SAP=8059.17;SRP=6821.43;TYPE=snp;XAI=1.16953e-05;XAM=0.000351196;XAS=0.000339501;XRI=3.46164e-06;XRM=0.000370419;XRS=0.000366957;technology.Illumina=1;BVAR;SURRSEQ=T…	NON_SYNONYMOUS_CODING(MODERATE|MISSENSE|Gta/Tta|V370L|667|Jcr4S02062.10|protein_coding|CODING|Jcr4S02062.10|4|1|WARNING_TRANSCRIPT_NO_START_CODON);UPSTREAM(MODIFIER||4407||832|Jcr4S02062.20|protein_coding|CODING|Jcr4S02062.20||1)	./.	G/T	G/T	./.	G/T	G/T	G/T	G/T	./.	./.	G/T	G/T	G/T	G/T	G/T	G/T	G/T	G/T	G/T	G/T	G/T	G/T	G/T	G/T	G/T	G/T	G/T	G/T	G/T	G/T	G/T	G/T	G/T	G/T	G/T	G/T
Jcr4S03494	2178	Jcr4S03494_2178	-	-	-	-	-	-	-	G	C	AB=0.145715;ABP=8233.2;AC=84;AF=0.4375;AN=192;AO=1118;CIGAR=1X;DP=8020;DPRA=5.76812;EPP=2430.72;EPPR=14951.4;GTI=0;HWE=590.42;LEN=1;MEANALT=1.02174;MQM=0;MQMR=0;NS=96;NUMALT=1;ODDS=0;PAIRED=0;PAIREDR=0;RO=6900;RPP=2430.72;RPPR=14951.4;RUN=1;SAP=2430.72;SRP=14986.2;TYPE=snp;XAI=0;XAM=0.010929;XAS=0.010929;XRI=1.5753e-06;XRM=0.00323387;XRS=0.00323229;technology.Illumina=1;BVAR;SURRSEQ=AAAAATCGAAGAA…	DOWNSTREAM(MODIFIER||1770||229|Jcr4S03494.20|protein_coding|CODING|Jcr4S03494.20||1);NON_SYNONYMOUS_CODING(MODERATE|MISSENSE|Cga/Gga|R156G|204|Jcr4S03494.10|protein_coding|CODING|Jcr4S03494.10|6|1)	./.	G/G	G/G	./.	G/G	G/G	G/G	G/G	./.	./.	G/G	G/G	G/G	G/G	G/C	G/G	G/G	G/G	G/G	G/G	G/G	G/G	G/G	./.	G/G	G/G	G/G	G/G	G/G	G/G	G/G	G/G	G/G	G/G	G/C	G/G
Jcr4S03494	2225	Jcr4S03494_2225	-	-	-	-	-	-	-	A	G	AB=0.146335;ABP=8214.19;AC=84;AF=0.4375;AN=192;AO=1124;CIGAR=1X;DP=8026;DPRA=5.77246;EPP=2443.75;EPPR=14986.2;GTI=0;HWE=590.42;LEN=1;MEANALT=1.02174;MQM=0;MQMR=0;NS=96;NUMALT=1;ODDS=0;PAIRED=0;PAIREDR=0;RO=6900;RPP=2443.75;RPPR=14986.2;RUN=1;SAP=2443.75;SRP=14986.2;TYPE=snp;XAI=0;XAM=0.0109326;XAS=0.0109326;XRI=1.5753e-06;XRM=0.00321836;XRS=0.00321678;technology.Illumina=1;BVAR;SURRSEQ=CAGATTCACC…	DOWNSTREAM(MODIFIER||1723||229|Jcr4S03494.20|protein_coding|CODING|Jcr4S03494.20||1);INTRON(MODIFIER||||204|Jcr4S03494.10|protein_coding|CODING|Jcr4S03494.10|5|1)	./.	A/A	A/A	./.	A/A	A/A	A/A	A/A	./.	./.	A/A	A/A	A/A	A/A	A/G	A/A	A/A	A/A	A/A	A/A	A/A	A/A	A/A	./.	A/A	A/A	A/A	A/A	A/A	A/A	A/A	A/A	A/A	A/A	A/G	A/A
Jcr4S03494	2229	Jcr4S03494_2229	-	-	-	-	-	-	-	A	G	AB=0.233379;ABP=4934.59;AC=92;AF=0.479167;AN=192;AO=1866;CIGAR=1X;DP=8042;DPRA=16.1815;EPP=4054.98;EPPR=13411.9;GTI=0;HWE=854.765;LEN=1;MEANALT=1.01075;MQM=0;MQMR=0;NS=96;NUMALT=1;ODDS=0;PAIRED=0;PAIREDR=0;RO=6175;RPP=4054.98;RPPR=13411.9;RUN=1;SAP=4054.98;SRP=13411.9;TYPE=snp;XAI=0;XAM=0.000210058;XAS=0.000210058;XRI=1.76025e-06;XRM=0.00425479;XRS=0.00425303;technology.Illumina=1;BVAR;SURRSEQ=TT…	DOWNSTREAM(MODIFIER||1719||229|Jcr4S03494.20|protein_coding|CODING|Jcr4S03494.20||1);INTRON(MODIFIER||||204|Jcr4S03494.10|protein_coding|CODING|Jcr4S03494.10|5|1)	./.	A/G	./.	./.	./.	A/G	A/G	./.	./.	./.	A/G	A/G	A/A	./.	A/G	./.	A/G	A/G	A/G	A/G	A/A	A/G	A/G	./.	A/G	A/G	A/A	A/A	A/A	A/G	A/G	A/G	A/G	A/A	A/A	A/G
Jcr4S02447	2895	Jcr4S02447_2895	-	-	-	-	-	-	-	G	A	AB=0.227318;ABP=5142.62;AC=95;AF=0.494792;AN=192;AO=1809;CIGAR=1X;DP=7959;DPRA=83.7684;EPP=3931.2;EPPR=13236.2;GTI=0;HWE=1042.78;LEN=1;MEANALT=1;MQM=0;MQMR=0;NS=96;NUMALT=1;ODDS=0;PAIRED=0;PAIREDR=0;RO=6150;RPP=3931.2;RPPR=13236.2;RUN=1;SAP=3931.2;SRP=13357.6;TYPE=snp;XAI=0;XAM=0.000301729;XAS=0.000301729;XRI=3.83976e-06;XRM=0.00219615;XRS=0.00219231;technology.Illumina=1;BVAR;SURRSEQ=AGTAGTCACCG…	DOWNSTREAM(MODIFIER||2112||181|Jcr4S02447.30|protein_coding|CODING|Jcr4S02447.30||1);SYNONYMOUS_CODING(LOW|SILENT|tcC/tcT|S59|69|Jcr4S02447.20|protein_coding|CODING|Jcr4S02447.20|3|1);UPSTREAM(MODIFIER||1599||44|Jcr4S02447.10|protein_coding|CODING|Jcr4S02447.10||1)	./.	G/A	./.	./.	./.	G/A	G/A	G/A	./.	./.	G/A	G/A	G/A	./.	G/A	G/G	G/A	G/A	G/A	G/A	./.	G/G	G/A	./.	G/A	G/A	G/G	G/G	G/G	G/G	G/A	G/A	G/A	G/G	G/G	G/A
Jcr4S02447	2917	Jcr4S02447_2917	-	-	-	-	-	-	-	A	G	AB=0.142419;ABP=8690.24;AC=89;AF=0.463542;AN=192;AO=1119;CIGAR=1X;DP=7958;DPRA=12.192;EPP=2253.91;EPPR=14853.7;GTI=0;HWE=707.426;LEN=1;MEANALT=1;MQM=0;MQMR=0;NS=96;NUMALT=1;ODDS=0;PAIRED=0;PAIREDR=0;RO=6839;RPP=2253.91;RPPR=14853.7;RUN=1;SAP=2432.89;SRP=14853.7;TYPE=snp;XAI=1.20764e-05;XAM=0.000349061;XAS=0.000336984;XRI=2.95394e-06;XRM=0.00301946;XRS=0.00301651;technology.Illumina=1;BVAR;SURRSEQ…	DOWNSTREAM(MODIFIER||2090||181|Jcr4S02447.30|protein_coding|CODING|Jcr4S02447.30||1);NON_SYNONYMOUS_CODING(MODERATE|MISSENSE|gTt/gCt|V52A|69|Jcr4S02447.20|protein_coding|CODING|Jcr4S02447.20|3|1);UPSTREAM(MODIFIER||1621||44|Jcr4S02447.10|protein_coding|CODING|Jcr4S02447.10||1)	./.	A/A	A/A	./.	A/A	A/A	A/A	A/A	./.	./.	A/A	A/A	A/A	A/A	A/A	A/A	A/A	A/A	A/A	A/A	A/A	A/A	A/A	./.	A/A	A/A	A/A	A/A	A/A	A/A	A/A	A/A	A/A	A/A	A/A	A/A
Jcr4S21307	3053	Jcr4S21307_3053	-	-	-	-	-	-	-	G	GT	AB=0.141753;ABP=4760.8;AC=89;AF=0.468421;AN=190;AO=615;CIGAR=1M1I;DP=4434;DPRA=3.35866;EPP=1269.88;EPPR=8287.18;GTI=0;HWE=922.709;LEN=1;MEANALT=1.04255;MQM=0;MQMR=0;NS=95;NUMALT=1;ODDS=0;PAIRED=0;PAIREDR=0;RO=3815;RPP=1269.88;RPPR=8287.18;RUN=1;SAP=1338.47;SRP=8287.18;TYPE=ins;XAI=0;XAM=0.000331791;XAS=0.000331791;XRI=5.29542e-06;XRM=0.000488442;XRS=0.000483147;technology.Illumina=1;BVAR;SURRSEQ=…	DOWNSTREAM(MODIFIER||155||109|Jcr4S21307.10|protein_coding|CODING|Jcr4S21307.10||1);INTERGENIC(MODIFIER||||||||||1);UPSTREAM(MODIFIER||3127||95|Jcr4S21307.20|protein_coding|CODING|Jcr4S21307.20||1)	./.	G/G	G/G	./.	./.	G/G	./.	G/G	./.	./.	G/G	G/G	./.	./.	G/G	./.	G/G	G/G	G/GT	G/G	./.	G/G	G/G	./.	G/G	./.	G/G	G/G	G/G	G/G	G/G	G/G	G/G	G/G	G/G	G/G
Jcr4S01046	3884	Jcr4S01046_3884	-	-	-	-	-	-	-	T	C	AB=0.901235;ABP=116.275;AC=189;AF=0.984375;AN=192;AO=6120;CIGAR=1X;DP=6171;DPRA=0;EPP=13292.4;EPPR=105.24;GTI=0;HWE=-97.8759;LEN=1;MEANALT=1;MQM=23.0023;MQMR=23;NS=96;NUMALT=1;ODDS=0;PAIRED=0;PAIREDR=0;RO=51;RPP=13292.4;RPPR=113.755;RUN=1;SAP=13292.4;SRP=105.24;TYPE=snp;XAI=3.61201e-06;XAM=0.000348046;XAS=0.000344434;XRI=0;XRM=0;XRS=0;technology.Illumina=1;BVAR;SURRSEQ=TCTTCAAGAGAGCATTATATTCTAGAT…	DOWNSTREAM(MODIFIER||3457||420|Jcr4S01046.30|protein_coding|CODING|Jcr4S01046.30||1);SYNONYMOUS_CODING(LOW|SILENT|gcA/gcG|A895|1394|Jcr4S01046.20|protein_coding|CODING|Jcr4S01046.20|3|1|WARNING_TRANSCRIPT_INCOMPLETE);UPSTREAM(MODIFIER||2375||132|Jcr4S01046.10|protein_coding|CODING|Jcr4S01046.10||1)	C/C	C/C	C/C	./.	C/C	C/C	C/C	C/C	C/C	./.	C/C	C/C	C/C	C/C	C/C	C/C	C/C	C/C	C/C	C/C	C/C	C/C	C/C	C/C	C/C	C/C	C/C	C/C	C/C	C/C	C/C	C/C	C/C	C/C	C/C	C/C
Jcr4S01007	3994	Jcr4S01007_3994	GO:0016706,GO:0055114	oxidation-reduction process	-	oxidoreductase activity, acting on paired donors, with incorporation or reduction of molecular oxygen, 2-oxoglutarate as one donor, and incorporation of one atom each of oxygen into both donors	EC:1.14.11	-	-	A	C	AB=0.513591;ABP=17.648;AC=95;AF=0.494792;AN=192;AO=4686;CIGAR=1X;DP=9126;DPRA=48.0211;EPP=9638.68;EPPR=9635.66;GTI=0;HWE=1042.78;LEN=1;MEANALT=1;MQM=36.6052;MQMR=37;NS=96;NUMALT=1;ODDS=0;PAIRED=0;PAIREDR=0;RO=4440;RPP=9638.68;RPPR=9635.66;RUN=1;SAP=10178.5;SRP=9644.35;TYPE=snp;XAI=6.88225e-06;XAM=0.000444903;XAS=0.00043802;XRI=7.23126e-06;XRM=0.00045649;XRS=0.000449259;technology.Illumina=1;BVAR;…	DOWNSTREAM(MODIFIER||1580||190|Jcr4S01007.10|protein_coding|CODING|Jcr4S01007.10||1);NON_SYNONYMOUS_CODING(MODERATE|MISSENSE|Act/Cct|T159P|334|Jcr4S01007.20|protein_coding|CODING|Jcr4S01007.20|2|1);UPSTREAM(MODIFIER||1475||146|Jcr4S01007.30|protein_coding|CODING|Jcr4S01007.30||1)	A/C	A/C	A/C	./.	A/C	A/C	A/C	A/C	./.	./.	A/C	A/C	A/C	A/C	A/C	A/C	A/C	A/C	A/C	A/C	A/C	A/C	A/C	A/C	A/C	A/C	A/C	A/C	A/C	A/C	A/C	A/C	A/C	A/C	A/C	A/C
Jcr4S00475	5330	Jcr4S00475_5330	GO:0005515	-	-	protein binding	-	-	-	T	C	AB=0.475252;ABP=24.6133;AC=96;AF=0.5;AN=192;AO=1944;CIGAR=1X;DP=4081;DPRA=8.58105;EPP=4.98071;EPPR=9.35792;GTI=0;HWE=1438.19;LEN=1;MEANALT=1.01053;MQM=37;MQMR=37;NS=96;NUMALT=1;ODDS=0;PAIRED=0;PAIREDR=0;RO=2135;RPP=4207;RPPR=4639.1;RUN=1;SAP=5.3739;SRP=9.35792;TYPE=snp;XAI=1.06684e-05;XAM=0.000388525;XAS=0.000377857;XRI=1.95362e-05;XRM=0.000321379;XRS=0.000301843;technology.Illumina=1;BVAR;SURRSE…	NON_SYNONYMOUS_CODING(MODERATE|MISSENSE|Att/Gtt|I344V|436|Jcr4S00475.10|protein_coding|CODING|Jcr4S00475.10|9|1)	T/C	T/C	T/C	./.	T/C	T/C	T/C	T/C	T/C	T/C	T/C	T/C	C/C	T/C	./.	T/C	T/C	T/C	./.	./.	T/C	T/C	T/C	T/C	T/C	T/C	T/C	T/C	T/C	./.	T/C	T/C	T/C	./.	./.	T/C
Jcr4S02323	7117	Jcr4S02323_7117	GO:0003700,GO:0005634	-	nucleus	sequence-specific DNA binding transcription factor activity	-	-	-	A	G	AB=0.474108;ABP=42.8172;AC=97;AF=0.505208;AN=192;AO=3242;CIGAR=1X;DP=6837;DPRA=0;EPP=7042.92;EPPR=7809.45;GTI=0;HWE=1042.78;LEN=1;MEANALT=1;MQM=37;MQMR=37;NS=96;NUMALT=1;ODDS=0;PAIRED=0;PAIREDR=0;RO=3595;RPP=7042.92;RPPR=7809.45;RUN=1;SAP=7042.92;SRP=7809.45;TYPE=snp;XAI=6.23134e-06;XAM=0.000428421;XAS=0.00042219;XRI=5.86649e-06;XRM=0.000411416;XRS=0.000405549;technology.Illumina=1;BVAR;SURRSEQ=G…	DOWNSTREAM(MODIFIER||4312||186|Jcr4S02323.20|protein_coding|CODING|Jcr4S02323.20||1);NON_SYNONYMOUS_CODING(MODERATE|MISSENSE|gAt/gGt|D165G|619|Jcr4S02323.10|protein_coding|CODING|Jcr4S02323.10|1|1)	A/G	A/G	A/G	./.	A/G	A/G	A/G	A/G	./.	./.	A/G	A/G	A/G	./.	A/G	./.	A/G	A/G	A/G	A/G	A/G	A/G	A/G	./.	A/G	A/G	A/G	A/G	A/G	A/G	A/G	A/G	A/G	A/G	A/G	A/G
Jcr4S02323	7310	Jcr4S02323_7310	GO:0003700,GO:0005634	-	nucleus	sequence-specific DNA binding transcription factor activity	-	-	-	C	A	AB=0.477147;ABP=35.0674;AC=97;AF=0.505208;AN=192;AO=3373;CIGAR=1X;DP=7068;DPRA=0;EPP=7327.39;EPPR=8009.24;GTI=0;HWE=1042.78;LEN=1;MEANALT=1;MQM=37;MQMR=37;NS=96;NUMALT=1;ODDS=0;PAIRED=0;PAIREDR=0;RO=3695;RPP=7327.39;RPPR=8017.92;RUN=1;SAP=7327.39;SRP=8017.92;TYPE=snp;XAI=9.49579e-06;XAM=0.000304677;XAS=0.000295181;XRI=8.74783e-06;XRM=0.000276371;XRS=0.000267623;technology.Illumina=1;BVAR;SURRSEQ=…	DOWNSTREAM(MODIFIER||4119||186|Jcr4S02323.20|protein_coding|CODING|Jcr4S02323.20||1);NON_SYNONYMOUS_CODING(MODERATE|MISSENSE|gaC/gaA|D229E|619|Jcr4S02323.10|protein_coding|CODING|Jcr4S02323.10|1|1)	C/A	C/A	C/A	./.	C/A	C/A	C/A	C/A	./.	./.	C/A	C/A	C/A	./.	C/A	C/A	C/A	C/A	C/A	C/A	C/A	C/A	C/A	C/A	C/A	C/A	C/A	C/A	C/A	C/A	C/A	C/A	C/A	C/A	C/A	C/A
Jcr4S10046	14685	Jcr4S10046_14685	-	-	-	-	-	-	-	T	TA	AB=0.147944;ABP=4296.33;AC=83;AF=0.432292;AN=192;AO=603;CIGAR=1M1I;DP=4313;DPRA=5.81658;EPP=735.481;EPPR=8052.66;GTI=0;HWE=473.078;LEN=1;MEANALT=1.03261;MQM=0;MQMR=0;NS=96;NUMALT=1;ODDS=0;PAIRED=0;PAIREDR=0;RO=3707;RPP=735.481;RPPR=8052.66;RUN=1;SAP=1312.41;SRP=8052.66;TYPE=ins;XAI=0;XAM=0.000485891;XAS=0.000485891;XRI=1.16022e-05;XRM=0.000438398;XRS=0.000426796;technology.Illumina=1;BVAR;SURRSEQ…	DOWNSTREAM(MODIFIER||145||109|Jcr4S10046.20|protein_coding|CODING|Jcr4S10046.20||1);UPSTREAM(MODIFIER||3231||179|Jcr4S10046.10|protein_coding|CODING|Jcr4S10046.10||1)	./.	T/T	./.	./.	./.	T/T	T/T	./.	./.	./.	T/T	T/TA	T/T	./.	T/T	./.	T/T	T/T	T/T	T/T	./.	T/T	T/T	./.	T/T	T/T	./.	T/T	T/T	T/T	T/T	T/T	T/T	T/T	T/T	T/T
Jcr4S00845	49783	Jcr4S00845_49783	-	-	-	-	-	-	-	C	T	AB=0.162089;ABP=2566.78;AC=82;AF=0.431579;AN=190;AO=433;CIGAR=1X;DP=2860;DPRA=1.96254;EPP=943.258;EPPR=5238.43;GTI=0;HWE=463.456;LEN=1;MEANALT=1.13978;MQM=37;MQMR=37;NS=95;NUMALT=1;ODDS=0;PAIRED=0;PAIREDR=0;RO=2411;RPP=943.258;RPPR=5221.07;RUN=1;SAP=943.258;SRP=5221.07;TYPE=snp;XAI=0;XAM=0.013645;XAS=0.013645;XRI=1.39093e-05;XRM=0.000338701;XRS=0.000324792;technology.Illumina=1;BVAR;SURRSEQ=CAACT…	DOWNSTREAM(MODIFIER||1391||284|Jcr4S00845.140|protein_coding|CODING|Jcr4S00845.140||1);DOWNSTREAM(MODIFIER||941||1284|Jcr4S00845.120|protein_coding|CODING|Jcr4S00845.120||1);INTRON(MODIFIER||||263|Jcr4S00845.130|protein_coding|CODING|Jcr4S00845.130|2|1);UPSTREAM(MODIFIER||4652||421|Jcr4S00845.150|protein_coding|CODING|Jcr4S00845.150||1)	./.	C/C	./.	./.	./.	C/C	./.	C/C	./.	./.	./.	C/C	./.	./.	./.	./.	C/C	C/C	./.	C/C	./.	C/C	./.	./.	C/C	./.	./.	C/C	C/C	C/C	C/T	C/C	C/T	C/C	./.	C/C
Jcr4S02400	216	Jcr4S02400_216	-	-	-	-	-	-	-	T	C	AB=0.12605;ABP=3616.5;AC=65;AF=0.342105;AN=190;AO=400;CIGAR=1X;DP=3690;DPRA=2.59129;EPP=811.862;EPPR=7144.98;GTI=0;HWE=27.7849;LEN=1;MEANALT=1.01205;MQM=0.0925;MQMR=36.8322;NS=95;NUMALT=1;ODDS=0;PAIRED=0;PAIREDR=0;RO=3289;RPP=811.862;RPPR=7144.98;RUN=1;SAP=871.599;SRP=7144.98;TYPE=snp;XAI=0;XAM=0.0112617;XAS=0.0112617;XRI=0;XRM=0.000383299;XRS=0.000383299;technology.Illumina=1;BVAR;SURRSEQ=GCCTCC…	INTERGENIC(MODIFIER||||||||||1)	./.	T/T	T/T	./.	T/T	T/T	T/T	./.	./.	./.	T/T	T/T	./.	./.	T/T	T/T	T/T	T/T	T/T	T/T	./.	T/T	T/T	./.	./.	./.	T/T	T/T	T/T	T/T	T/T	T/T	T/C	T/T	T/T	T/T
Jcr4S03494	545	Jcr4S03494_545	-	-	-	-	-	-	-	A	G	AB=0.140107;ABP=8594.79;AC=86;AF=0.447917;AN=192;AO=1078;CIGAR=1X;DP=7914;DPRA=5.24792;EPP=2106.97;EPPR=14845;GTI=0;HWE=582.426;LEN=1;MEANALT=1.01099;MQM=0;MQMR=0;NS=96;NUMALT=1;ODDS=0;PAIRED=0;PAIREDR=0;RO=6835;RPP=2106.97;RPPR=14845;RUN=1;SAP=2343.86;SRP=14845;TYPE=snp;XAI=9.37014e-06;XAM=0.000332471;XAS=0.000323101;XRI=4.51212e-06;XRM=0.0030238;XRS=0.00301929;technology.Illumina=1;BVAR;SURRSEQ…	DOWNSTREAM(MODIFIER||1484||204|Jcr4S03494.10|protein_coding|CODING|Jcr4S03494.10||1);DOWNSTREAM(MODIFIER||3403||229|Jcr4S03494.20|protein_coding|CODING|Jcr4S03494.20||1);INTERGENIC(MODIFIER||||||||||1)	./.	A/A	A/A	./.	A/A	A/A	A/A	A/A	./.	./.	A/A	A/A	A/A	A/A	A/A	A/A	A/A	A/A	A/A	A/A	A/A	A/A	A/A	A/A	A/A	A/A	A/A	A/A	A/A	A/A	A/A	A/A	A/A	A/A	A/A	A/A
Jcr4S11334	643	Jcr4S11334_643	-	-	-	-	-	-	-	T	TA	AB=0.148113;ABP=4563.23;AC=88;AF=0.458333;AN=192;AO=637;CIGAR=1M1I;DP=4500;DPRA=3.03571;EPP=907.137;EPPR=8380.55;GTI=0;HWE=663.709;LEN=1;MEANALT=1.05495;MQM=0;MQMR=0;NS=96;NUMALT=1;ODDS=0;PAIRED=0;PAIREDR=0;RO=3858;RPP=907.137;RPPR=8380.55;RUN=1;SAP=1386.24;SRP=8380.55;TYPE=ins;XAI=0;XAM=0.000429875;XAS=0.000429875;XRI=8.42411e-06;XRM=0.00042248;XRS=0.000414056;technology.Illumina=1;BVAR;SURRSEQ=…	DOWNSTREAM(MODIFIER||145||109|Jcr4S11334.10|protein_coding|CODING|Jcr4S11334.10||1)	./.	T/T	./.	./.	./.	./.	./.	./.	./.	./.	T/T	T/T	T/T	./.	T/T	./.	T/TA	T/T	T/TA	T/T	T/T	T/T	T/T	T/T	./.	./.	T/T	T/T	T/T	T/T	T/T	T/T	T/T	T/T	T/T	T/T
Jcr4S05234	1685	Jcr4S05234_1685	GO:0043531,GO:0005515	-	-	protein binding, ADP binding	-	-	-	C	A	AB=0.875676;ABP=229.794;AC=182;AF=0.947917;AN=192;AO=2283;CIGAR=1X;DP=2325;DPRA=0;EPP=4960.48;EPPR=94.2121;GTI=0;HWE=-216.311;LEN=1;MEANALT=1;MQM=36.9939;MQMR=37;NS=96;NUMALT=1;ODDS=0;PAIRED=0;PAIREDR=0;RO=42;RPP=4951.8;RPPR=94.2121;RUN=1;SAP=4951.8;SRP=94.2121;TYPE=snp;XAI=4.42445e-06;XAM=0.0101374;XAS=0.010133;XRI=0;XRM=0.000250627;XRS=0.000250627;technology.Illumina=1;BVAR;SURRSEQ=GCTCAATTAGCT…	NON_SYNONYMOUS_CODING(MODERATE|MISSENSE|aaG/aaT|K742N|1051|Jcr4S05234.10|protein_coding|CODING|Jcr4S05234.10|3|1)	A/A	A/A	A/A	./.	A/A	A/A	A/A	./.	./.	./.	A/A	A/A	./.	A/A	./.	A/A	./.	A/A	A/A	./.	./.	A/A	A/A	./.	A/A	./.	A/A	A/A	./.	./.	A/A	A/A	A/A	A/A	./.	A/A
Jcr4S07210	1850	Jcr4S07210_1850	-	-	-	-	-	-	-	G	GT	AB=0.142435;ABP=4883.73;AC=89;AF=0.468421;AN=190;AO=630;CIGAR=1M1I;DP=4493;DPRA=5.39372;EPP=1302.43;EPPR=8387.07;GTI=0;HWE=742.653;LEN=1;MEANALT=1.02174;MQM=0;MQMR=0;NS=95;NUMALT=1;ODDS=0;PAIRED=0;PAIREDR=0;RO=3861;RPP=1302.43;RPPR=8387.07;RUN=1;SAP=1371.04;SRP=8387.07;TYPE=ins;XAI=0;XAM=0.000306488;XAS=0.000306488;XRI=1.6208e-05;XRM=0.00056188;XRS=0.000545672;technology.Illumina=1;BVAR;SURRSEQ=G…	DOWNSTREAM(MODIFIER||152||109|Jcr4S07210.10|protein_coding|CODING|Jcr4S07210.10||1);INTERGENIC(MODIFIER||||||||||1)	./.	G/G	./.	./.	./.	G/G	G/G	./.	./.	./.	G/G	G/G	./.	G/G	G/G	./.	G/G	G/GT	G/G	G/G	./.	G/G	G/G	./.	G/G	./.	G/G	G/G	G/GT	G/G	G/GT	G/G	G/G	G/G	G/G	G/G
Jcr4S19702	2340	Jcr4S19702_2340	-	-	-	-	-	-	-	T	TA	AB=0.146263;ABP=4379.82;AC=82;AF=0.427083;AN=192;AO=605;CIGAR=1M1I;DP=4412;DPRA=4.19799;EPP=812.826;EPPR=8254.61;GTI=0;HWE=439.45;LEN=1;MEANALT=1.07692;MQM=0;MQMR=0;NS=96;NUMALT=1;ODDS=0;PAIRED=0;PAIREDR=0;RO=3800;RPP=812.826;RPPR=8254.61;RUN=1;SAP=1316.75;SRP=8254.61;TYPE=ins;XAI=0;XAM=0.000420339;XAS=0.000420339;XRI=1.40607e-05;XRM=0.000557225;XRS=0.000543164;technology.Illumina=1;BVAR;SURRSEQ=…	DOWNSTREAM(MODIFIER||148||105|Jcr4S19702.10|protein_coding|CODING|Jcr4S19702.10||1)	T/T	T/TA	./.	./.	T/T	T/T	T/TA	./.	./.	./.	T/T	T/T	T/T	./.	T/T	T/T	T/T	T/T	T/T	T/T	./.	T/T	T/T	./.	T/T	./.	T/T	T/T	T/T	T/T	T/T	T/T	T/T	T/T	T/T	T/T
Jcr4S02333	3431	Jcr4S02333_3431	GO:0005515	-	-	protein binding	-	-	-	A	G	AB=0.462817;ABP=47.0957;AC=38;AF=0.2;AN=190;AO=1775;CIGAR=1X;DP=6753;DPRA=3.05503;EPP=3857.37;EPPR=10261.7;GTI=0;HWE=-286.118;LEN=1;MEANALT=1.01299;MQM=37;MQMR=37;NS=95;NUMALT=1;ODDS=0;PAIRED=0;PAIREDR=0;RO=4977;RPP=3857.37;RPPR=10261.7;RUN=1;SAP=3857.37;SRP=10810.4;TYPE=snp;XAI=6.33012e-06;XAM=0.0111608;XAS=0.0111544;XRI=2.16048e-06;XRM=0.000328145;XRS=0.000325984;technology.Illumina=1;BVAR;SURR…	SYNONYMOUS_CODING(LOW|SILENT|ccT/ccC|P291|683|Jcr4S02333.20|protein_coding|CODING|Jcr4S02333.20|2|1);UPSTREAM(MODIFIER||2621||218|Jcr4S02333.10|protein_coding|CODING|Jcr4S02333.10||1)	./.	A/A	A/A	./.	A/A	A/A	A/G	A/A	./.	./.	A/A	A/G	A/A	A/G	A/A	A/G	A/A	A/A	A/A	A/G	A/G	A/G	A/A	./.	A/A	A/A	A/G	A/A	A/A	A/A	A/A	A/G	A/A	A/G	A/A	A/A
Jcr4S02333	3471	Jcr4S02333_3471	GO:0005515	-	-	protein binding	-	-	-	G	A	AB=0.389196;ABP=504.437;AC=55;AF=0.289474;AN=190;AO=1920;CIGAR=1X;DP=6967;DPRA=3.63435;EPP=218.004;EPPR=10962.4;GTI=0;HWE=-132.568;LEN=1;MEANALT=1;MQM=37;MQMR=37;NS=95;NUMALT=1;ODDS=0;PAIRED=0;PAIREDR=0;RO=5047;RPP=218.004;RPPR=10962.4;RUN=1;SAP=4172.24;SRP=10962.4;TYPE=snp;XAI=1.22821e-05;XAM=0.010548;XAS=0.0105357;XRI=4.28418e-06;XRM=0.000372135;XRS=0.000367851;technology.Illumina=1;BVAR;SURRSE…	NON_SYNONYMOUS_CODING(MODERATE|MISSENSE|tCg/tTg|S278L|683|Jcr4S02333.20|protein_coding|CODING|Jcr4S02333.20|2|1);UPSTREAM(MODIFIER||2661||218|Jcr4S02333.10|protein_coding|CODING|Jcr4S02333.10||1)	./.	G/G	G/G	./.	G/G	G/G	G/A	G/G	./.	./.	G/G	G/A	G/G	G/A	G/G	G/A	G/G	G/G	G/G	G/A	G/A	G/A	G/G	./.	G/G	G/G	G/A	G/G	G/G	G/G	G/G	G/A	G/G	G/A	G/G	G/G
Jcr4S01907	8220	Jcr4S01907_8220	-	-	-	-	-	-	-	C	A	AB=0.894619;ABP=606.271;AC=170;AF=0.885417;AN=192;AO=3985;CIGAR=1X;DP=4064;DPRA=0;EPP=8656.33;EPPR=165.981;GTI=0;HWE=-304.597;LEN=1;MEANALT=1;MQM=36.997;MQMR=37;NS=96;NUMALT=1;ODDS=0;PAIRED=0;PAIREDR=0;RO=79;RPP=8656.33;RPPR=165.981;RUN=1;SAP=8656.33;SRP=174.557;TYPE=snp;XAI=5.54583e-06;XAM=0.0108308;XAS=0.0108253;XRI=0;XRM=0.0218895;XRS=0.0218895;technology.Illumina=1;BVAR;SURRSEQ=TGTAGGGAAGAAAA…	DOWNSTREAM(MODIFIER||2440||696|Jcr4S01907.30|protein_coding|CODING|Jcr4S01907.30||1);INTERGENIC(MODIFIER||||||||||1)	A/A	A/A	A/A	./.	A/A	A/A	A/A	./.	./.	./.	./.	A/A	A/A	A/A	A/A	A/A	A/A	A/A	A/A	./.	./.	A/A	./.	./.	A/A	A/A	A/A	A/A	A/A	A/A	A/A	./.	./.	A/A	./.	./.
Jcr4S06392	9492	Jcr4S06392_9492	-	-	-	-	-	-	-	AT	A	AB=0.117202;ABP=4716.11;AC=81;AF=0.421875;AN=192;AO=447;CIGAR=1M1D;DP=4123;DPRA=2.43515;EPP=973.658;EPPR=7240.53;GTI=0;HWE=407.07;LEN=1;MEANALT=2.44944;MQM=37;MQMR=37;NS=96;NUMALT=1;ODDS=0;PAIRED=0;PAIREDR=0;RO=3333;RPP=973.658;RPPR=7240.53;RUN=1;SAP=973.658;SRP=7240.53;TYPE=del;XAI=0.0107391;XAM=0.011145;XAS=0.00040587;XRI=0;XRM=0.000281726;XRS=0.000281726;technology.Illumina=1;BVAR;SURRSEQ=CGTC…	DOWNSTREAM(MODIFIER||4523||305|Jcr4S06392.20|protein_coding|CODING|Jcr4S06392.20||1);UPSTREAM(MODIFIER||3439||113|Jcr4S06392.30|protein_coding|CODING|Jcr4S06392.30||1)	AT/AT	AT/AT	./.	./.	./.	./.	AT/AT	AT/AT	./.	./.	AT/AT	AT/AT	AT/AT	./.	./.	AT/AT	AT/AT	AT/AT	AT/AT	AT/AT	AT/AT	AT/AT	AT/AT	./.	./.	./.	AT/AT	AT/AT	AT/AT	AT/AT	AT/AT	AT/AT	AT/AT	AT/AT	AT/AT	AT/AT
Jcr4S00018	14770	Jcr4S00018_14770	-	-	-	-	-	-	-	A	AT	AB=0.44005;ABP=128.504;AC=95;AF=0.494792;AN=192;AO=1769;CIGAR=1M1I;DP=4021;DPRA=42.3158;EPP=3792.41;EPPR=4869.28;GTI=0;HWE=1042.78;LEN=1;MEANALT=1.11579;MQM=37;MQMR=37;NS=96;NUMALT=1;ODDS=0;PAIRED=0;PAIREDR=0;RO=2241;RPP=3792.41;RPPR=4869.28;RUN=1;SAP=3844.34;SRP=4869.28;TYPE=ins;XAI=0;XAM=0.000221378;XAS=0.000221378;XRI=1.48828e-05;XRM=0.000327497;XRS=0.000312614;technology.Illumina=1;BVAR;SURRS…	DOWNSTREAM(MODIFIER||1867||1111|Jcr4S00018.20|protein_coding|CODING|Jcr4S00018.20||1);DOWNSTREAM(MODIFIER||4702||229|Jcr4S00018.50|protein_coding|CODING|Jcr4S00018.50||1);INTRON(MODIFIER||||166|Jcr4S00018.30|protein_coding|CODING|Jcr4S00018.30|2|1);UPSTREAM(MODIFIER||1959||357|Jcr4S00018.40|protein_coding|CODING|Jcr4S00018.40||1)	./.	A/AT	A/AT	./.	A/AT	A/AT	A/AT	./.	./.	./.	./.	A/AT	./.	./.	A/AT	./.	A/AT	A/AT	A/AT	A/AT	./.	A/AT	A/AT	./.	A/AT	./.	A/AT	A/AT	A/AT	A/AT	A/AT	A/AT	A/AT	A/AT	A/AT	A/AT
Jcr4S00044	34961	Jcr4S00044_34961	-	-	-	-	-	-	-	C	CT	AB=0.355239;ABP=692.683;AC=94;AF=0.494737;AN=190;AO=1346;CIGAR=1M1I;DP=3794;DPRA=8.0617;EPP=2925.81;EPPR=5318.77;GTI=0;HWE=1030.97;LEN=1;MEANALT=1;MQM=37;MQMR=37;NS=95;NUMALT=1;ODDS=0;PAIRED=0;PAIREDR=0;RO=2448;RPP=2925.81;RPPR=5318.77;RUN=1;SAP=2925.81;SRP=5318.77;TYPE=ins;XAI=0;XAM=0.0205553;XAS=0.0205553;XRI=0;XRM=0.000316252;XRS=0.000316252;technology.Illumina=1;BVAR;SURRSEQ=GTTGGAAAGCCCTGGAA…	DOWNSTREAM(MODIFIER||4064||35|Jcr4S00044.60|protein_coding|CODING|Jcr4S00044.60||1);DOWNSTREAM(MODIFIER||415||113|Jcr4S00044.70|protein_coding|CODING|Jcr4S00044.70||1)	./.	C/CT	./.	./.	./.	./.	C/CT	./.	./.	./.	C/CT	C/CT	./.	./.	C/CT	./.	C/CT	C/CT	C/CT	C/CT	./.	C/CT	C/CT	./.	C/CT	./.	./.	C/CT	C/CT	C/CT	C/CT	C/CT	C/CT	C/CT	C/CT	C/CT
Jcr4S01305	39175	Jcr4S01305_39175	-	-	-	-	-	-	-	C	T	AB=0.914634;ABP=247.91;AC=182;AF=0.947917;AN=192;AO=2359;CIGAR=1X;DP=2382;DPRA=0;EPP=5125.51;EPPR=52.9542;GTI=0;HWE=-216.311;LEN=1;MEANALT=1;MQM=36.9339;MQMR=37;NS=96;NUMALT=1;ODDS=0;PAIRED=0;PAIREDR=0;RO=23;RPP=5125.51;RPPR=52.9542;RUN=1;SAP=5125.51;SRP=52.9542;TYPE=snp;XAI=1.91727e-05;XAM=0.0160646;XAS=0.0160454;XRI=0;XRM=0.00161408;XRS=0.00161408;technology.Illumina=1;BVAR;SURRSEQ=CGTAATTCCCCA…	DOWNSTREAM(MODIFIER||1627||854|Jcr4S01305.50|protein_coding|CODING|Jcr4S01305.50||1);INTERGENIC(MODIFIER||||||||||1);UPSTREAM(MODIFIER||126||803|Jcr4S01305.60|protein_coding|CODING|Jcr4S01305.60||1)	T/T	T/T	T/T	./.	./.	T/T	./.	T/T	./.	./.	T/T	./.	T/T	T/T	T/T	T/T	./.	T/T	T/T	T/T	./.	T/T	./.	T/T	T/T	./.	T/T	T/T	T/T	T/T	./.	T/T	T/T	T/T	T/T	T/T
Jcr4S00798	7575	Jcr4S00798_7575	-	-	-	-	-	-	-	CT	C	AB=0.126296;ABP=3162.95;AC=78;AF=0.40625;AN=192;AO=348;CIGAR=1M1D;DP=3083;DPRA=1.9288;EPP=758.683;EPPR=4830.23;GTI=0;HWE=317.324;LEN=1;MEANALT=4.07778;MQM=37;MQMR=37;NS=96;NUMALT=1;ODDS=0;PAIRED=0;PAIREDR=0;RO=2235;RPP=758.683;RPPR=4830.23;RUN=1;SAP=758.683;SRP=4856.25;TYPE=del;XAI=0.0111615;XAM=0.0113245;XAS=0.000163025;XRI=0;XRM=0.000364983;XRS=0.000364983;technology.Illumina=1;BVAR;SURRSEQ=GTA…	DOWNSTREAM(MODIFIER||4027||787|Jcr4S00798.20|protein_coding|CODING|Jcr4S00798.20||1);INTRON(MODIFIER||||1497|Jcr4S00798.10|protein_coding|CODING|Jcr4S00798.10|13|1)	./.	CT/CT	./.	./.	./.	./.	CT/CT	./.	./.	./.	./.	CT/CT	./.	./.	CT/CT	./.	CT/CT	CT/CT	CT/C	CT/CT	./.	CT/CT	CT/CT	./.	./.	CT/CT	./.	CT/CT	CT/CT	CT/CT	CT/CT	CT/CT	CT/CT	CT/CT	CT/CT	CT/CT
Jcr4S07344	12906	Jcr4S07344_12906	-	-	-	-	-	-	-	CT	C	AB=0.153187;ABP=3658.54;AC=82;AF=0.431579;AN=190;AO=556;CIGAR=1M1D;DP=3907;DPRA=1.64374;EPP=1193.04;EPPR=6556.56;GTI=0;HWE=463.456;LEN=1;MEANALT=2.78261;MQM=37;MQMR=37;NS=95;NUMALT=1;ODDS=0;PAIRED=0;PAIREDR=0;RO=3034;RPP=1193.04;RPPR=6556.56;RUN=1;SAP=1210.35;SRP=6591.26;TYPE=del;XAI=0.011159;XAM=0.0114481;XAS=0.000289054;XRI=0;XRM=0.000249812;XRS=0.000249812;technology.Illumina=1;BVAR;SURRSEQ=GT…	UPSTREAM(MODIFIER||13||238|Jcr4S07344.20|protein_coding|CODING|Jcr4S07344.20||1)	./.	CT/CT	./.	./.	./.	CT/CT	./.	./.	./.	./.	CT/CT	CT/CT	./.	CT/CT	CT/CT	./.	CT/CT	CT/CT	CT/CT	CT/CT	CT/CT	CT/CT	CT/CT	./.	./.	./.	CT/CT	CT/CT	CT/CT	CT/C	CT/C	CT/CT	CT/CT	CT/CT	CT/CT	CT/CT
Jcr4S01305	39169	Jcr4S01305_39169	-	-	-	-	-	-	-	A	G	AB=0.914474;ABP=229.815;AC=183;AF=0.953125;AN=192;AO=2304;CIGAR=1X;DP=2326;DPRA=0;EPP=5006.08;EPPR=50.7827;GTI=0;HWE=-203.584;LEN=1;MEANALT=1;MQM=36.9375;MQMR=37;NS=96;NUMALT=1;ODDS=0;PAIRED=0;PAIREDR=0;RO=22;RPP=5006.08;RPPR=50.7827;RUN=1;SAP=5006.08;SRP=50.7827;TYPE=snp;XAI=2.61084e-05;XAM=0.0160246;XAS=0.0159984;XRI=0;XRM=0.000988142;XRS=0.000988142;technology.Illumina=1;BVAR;SURRSEQ=GAGCGACGT…	DOWNSTREAM(MODIFIER||1621||854|Jcr4S01305.50|protein_coding|CODING|Jcr4S01305.50||1);INTERGENIC(MODIFIER||||||||||1);UPSTREAM(MODIFIER||132||803|Jcr4S01305.60|protein_coding|CODING|Jcr4S01305.60||1)	G/G	G/G	G/G	./.	./.	G/G	./.	G/G	./.	./.	G/G	./.	G/G	./.	G/G	G/G	./.	G/G	G/G	G/G	./.	G/G	./.	G/G	G/G	./.	G/G	G/G	G/G	G/G	./.	G/G	G/G	G/G	G/G	G/G
Jcr4S01227	324	Jcr4S01227_324	-	-	-	-	-	-	-	T	TA	AB=0.240706;ABP=1856.57;AC=87;AF=0.457895;AN=190;AO=767;CIGAR=1M1I;DP=3293;DPRA=3.75579;EPP=1668.53;EPPR=5488.15;GTI=0;HWE=653.168;LEN=1;MEANALT=1;MQM=0;MQMR=0;NS=95;NUMALT=1;ODDS=0;PAIRED=0;PAIREDR=0;RO=2526;RPP=1668.53;RPPR=5488.15;RUN=1;SAP=1668.53;SRP=5488.15;TYPE=ins;XAI=0;XAM=0.021978;XAS=0.021978;XRI=0;XRM=0.00338657;XRS=0.00338657;technology.Illumina=1;BVAR;SURRSEQ=AACCCTAATGCAAAAAGGAATCA…	DOWNSTREAM(MODIFIER||3112||99|Jcr4S01227.20|protein_coding|CODING|Jcr4S01227.20||1);DOWNSTREAM(MODIFIER||4313||126|Jcr4S01227.30|protein_coding|CODING|Jcr4S01227.30||1);DOWNSTREAM(MODIFIER||51||40|Jcr4S01227.10|protein_coding|CODING|Jcr4S01227.10||1);INTERGENIC(MODIFIER||||||||||1)	./.	./.	T/T	./.	./.	T/T	T/T	./.	./.	./.	./.	./.	./.	./.	./.	T/T	T/T	T/T	T/T	./.	./.	T/TA	T/TA	./.	T/T	./.	T/T	./.	T/T	T/T	T/T	T/TA	T/T	T/TA	./.	./.
Jcr4S01227	343	Jcr4S01227_343	-	-	-	-	-	-	-	C	A	AB=0.241466;ABP=1839.91;AC=87;AF=0.457895;AN=190;AO=767;CIGAR=1X;DP=3282;DPRA=3.74306;EPP=1668.53;EPPR=5464.26;GTI=0;HWE=653.168;LEN=1;MEANALT=1;MQM=0;MQMR=0;NS=95;NUMALT=1;ODDS=0;PAIRED=0;PAIREDR=0;RO=2515;RPP=1668.53;RPPR=5464.26;RUN=1;SAP=1668.53;SRP=5464.26;TYPE=snp;XAI=0.0110086;XAM=0.022021;XAS=0.0110125;XRI=0;XRM=0.00337713;XRS=0.00337713;technology.Illumina=1;BVAR;SURRSEQ=ATCACTAGAAAATCAC…	DOWNSTREAM(MODIFIER||3094||99|Jcr4S01227.20|protein_coding|CODING|Jcr4S01227.20||1);DOWNSTREAM(MODIFIER||33||40|Jcr4S01227.10|protein_coding|CODING|Jcr4S01227.10||1);DOWNSTREAM(MODIFIER||4295||126|Jcr4S01227.30|protein_coding|CODING|Jcr4S01227.30||1);INTERGENIC(MODIFIER||||||||||1)	./.	./.	C/C	./.	./.	C/C	C/C	./.	./.	./.	./.	./.	./.	./.	./.	C/C	C/C	C/C	C/C	./.	./.	C/A	C/A	./.	C/C	./.	C/C	./.	C/C	C/C	C/C	C/A	C/C	C/A	./.	./.
Jcr4S01227	353	Jcr4S01227_353	-	-	-	-	-	-	-	C	T	AB=0.221866;ABP=2098.75;AC=87;AF=0.457895;AN=190;AO=697;CIGAR=1X;DP=3259;DPRA=3.53435;EPP=1516.53;EPPR=5566.32;GTI=0;HWE=796.447;LEN=1;MEANALT=1;MQM=0;MQMR=0;NS=95;NUMALT=1;ODDS=0;PAIRED=0;PAIREDR=0;RO=2562;RPP=1516.53;RPPR=5566.32;RUN=1;SAP=1516.53;SRP=5566.32;TYPE=snp;XAI=0;XAM=0.000293103;XAS=0.000293103;XRI=0.0032834;XRM=0.0101537;XRS=0.0068703;technology.Illumina=1;BVAR;SURRSEQ=AATCACCGAAAAT…	DOWNSTREAM(MODIFIER||23||40|Jcr4S01227.10|protein_coding|CODING|Jcr4S01227.10||1);DOWNSTREAM(MODIFIER||3084||99|Jcr4S01227.20|protein_coding|CODING|Jcr4S01227.20||1);DOWNSTREAM(MODIFIER||4285||126|Jcr4S01227.30|protein_coding|CODING|Jcr4S01227.30||1);INTERGENIC(MODIFIER||||||||||1)	./.	./.	./.	./.	./.	C/T	./.	./.	./.	./.	./.	./.	C/C	./.	./.	C/C	C/C	C/C	C/T	C/T	./.	C/C	C/T	./.	C/T	./.	C/C	C/C	C/C	C/T	C/T	C/C	./.	./.	./.	./.
Jcr4S03265	2809	Jcr4S03265_2809	-	-	-	-	-	-	-	A	G	AB=0.673315;ABP=866.355;AC=101;AF=0.526042;AN=192;AO=2275;CIGAR=1X;DP=3357;DPRA=0;EPP=4943.11;EPPR=4.81652;GTI=0;HWE=802.493;LEN=1;MEANALT=1;MQM=0;MQMR=0;NS=96;NUMALT=1;ODDS=0;PAIRED=0;PAIREDR=0;RO=1082;RPP=7.04303;RPPR=2352.54;RUN=1;SAP=7.04303;SRP=4.81652;TYPE=snp;XAI=0;XAM=0.000377213;XAS=0.000377213;XRI=0;XRM=0.000274712;XRS=0.000274712;technology.Illumina=1;BVAR;SURRSEQ=TCCATGAGAATAATTAATTTG…	INTRON(MODIFIER||||1261|Jcr4S03265.10|protein_coding|CODING|Jcr4S03265.10|4|1)	A/G	A/G	A/G	G/G	A/G	A/G	A/G	A/G	A/G	A/G	./.	A/G	A/G	A/G	./.	A/G	./.	A/G	./.	./.	./.	./.	./.	A/G	A/G	A/G	A/G	A/G	A/G	./.	./.	A/G	A/G	./.	./.	./.
Jcr4S00954	4684	Jcr4S00954_4684	-	-	-	-	-	-	-	T	C	AB=0.423119;ABP=191.325;AC=93;AF=0.484375;AN=192;AO=1552;CIGAR=1X;DP=3681;DPRA=9.10174;EPP=3373.14;EPPR=4548.23;GTI=0;HWE=911.165;LEN=1;MEANALT=1;MQM=37;MQMR=37;NS=96;NUMALT=1;ODDS=0;PAIRED=0;PAIREDR=0;RO=2129;RPP=3373.14;RPPR=4548.23;RUN=1;SAP=3373.14;SRP=4626.08;TYPE=snp;XAI=0;XAM=0.0101087;XAS=0.0101087;XRI=4.74449e-06;XRM=0.000409882;XRS=0.000405137;technology.Illumina=1;BVAR;SURRSEQ=TGGCTCCG…	DOWNSTREAM(MODIFIER||2802||515|Jcr4S00954.30|protein_coding|CODING|Jcr4S00954.30||1);INTERGENIC(MODIFIER||||||||||1);UPSTREAM(MODIFIER||1058||509|Jcr4S00954.10|protein_coding|CODING|Jcr4S00954.10||1);UPSTREAM(MODIFIER||750||430|Jcr4S00954.20|protein_coding|CODING|Jcr4S00954.20||1)	./.	T/C	T/C	./.	T/C	./.	./.	./.	./.	./.	./.	T/C	T/T	T/C	./.	./.	T/C	T/C	T/C	T/C	./.	T/C	T/C	./.	T/C	T/C	./.	T/C	T/C	T/C	T/C	T/C	T/C	T/C	T/C	T/C
Jcr4S00954	4697	Jcr4S00954_4697	-	-	-	-	-	-	-	G	A	AB=0.423276;ABP=190.606;AC=93;AF=0.484375;AN=192;AO=1553;CIGAR=1X;DP=3683;DPRA=8.45392;EPP=3366.63;EPPR=4628.25;GTI=0;HWE=911.165;LEN=1;MEANALT=1;MQM=37;MQMR=37;NS=96;NUMALT=1;ODDS=0;PAIRED=0;PAIREDR=0;RO=2130;RPP=3366.63;RPPR=4628.25;RUN=1;SAP=3375.31;SRP=4628.25;TYPE=snp;XAI=0;XAM=0.0101035;XAS=0.0101035;XRI=4.74226e-06;XRM=0.000419907;XRS=0.000415165;technology.Illumina=1;BVAR;SURRSEQ=GGTATTGA…	DOWNSTREAM(MODIFIER||2789||515|Jcr4S00954.30|protein_coding|CODING|Jcr4S00954.30||1);INTERGENIC(MODIFIER||||||||||1);UPSTREAM(MODIFIER||1071||509|Jcr4S00954.10|protein_coding|CODING|Jcr4S00954.10||1);UPSTREAM(MODIFIER||737||430|Jcr4S00954.20|protein_coding|CODING|Jcr4S00954.20||1)	./.	G/A	G/A	./.	G/A	./.	./.	./.	./.	./.	./.	G/A	./.	G/A	./.	./.	G/A	G/A	G/A	G/A	./.	G/A	G/A	./.	G/A	G/A	./.	G/A	G/A	G/A	G/A	G/A	G/A	G/A	G/A	G/A
Jcr4S00954	4810	Jcr4S00954_4810	-	-	-	-	-	-	-	A	G	AB=0.565786;ABP=141.006;AC=99;AF=0.515625;AN=192;AO=2092;CIGAR=1X;DP=3686;DPRA=0;EPP=4545.73;EPPR=3464.34;GTI=0;HWE=911.165;LEN=1;MEANALT=1;MQM=36.9943;MQMR=37;NS=96;NUMALT=1;ODDS=0;PAIRED=0;PAIREDR=0;RO=1594;RPP=4545.73;RPPR=3464.34;RUN=1;SAP=4545.73;SRP=3464.34;TYPE=snp;XAI=1.57118e-05;XAM=0.0108872;XAS=0.0108714;XRI=2.21136e-05;XRM=0.000330007;XRS=0.000307893;technology.Illumina=1;BVAR;SURRSEQ…	DOWNSTREAM(MODIFIER||2676||515|Jcr4S00954.30|protein_coding|CODING|Jcr4S00954.30||1);INTERGENIC(MODIFIER||||||||||1);UPSTREAM(MODIFIER||1184||509|Jcr4S00954.10|protein_coding|CODING|Jcr4S00954.10||1);UPSTREAM(MODIFIER||624||430|Jcr4S00954.20|protein_coding|CODING|Jcr4S00954.20||1)	./.	A/G	A/G	./.	A/G	./.	./.	./.	./.	./.	./.	A/G	./.	A/G	./.	./.	A/G	A/G	A/G	A/G	./.	A/G	A/G	./.	A/G	A/G	./.	A/G	A/G	A/G	A/G	A/G	A/G	A/G	A/G	A/G
Jcr4S00954	4819	Jcr4S00954_4819	-	-	-	-	-	-	-	T	A	AB=0.566567;ABP=144.378;AC=99;AF=0.515625;AN=192;AO=2096;CIGAR=1X;DP=3688;DPRA=0;EPP=4373.84;EPPR=3459.99;GTI=0;HWE=911.165;LEN=1;MEANALT=1;MQM=36.9943;MQMR=37;NS=96;NUMALT=1;ODDS=0;PAIRED=0;PAIREDR=0;RO=1592;RPP=4373.84;RPPR=3459.99;RUN=1;SAP=4554.42;SRP=3459.99;TYPE=snp;XAI=1.05517e-05;XAM=0.0108874;XAS=0.0108769;XRI=2.21414e-05;XRM=0.000323878;XRS=0.000301737;technology.Illumina=1;BVAR;SURRSEQ…	DOWNSTREAM(MODIFIER||2667||515|Jcr4S00954.30|protein_coding|CODING|Jcr4S00954.30||1);INTERGENIC(MODIFIER||||||||||1);UPSTREAM(MODIFIER||1193||509|Jcr4S00954.10|protein_coding|CODING|Jcr4S00954.10||1);UPSTREAM(MODIFIER||615||430|Jcr4S00954.20|protein_coding|CODING|Jcr4S00954.20||1)	./.	T/A	T/A	./.	T/A	./.	./.	./.	./.	./.	./.	T/A	./.	T/A	./.	./.	T/A	T/A	T/A	T/A	./.	T/A	T/A	./.	T/A	T/A	./.	T/A	T/A	T/A	T/A	T/A	T/A	T/A	T/A	T/A
Jcr4S01390	5192	Jcr4S01390_5192	-	-	-	-	-	-	-	A	T	AB=0.476177;ABP=19.9783;AC=95;AF=0.494792;AN=192;AO=1639;CIGAR=1X;DP=3446;DPRA=9.05789;EPP=7.01805;EPPR=3.35759;GTI=0;HWE=1042.78;LEN=1;MEANALT=1;MQM=37;MQMR=37;NS=96;NUMALT=1;ODDS=0;PAIRED=0;PAIREDR=0;RO=1807;RPP=3562.05;RPPR=3909.51;RUN=1;SAP=7.01805;SRP=3.54025;TYPE=snp;XAI=0;XAM=0.0104604;XAS=0.0104604;XRI=0;XRM=0.0207931;XRS=0.0207931;technology.Illumina=1;BVAR;SURRSEQ=CTCTTGGCTGCAGCCATGATGT…	INTRON(MODIFIER||||179|Jcr4S01390.10|protein_coding|CODING|Jcr4S01390.10|2|1);UPSTREAM(MODIFIER||3719||309|Jcr4S01390.20|protein_coding|CODING|Jcr4S01390.20||1)	A/T	A/T	A/T	A/T	A/T	A/T	A/T	./.	A/T	./.	./.	A/T	./.	A/T	./.	A/T	A/T	A/T	./.	./.	./.	A/A	./.	A/T	A/T	A/T	A/T	A/T	A/T	./.	./.	A/T	A/T	./.	./.	A/T
Jcr4S01390	5252	Jcr4S01390_5252	-	-	-	-	-	-	-	A	G	AB=0.525749;ABP=22.8037;AC=97;AF=0.505208;AN=192;AO=1811;CIGAR=1X;DP=3441;DPRA=0;EPP=5.43837;EPPR=9.91638;GTI=0;HWE=1042.78;LEN=1;MEANALT=1;MQM=37;MQMR=37;NS=96;NUMALT=1;ODDS=0;PAIRED=0;PAIREDR=0;RO=1630;RPP=3935.55;RPPR=3542.51;RUN=1;SAP=5.43837;SRP=9.91638;TYPE=snp;XAI=0;XAM=0.0105671;XAS=0.0105671;XRI=0;XRM=0.0207744;XRS=0.0207744;technology.Illumina=1;BVAR;SURRSEQ=GATCTGAACCTCCGTTTCTGTGCATTTC…	INTRON(MODIFIER||||179|Jcr4S01390.10|protein_coding|CODING|Jcr4S01390.10|2|1);UPSTREAM(MODIFIER||3659||309|Jcr4S01390.20|protein_coding|CODING|Jcr4S01390.20||1)	A/G	A/G	A/G	A/G	A/G	A/G	A/G	./.	A/G	./.	./.	A/G	A/G	A/G	./.	A/G	A/G	A/G	./.	./.	./.	G/G	./.	A/G	A/G	A/G	A/G	A/G	A/G	./.	./.	A/G	A/G	./.	./.	A/G
Jcr4S01390	5256	Jcr4S01390_5256	-	-	-	-	-	-	-	A	G	AB=0.526163;ABP=23.4625;AC=97;AF=0.505208;AN=192;AO=1814;CIGAR=1X;DP=3444;DPRA=0;EPP=5.76833;EPPR=11.1154;GTI=0;HWE=1042.78;LEN=1;MEANALT=1;MQM=37;MQMR=37;NS=96;NUMALT=1;ODDS=0;PAIRED=0;PAIREDR=0;RO=1630;RPP=3942.06;RPPR=3542.51;RUN=1;SAP=5.76833;SRP=11.1154;TYPE=snp;XAI=0;XAM=0.0105584;XAS=0.0105584;XRI=0;XRM=0.0207567;XRS=0.0207567;technology.Illumina=1;BVAR;SURRSEQ=TGAACCTCCGTTTCTGTGCATTTCTCTA…	INTRON(MODIFIER||||179|Jcr4S01390.10|protein_coding|CODING|Jcr4S01390.10|2|1);SPLICE_SITE_ACCEPTOR(HIGH||||179|Jcr4S01390.10|protein_coding|CODING|Jcr4S01390.10|3|1);UPSTREAM(MODIFIER||3655||309|Jcr4S01390.20|protein_coding|CODING|Jcr4S01390.20||1)	A/G	A/G	A/G	A/G	A/G	A/G	A/G	./.	A/G	./.	./.	A/G	A/G	A/G	./.	A/G	A/G	A/G	./.	./.	./.	G/G	./.	A/G	A/G	A/G	A/G	A/G	A/G	./.	./.	A/G	A/G	./.	./.	A/G
Jcr4S00604	13295	Jcr4S00604_13295	-	-	-	-	-	-	-	G	C	AB=0.151956;ABP=3257.35;AC=84;AF=0.4375;AN=192;AO=491;CIGAR=1X;DP=3586;DPRA=2.74068;EPP=1060.54;EPPR=647.128;GTI=0;HWE=508.043;LEN=1;MEANALT=1;MQM=37;MQMR=37;NS=96;NUMALT=1;ODDS=0;PAIRED=0;PAIREDR=0;RO=3094;RPP=1069.2;RPPR=6721.55;RUN=1;SAP=1060.54;SRP=647.128;TYPE=snp;XAI=0;XAM=0.0101742;XAS=0.0101742;XRI=2.01462e-05;XRM=0.00696396;XRS=0.00694381;technology.Illumina=1;BVAR;SURRSEQ=AAAGTTTTATCGAA…	DOWNSTREAM(MODIFIER||3711||645|Jcr4S00604.30|protein_coding|CODING|Jcr4S00604.30||1);INTERGENIC(MODIFIER||||||||||1);UPSTREAM(MODIFIER||346||1229|Jcr4S00604.40|protein_coding|CODING|Jcr4S00604.40||1)	G/G	./.	G/G	./.	G/C	G/G	G/C	G/G	G/G	G/G	./.	G/G	G/G	G/G	G/G	./.	G/G	G/G	G/G	./.	./.	./.	G/G	G/G	G/G	G/G	./.	G/G	G/G	./.	G/G	G/C	G/G	./.	./.	./.
Jcr4S01735	29265	Jcr4S01735_29265	-	-	-	-	-	-	-	C	CT	AB=0.178766;ABP=2966.21;AC=92;AF=0.484211;AN=190;AO=591;CIGAR=1M1I;DP=3332;DPRA=4.14632;EPP=1286.35;EPPR=5325.29;GTI=0;HWE=899.713;LEN=1;MEANALT=2.84783;MQM=37;MQMR=36.8523;NS=95;NUMALT=1;ODDS=0;PAIRED=0;PAIREDR=0;RO=2451;RPP=1286.35;RPPR=5325.29;RUN=1;SAP=1286.35;SRP=5325.29;TYPE=ins;XAI=0;XAM=0.000404655;XAS=0.000404655;XRI=4.05008e-05;XRM=0.00902345;XRS=0.00898295;technology.Illumina=1;BVAR;SU…	INTRON(MODIFIER||||157|Jcr4S01735.60|protein_coding|CODING|Jcr4S01735.60|4|1);UPSTREAM(MODIFIER||4114||255|Jcr4S01735.70|protein_coding|CODING|Jcr4S01735.70||1)	./.	C/CT	./.	./.	./.	./.	C/C	./.	./.	./.	./.	C/C	./.	./.	C/C	./.	./.	C/C	C/C	C/C	./.	C/CT	C/CT	./.	./.	./.	./.	C/C	./.	C/C	C/CT	C/C	C/CT	C/CT	C/C	C/C
Jcr4S01227	355	Jcr4S01227_355	-	-	-	-	-	-	-	G	A	AB=0.242967;ABP=1797.99;AC=87;AF=0.457895;AN=190;AO=762;CIGAR=1X;DP=3243;DPRA=3.29611;EPP=1657.67;EPPR=5390.43;GTI=0;HWE=653.168;LEN=1;MEANALT=1;MQM=0;MQMR=0;NS=95;NUMALT=1;ODDS=0;PAIRED=0;PAIREDR=0;RO=2481;RPP=1657.67;RPPR=5390.43;RUN=1;SAP=1657.67;SRP=5390.43;TYPE=snp;XAI=0.0109784;XAM=0.0220429;XAS=0.0110645;XRI=0;XRM=0.00337606;XRS=0.00337606;technology.Illumina=1;BVAR;SURRSEQ=TCACCGAAAATTACC…	DOWNSTREAM(MODIFIER||21||40|Jcr4S01227.10|protein_coding|CODING|Jcr4S01227.10||1);DOWNSTREAM(MODIFIER||3082||99|Jcr4S01227.20|protein_coding|CODING|Jcr4S01227.20||1);DOWNSTREAM(MODIFIER||4283||126|Jcr4S01227.30|protein_coding|CODING|Jcr4S01227.30||1);INTERGENIC(MODIFIER||||||||||1)	./.	./.	G/G	./.	./.	G/G	G/G	./.	./.	./.	./.	./.	./.	./.	./.	G/G	G/G	G/G	G/G	./.	./.	G/A	G/A	./.	./.	./.	G/G	./.	G/G	G/G	G/G	G/A	G/G	G/A	./.	./.
Jcr4S01390	5228	Jcr4S01390_5228	-	-	-	-	-	-	-	A	G	AB=0.47872;ABP=16.4107;AC=95;AF=0.494792;AN=192;AO=1631;CIGAR=1X;DP=3411;DPRA=8.96579;EPP=4.83295;EPPR=3.13229;GTI=0;HWE=1042.78;LEN=1;MEANALT=1;MQM=37;MQMR=37;NS=96;NUMALT=1;ODDS=0;PAIRED=0;PAIREDR=0;RO=1780;RPP=3449.78;RPPR=3868.23;RUN=1;SAP=7.64482;SRP=3.13229;TYPE=snp;XAI=0;XAM=0.0104146;XAS=0.0104146;XRI=0;XRM=0.0208025;XRS=0.0208025;technology.Illumina=1;BVAR;SURRSEQ=CTTGTTTGATTCAAATGCATATC…	INTRON(MODIFIER||||179|Jcr4S01390.10|protein_coding|CODING|Jcr4S01390.10|2|1);UPSTREAM(MODIFIER||3683||309|Jcr4S01390.20|protein_coding|CODING|Jcr4S01390.20||1)	A/G	A/G	A/G	A/G	A/G	A/G	A/G	./.	A/G	./.	./.	A/G	A/G	A/G	./.	A/G	A/G	A/G	./.	./.	./.	./.	./.	A/G	A/G	A/G	A/G	A/G	A/G	./.	./.	A/G	A/G	./.	./.	A/G
Jcr4S07954	6071	Jcr4S07954_6071	-	-	-	-	-	-	-	C	T	AB=0.257812;ABP=1568.1;AC=88;AF=0.463158;AN=190;AO=795;CIGAR=1X;DP=3153;DPRA=6.25574;EPP=1729.33;EPPR=789.249;GTI=0;HWE=696.702;LEN=1;MEANALT=1;MQM=0;MQMR=0;NS=95;NUMALT=1;ODDS=0;PAIRED=0;PAIREDR=0;RO=2358;RPP=1729.33;RPPR=789.249;RUN=1;SAP=1729.33;SRP=5123.34;TYPE=snp;XAI=0.0109933;XAM=0.0220417;XAS=0.0110484;XRI=4.71209e-06;XRM=0.00355427;XRS=0.00354956;technology.Illumina=1;BVAR;SURRSEQ=TAATTT…	DOWNSTREAM(MODIFIER||2768||93|Jcr4S07954.20|protein_coding|CODING|Jcr4S07954.20||1);DOWNSTREAM(MODIFIER||3904||590|Jcr4S07954.10|protein_coding|CODING|Jcr4S07954.10||1);INTRON(MODIFIER||||97|Jcr4S07954.30|protein_coding|CODING|Jcr4S07954.30|1|1)	./.	./.	C/C	./.	C/T	C/C	C/T	./.	./.	./.	./.	./.	C/C	./.	./.	./.	C/T	C/C	C/C	C/T	./.	C/T	C/T	./.	./.	./.	C/T	C/T	C/C	C/C	C/C	C/C	C/T	C/T	./.	./.
Jcr4S07954	6073	Jcr4S07954_6073	-	-	-	-	-	-	-	G	A	AB=0.227214;ABP=1988.56;AC=90;AF=0.473684;AN=190;AO=700;CIGAR=1X;DP=3171;DPRA=2.23232;EPP=1523.04;EPPR=620.38;GTI=0;HWE=991.066;LEN=1;MEANALT=1.01111;MQM=0;MQMR=0;NS=95;NUMALT=1;ODDS=0;PAIRED=0;PAIREDR=0;RO=2470;RPP=1523.04;RPPR=620.38;RUN=1;SAP=1523.04;SRP=5366.55;TYPE=snp;XAI=0;XAM=0.000264562;XAS=0.000264562;XRI=0.00356109;XRM=0.0109848;XRS=0.00742371;technology.Illumina=1;BVAR;SURRSEQ=ATTTGCT…	DOWNSTREAM(MODIFIER||2770||93|Jcr4S07954.20|protein_coding|CODING|Jcr4S07954.20||1);DOWNSTREAM(MODIFIER||3906||590|Jcr4S07954.10|protein_coding|CODING|Jcr4S07954.10||1);INTRON(MODIFIER||||97|Jcr4S07954.30|protein_coding|CODING|Jcr4S07954.30|1|1)	./.	./.	./.	./.	G/G	G/G	G/G	./.	./.	./.	./.	./.	./.	G/A	./.	./.	G/G	G/A	G/A	G/A	./.	G/G	G/A	./.	./.	G/A	G/G	./.	./.	G/A	G/A	./.	G/G	G/G	./.	./.
Jcr4S07954	6083	Jcr4S07954_6083	-	-	-	-	-	-	-	G	T	AB=0.258272;ABP=1582.98;AC=88;AF=0.463158;AN=190;AO=807;CIGAR=1X;DP=3194;DPRA=6.0602;EPP=1755.39;EPPR=5108.44;GTI=0;HWE=696.702;LEN=1;MEANALT=1;MQM=0;MQMR=0;NS=95;NUMALT=1;ODDS=0;PAIRED=0;PAIREDR=0;RO=2387;RPP=1755.39;RPPR=5108.44;RUN=1;SAP=1755.39;SRP=5186.31;TYPE=snp;XAI=0.0109826;XAM=0.0219851;XAS=0.0110025;XRI=4.65484e-06;XRM=0.00353016;XRS=0.00352551;technology.Illumina=1;BVAR;SURRSEQ=GAAACA…	DOWNSTREAM(MODIFIER||2780||93|Jcr4S07954.20|protein_coding|CODING|Jcr4S07954.20||1);DOWNSTREAM(MODIFIER||3916||590|Jcr4S07954.10|protein_coding|CODING|Jcr4S07954.10||1);INTRON(MODIFIER||||97|Jcr4S07954.30|protein_coding|CODING|Jcr4S07954.30|1|1)	./.	./.	G/G	./.	G/T	G/G	G/T	./.	./.	./.	./.	./.	G/G	./.	./.	./.	G/T	G/G	G/G	G/T	./.	G/T	G/T	./.	./.	./.	G/T	G/T	./.	G/G	G/G	G/G	G/T	G/T	./.	./.
Jcr4S07954	6101	Jcr4S07954_6101	-	-	-	-	-	-	-	G	GT	AB=0.256328;ABP=1612.61;AC=88;AF=0.463158;AN=190;AO=803;CIGAR=1M1I;DP=3204;DPRA=6.07931;EPP=1746.7;EPPR=5216.72;GTI=0;HWE=696.702;LEN=1;MEANALT=1;MQM=0;MQMR=0;NS=95;NUMALT=1;ODDS=0;PAIRED=0;PAIREDR=0;RO=2401;RPP=1746.7;RPPR=5216.72;RUN=1;SAP=1746.7;SRP=5216.72;TYPE=ins;XAI=0;XAM=0.0219381;XAS=0.0219381;XRI=4.6277e-06;XRM=0.00355385;XRS=0.00354923;technology.Illumina=1;BVAR;SURRSEQ=GCTGTGACAATTGGT…	DOWNSTREAM(MODIFIER||2799||93|Jcr4S07954.20|protein_coding|CODING|Jcr4S07954.20||1);DOWNSTREAM(MODIFIER||3935||590|Jcr4S07954.10|protein_coding|CODING|Jcr4S07954.10||1);INTRON(MODIFIER||||97|Jcr4S07954.30|protein_coding|CODING|Jcr4S07954.30|1|1)	./.	./.	G/G	./.	G/GT	G/G	G/GT	./.	./.	./.	./.	./.	G/G	./.	./.	./.	G/GT	G/G	G/G	G/GT	./.	G/GT	G/GT	./.	./.	./.	G/GT	G/GT	./.	G/G	G/G	G/G	G/GT	G/GT	./.	./.
Jcr4S00368	21898	Jcr4S00368_21898	-	-	-	-	-	-	-	G	A	AB=0.91358;ABP=123.353;AC=187;AF=0.973958;AN=192;AO=1936;CIGAR=1X;DP=1951;DPRA=0;EPP=4137.78;EPPR=33.4109;GTI=0;HWE=-140.115;LEN=1;MEANALT=1.01042;MQM=36.9928;MQMR=37;NS=96;NUMALT=1;ODDS=0;PAIRED=0;PAIREDR=0;RO=14;RPP=4137.78;RPPR=33.4109;RUN=1;SAP=4206.98;SRP=33.4109;TYPE=snp;XAI=0;XAM=0.0108623;XAS=0.0108623;XRI=0;XRM=0.000776398;XRS=0.000776398;technology.Illumina=1;BVAR;SURRSEQ=TAGTAAAACTAGAA…	DOWNSTREAM(MODIFIER||4045||646|Jcr4S00368.20|protein_coding|CODING|Jcr4S00368.20||1);INTRON(MODIFIER||||1357|Jcr4S00368.30|protein_coding|CODING|Jcr4S00368.30|3|1)	./.	A/A	./.	./.	A/A	A/A	A/A	./.	./.	./.	./.	A/A	./.	A/A	./.	./.	./.	A/A	./.	A/A	A/A	A/A	./.	./.	./.	./.	A/A	A/A	./.	./.	A/A	A/A	A/A	A/A	./.	A/A
Jcr4S05546	915	Jcr4S05546_915	-	-	-	-	-	-	-	C	T	AB=0.250161;ABP=1684.82;AC=92;AF=0.484211;AN=190;AO=781;CIGAR=1X;DP=3218;DPRA=2.07559;EPP=1698.93;EPPR=878.087;GTI=0;HWE=1141.2;LEN=1;MEANALT=1;MQM=0;MQMR=0;NS=95;NUMALT=1;ODDS=0;PAIRED=0;PAIREDR=0;RO=2437;RPP=1698.93;RPPR=878.087;RUN=1;SAP=1698.93;SRP=5294.89;TYPE=snp;XAI=0.0109957;XAM=0.0220618;XAS=0.0110661;XRI=8.77759e-06;XRM=0.00350207;XRS=0.00349329;technology.Illumina=1;BVAR;SURRSEQ=TAATTT…	DOWNSTREAM(MODIFIER||1235||189|Jcr4S05546.20|protein_coding|CODING|Jcr4S05546.20||1);INTRON(MODIFIER||||97|Jcr4S05546.10|protein_coding|CODING|Jcr4S05546.10|1|1);UPSTREAM(MODIFIER||2944||37|Jcr4S05546.30|protein_coding|CODING|Jcr4S05546.30||1)	./.	./.	C/C	./.	C/T	C/C	C/T	./.	./.	./.	./.	./.	C/C	./.	./.	C/C	C/C	C/C	C/C	C/C	./.	C/T	C/T	./.	C/C	C/C	./.	C/C	C/C	C/T	C/C	C/C	C/T	C/T	./.	./.
Jcr4S05546	917	Jcr4S05546_917	-	-	-	-	-	-	-	G	A	AB=0.224766;ABP=2043.43;AC=83;AF=0.436842;AN=190;AO=701;CIGAR=1X;DP=3244;DPRA=6.53691;EPP=1525.21;EPPR=729.756;GTI=0;HWE=498.237;LEN=1;MEANALT=1.03448;MQM=0;MQMR=0;NS=95;NUMALT=1;ODDS=0;PAIRED=0;PAIREDR=0;RO=2540;RPP=1525.21;RPPR=729.756;RUN=1;SAP=1525.21;SRP=5518.55;TYPE=snp;XAI=0;XAM=0.000290047;XAS=0.000290047;XRI=0.00341212;XRM=0.0105578;XRS=0.00714569;technology.Illumina=1;BVAR;SURRSEQ=ATTTG…	DOWNSTREAM(MODIFIER||1233||189|Jcr4S05546.20|protein_coding|CODING|Jcr4S05546.20||1);INTRON(MODIFIER||||97|Jcr4S05546.10|protein_coding|CODING|Jcr4S05546.10|1|1);UPSTREAM(MODIFIER||2942||37|Jcr4S05546.30|protein_coding|CODING|Jcr4S05546.30||1)	./.	./.	./.	./.	G/G	G/G	G/A	./.	./.	./.	./.	./.	G/G	./.	./.	./.	G/A	G/G	G/A	./.	./.	G/G	G/A	./.	G/A	./.	G/G	./.	./.	G/G	G/A	G/G	G/A	G/G	G/G	./.
Jcr4S05546	927	Jcr4S05546_927	-	-	-	-	-	-	-	G	T	AB=0.249762;ABP=1716.85;AC=92;AF=0.484211;AN=190;AO=792;CIGAR=1X;DP=3268;DPRA=2.04554;EPP=1722.82;EPPR=5325.42;GTI=0;HWE=1141.2;LEN=1;MEANALT=1.01075;MQM=0;MQMR=0;NS=95;NUMALT=1;ODDS=0;PAIRED=0;PAIREDR=0;RO=2475;RPP=1722.82;RPPR=5325.42;RUN=1;SAP=1722.82;SRP=5377.4;TYPE=snp;XAI=0.0110211;XAM=0.02198;XAS=0.0109589;XRI=8.64282e-06;XRM=0.00349001;XRS=0.00348137;technology.Illumina=1;BVAR;SURRSEQ=GAA…	DOWNSTREAM(MODIFIER||1223||189|Jcr4S05546.20|protein_coding|CODING|Jcr4S05546.20||1);INTRON(MODIFIER||||97|Jcr4S05546.10|protein_coding|CODING|Jcr4S05546.10|1|1);UPSTREAM(MODIFIER||2932||37|Jcr4S05546.30|protein_coding|CODING|Jcr4S05546.30||1)	./.	./.	G/G	./.	G/T	G/G	G/T	./.	./.	./.	./.	./.	G/G	./.	./.	G/G	G/G	G/G	G/G	G/G	./.	G/T	G/T	./.	G/G	G/G	./.	G/G	G/G	G/T	G/G	G/G	G/T	G/T	G/T	G/T
Jcr4S05546	945	Jcr4S05546_945	-	-	-	-	-	-	-	G	GT	AB=0.250554;ABP=1709.25;AC=92;AF=0.484211;AN=190;AO=796;CIGAR=1M1I;DP=3272;DPRA=2.04807;EPP=1731.5;EPPR=5379.58;GTI=0;HWE=1141.2;LEN=1;MEANALT=1;MQM=0;MQMR=0;NS=95;NUMALT=1;ODDS=0;PAIRED=0;PAIREDR=0;RO=2476;RPP=1731.5;RPPR=5379.58;RUN=1;SAP=1731.5;SRP=5379.58;TYPE=ins;XAI=0;XAM=0.0218388;XAS=0.0218388;XRI=4.29657e-06;XRM=0.00350781;XRS=0.00350351;technology.Illumina=1;BVAR;SURRSEQ=GCTGTGACAATTGGT…	DOWNSTREAM(MODIFIER||1204||189|Jcr4S05546.20|protein_coding|CODING|Jcr4S05546.20||1);INTRON(MODIFIER||||97|Jcr4S05546.10|protein_coding|CODING|Jcr4S05546.10|1|1);UPSTREAM(MODIFIER||2913||37|Jcr4S05546.30|protein_coding|CODING|Jcr4S05546.30||1)	./.	./.	G/G	./.	G/GT	G/G	G/GT	./.	./.	./.	./.	./.	./.	./.	./.	G/G	G/G	G/G	G/G	G/G	./.	G/GT	G/GT	./.	G/G	G/G	./.	G/G	G/G	G/GT	G/G	G/G	G/GT	G/GT	G/GT	G/GT
Jcr4S06126	1410	Jcr4S06126_1410	-	-	-	-	-	-	-	T	TA	AB=0.241141;ABP=1859.08;AC=89;AF=0.463542;AN=192;AO=770;CIGAR=1M1I;DP=3260;DPRA=4.76296;EPP=1675.04;EPPR=5407.81;GTI=0;HWE=707.426;LEN=1;MEANALT=1.01111;MQM=0;MQMR=0;NS=96;NUMALT=1;ODDS=0;PAIRED=0;PAIREDR=0;RO=2489;RPP=1675.04;RPPR=5407.81;RUN=1;SAP=1675.04;SRP=5407.81;TYPE=ins;XAI=0;XAM=0.021934;XAS=0.021934;XRI=8.68916e-06;XRM=0.00337522;XRS=0.00336653;technology.Illumina=1;BVAR;SURRSEQ=AACCCTA…	INTRON(MODIFIER||||488|Jcr4S06126.20|protein_coding|CODING|Jcr4S06126.20|8|1);UPSTREAM(MODIFIER||809||85|Jcr4S06126.10|protein_coding|CODING|Jcr4S06126.10||1)	./.	./.	T/T	./.	T/T	T/T	T/TA	./.	./.	./.	./.	./.	./.	./.	./.	T/T	T/T	T/T	T/T	T/TA	./.	T/TA	T/TA	./.	./.	./.	T/T	./.	T/T	T/T	T/TA	T/T	T/TA	T/TA	./.	T/TA
Jcr4S06126	1429	Jcr4S06126_1429	-	-	-	-	-	-	-	C	A	AB=0.244127;ABP=1794.33;AC=88;AF=0.458333;AN=192;AO=772;CIGAR=1X;DP=3254;DPRA=4.75407;EPP=1679.39;EPPR=5392.6;GTI=0;HWE=663.709;LEN=1;MEANALT=1;MQM=0;MQMR=0;NS=96;NUMALT=1;ODDS=0;PAIRED=0;PAIREDR=0;RO=2482;RPP=1679.39;RPPR=5392.6;RUN=1;SAP=1679.39;SRP=5392.6;TYPE=snp;XAI=0.0109981;XAM=0.0219351;XAS=0.0109371;XRI=8.71366e-06;XRM=0.0033674;XRS=0.00335869;technology.Illumina=1;BVAR;SURRSEQ=ATCACTAGA…	INTRON(MODIFIER||||488|Jcr4S06126.20|protein_coding|CODING|Jcr4S06126.20|8|1);UPSTREAM(MODIFIER||827||85|Jcr4S06126.10|protein_coding|CODING|Jcr4S06126.10||1)	./.	./.	C/C	./.	C/C	C/C	C/A	./.	./.	./.	./.	./.	./.	./.	./.	C/C	C/A	C/C	C/C	C/A	./.	C/A	C/A	./.	./.	./.	C/C	./.	C/C	C/C	C/A	C/C	C/A	C/A	./.	C/A
Jcr4S06126	1439	Jcr4S06126_1439	-	-	-	-	-	-	-	C	T	AB=0.223105;ABP=2014.86;AC=87;AF=0.457895;AN=190;AO=685;CIGAR=1X;DP=3232;DPRA=3.26087;EPP=1490.47;EPPR=5529.41;GTI=0;HWE=796.447;LEN=1;MEANALT=1.02174;MQM=0;MQMR=0;NS=95;NUMALT=1;ODDS=0;PAIRED=0;PAIREDR=0;RO=2545;RPP=1490.47;RPPR=5529.41;RUN=1;SAP=1490.47;SRP=5529.41;TYPE=snp;XAI=1.55304e-05;XAM=0.000422441;XAS=0.000406911;XRI=0.00329502;XRM=0.01014;XRS=0.00684501;technology.Illumina=1;BVAR;SURRS…	INTRON(MODIFIER||||488|Jcr4S06126.20|protein_coding|CODING|Jcr4S06126.20|8|1);UPSTREAM(MODIFIER||837||85|Jcr4S06126.10|protein_coding|CODING|Jcr4S06126.10||1)	./.	./.	./.	./.	C/C	C/C	C/T	./.	./.	./.	./.	./.	./.	./.	./.	C/T	C/C	C/C	C/T	C/C	./.	C/C	./.	./.	./.	./.	C/T	C/C	C/T	C/C	C/C	C/C	C/T	C/T	./.	./.
Jcr4S06126	1441	Jcr4S06126_1441	-	-	-	-	-	-	-	G	A	AB=0.242991;ABP=1783.31;AC=88;AF=0.463158;AN=190;AO=757;CIGAR=1X;DP=3203;DPRA=4.18122;EPP=1646.81;EPPR=5314.43;GTI=0;HWE=696.702;LEN=1;MEANALT=1;MQM=0;MQMR=0;NS=95;NUMALT=1;ODDS=0;PAIRED=0;PAIREDR=0;RO=2446;RPP=1646.81;RPPR=5314.43;RUN=1;SAP=1646.81;SRP=5314.43;TYPE=snp;XAI=0.0109893;XAM=0.0219926;XAS=0.0110033;XRI=8.84191e-06;XRM=0.00334781;XRS=0.00333897;technology.Illumina=1;BVAR;SURRSEQ=TCACC…	INTRON(MODIFIER||||488|Jcr4S06126.20|protein_coding|CODING|Jcr4S06126.20|8|1);UPSTREAM(MODIFIER||839||85|Jcr4S06126.10|protein_coding|CODING|Jcr4S06126.10||1)	./.	./.	G/G	./.	G/G	G/G	G/A	./.	./.	./.	./.	./.	./.	./.	./.	G/G	G/A	G/G	G/G	G/A	./.	G/A	G/A	./.	./.	./.	G/G	./.	G/G	G/G	G/A	G/G	G/A	G/A	./.	G/A
Jcr4S02097	4629	Jcr4S02097_4629	-	-	-	-	-	-	-	T	TA	AB=0.244032;ABP=1719.41;AC=90;AF=0.478723;AN=188;AO=736;CIGAR=1M1I;DP=3051;DPRA=3.82984;EPP=1601.21;EPPR=5029.97;GTI=0;HWE=832.233;LEN=1;MEANALT=1;MQM=0;MQMR=0;NS=94;NUMALT=1;ODDS=0;PAIRED=0;PAIREDR=0;RO=2315;RPP=1601.21;RPPR=5029.97;RUN=1;SAP=1601.21;SRP=5029.97;TYPE=ins;XAI=0;XAM=0.0220067;XAS=0.0220067;XRI=5.75954e-06;XRM=0.00325105;XRS=0.00324529;technology.Illumina=1;BVAR;SURRSEQ=AACCCTAATGC…	INTRON(MODIFIER||||276|Jcr4S02097.10|protein_coding|CODING|Jcr4S02097.10|3|1)	./.	T/TA	T/T	./.	./.	T/T	./.	./.	./.	./.	./.	./.	./.	./.	./.	T/T	T/T	T/T	T/T	T/TA	./.	T/TA	T/TA	./.	T/T	T/T	T/T	./.	T/T	T/T	T/TA	T/T	T/TA	T/TA	./.	./.
Jcr4S02097	4648	Jcr4S02097_4648	-	-	-	-	-	-	-	C	A	AB=0.24733;ABP=1664.37;AC=90;AF=0.478723;AN=188;AO=741;CIGAR=1X;DP=3031;DPRA=3.80444;EPP=1612.07;EPPR=4975.68;GTI=0;HWE=832.233;LEN=1;MEANALT=1;MQM=0;MQMR=0;NS=94;NUMALT=1;ODDS=0;PAIRED=0;PAIREDR=0;RO=2290;RPP=1612.07;RPPR=4975.68;RUN=1;SAP=1612.07;SRP=4975.68;TYPE=snp;XAI=0.0110052;XAM=0.0220331;XAS=0.0110279;XRI=5.82242e-06;XRM=0.00327181;XRS=0.00326599;technology.Illumina=1;BVAR;SURRSEQ=ATCACT…	INTRON(MODIFIER||||276|Jcr4S02097.10|protein_coding|CODING|Jcr4S02097.10|3|1)	./.	C/A	C/C	./.	./.	C/C	./.	./.	./.	./.	./.	./.	./.	./.	./.	C/C	C/C	C/C	C/C	C/A	./.	C/A	C/A	./.	C/C	./.	C/C	./.	C/C	C/C	C/A	C/C	C/A	C/A	./.	./.
Jcr4S02097	4658	Jcr4S02097_4658	-	-	-	-	-	-	-	C	T	AB=0.215369;ABP=2045.11;AC=87;AF=0.462766;AN=188;AO=631;CIGAR=1X;DP=3027;DPRA=3.08424;EPP=1373.21;EPPR=5205.86;GTI=0;HWE=842.518;LEN=1;MEANALT=1;MQM=0;MQMR=0;NS=94;NUMALT=1;ODDS=0;PAIRED=0;PAIREDR=0;RO=2396;RPP=1373.21;RPPR=5205.86;RUN=1;SAP=1373.21;SRP=5205.86;TYPE=snp;XAI=0;XAM=0.000373221;XAS=0.000373221;XRI=0.00338635;XRM=0.0104131;XRS=0.00702677;technology.Illumina=1;BVAR;SURRSEQ=AATCACCGAAA…	INTRON(MODIFIER||||276|Jcr4S02097.10|protein_coding|CODING|Jcr4S02097.10|3|1)	./.	./.	./.	./.	C/C	C/T	./.	./.	./.	./.	./.	C/C	./.	./.	./.	./.	C/T	C/C	C/T	C/C	./.	C/C	./.	./.	./.	./.	C/C	C/C	C/T	C/C	C/C	./.	./.	C/T	./.	./.
Jcr4S02097	4660	Jcr4S02097_4660	-	-	-	-	-	-	-	G	A	AB=0.247901;ABP=1646.39;AC=90;AF=0.478723;AN=188;AO=738;CIGAR=1X;DP=3012;DPRA=3.78032;EPP=1605.56;EPPR=4940.94;GTI=0;HWE=832.233;LEN=1;MEANALT=1;MQM=0;MQMR=0;NS=94;NUMALT=1;ODDS=0;PAIRED=0;PAIREDR=0;RO=2274;RPP=1605.56;RPPR=4940.94;RUN=1;SAP=1605.56;SRP=4940.94;TYPE=snp;XAI=0.0109942;XAM=0.0220638;XAS=0.0110696;XRI=0;XRM=0.00329677;XRS=0.00329677;technology.Illumina=1;BVAR;SURRSEQ=TCACCGAAAATTACC…	INTRON(MODIFIER||||276|Jcr4S02097.10|protein_coding|CODING|Jcr4S02097.10|3|1)	./.	G/A	G/G	./.	./.	G/G	./.	./.	./.	./.	./.	./.	./.	./.	./.	G/G	G/G	G/G	G/G	G/A	./.	G/A	G/A	./.	G/G	./.	G/G	./.	G/G	G/G	G/A	G/G	G/A	G/A	./.	./.
Jcr4S03188	4173	Jcr4S03188_4173	-	-	-	-	-	-	-	T	G	AB=0.498602;ABP=3.06494;AC=94;AF=0.5;AN=188;AO=1621;CIGAR=1X;DP=3253;DPRA=3.907;EPP=4.46911;EPPR=4.05346;GTI=0;HWE=1196.71;LEN=1;MEANALT=1;MQM=20.0839;MQMR=20.0104;NS=94;NUMALT=1;ODDS=0;PAIRED=0;PAIREDR=0;RO=1632;RPP=3522.97;RPPR=3546.85;RUN=1;SAP=4.46911;SRP=4.05346;TYPE=snp;XAI=7.71129e-06;XAM=0.000334458;XAS=0.000326747;XRI=1.61249e-05;XRM=0.000407108;XRS=0.000390983;technology.Illumina=1;BVAR…	DOWNSTREAM(MODIFIER||2230||372|Jcr4S03188.30|protein_coding|CODING|Jcr4S03188.30||1);NON_SYNONYMOUS_CODING(MODERATE|MISSENSE|aAg/aCg|K305T|408|Jcr4S03188.20|protein_coding|CODING|Jcr4S03188.20|1|1);UPSTREAM(MODIFIER||2710||341|Jcr4S03188.10|protein_coding|CODING|Jcr4S03188.10||1)	T/G	./.	T/G	T/G	T/G	T/G	T/G	T/G	T/G	./.	./.	T/G	./.	T/G	./.	T/G	T/G	./.	./.	./.	T/G	./.	./.	T/G	T/G	T/G	T/G	T/G	T/G	./.	./.	./.	T/G	./.	./.	T/G
Jcr4S00974	5746	Jcr4S00974_5746	-	-	-	-	-	-	-	A	T	AB=0.343659;ABP=366.266;AC=92;AF=0.479167;AN=192;AO=588;CIGAR=1X;DP=1737;DPRA=2.8612;EPP=1279.84;EPPR=2498.03;GTI=0;HWE=854.765;LEN=1;MEANALT=1;MQM=0;MQMR=0;NS=96;NUMALT=1;ODDS=0;PAIRED=0;PAIREDR=0;RO=1149;RPP=1279.84;RPPR=2498.03;RUN=1;SAP=1279.84;SRP=2498.03;TYPE=snp;XAI=0;XAM=0.00033358;XAS=0.00033358;XRI=0;XRM=0.000339349;XRS=0.000339349;technology.Illumina=1;BVAR;SURRSEQ=TTGTGCAAGGATTCTTCCCC…	DOWNSTREAM(MODIFIER||750||104|Jcr4S00974.10|protein_coding|CODING|Jcr4S00974.10||1);INTERGENIC(MODIFIER||||||||||1)	./.	./.	./.	./.	A/T	A/T	./.	./.	./.	./.	./.	./.	./.	./.	./.	./.	./.	./.	./.	./.	./.	./.	./.	./.	A/T	./.	A/T	./.	./.	./.	./.	A/T	./.	./.	./.	./.
Jcr4S00551	6083	Jcr4S00551_6083	-	-	-	-	-	-	-	A	G	AB=0.66832;ABP=796.881;AC=98;AF=0.510417;AN=192;AO=2171;CIGAR=1X;DP=3242;DPRA=34.1158;EPP=4717.28;EPPR=4.48836;GTI=0;HWE=1241.86;LEN=1;MEANALT=1;MQM=0;MQMR=0;NS=96;NUMALT=1;ODDS=0;PAIRED=0;PAIREDR=0;RO=1071;RPP=4.53163;RPPR=2328.66;RUN=1;SAP=4.53163;SRP=4.48836;TYPE=snp;XAI=0;XAM=0.00034498;XAS=0.00034498;XRI=0;XRM=0.000469103;XRS=0.000469103;technology.Illumina=1;BVAR;SURRSEQ=TCCATGAGAATAATTAATT…	DOWNSTREAM(MODIFIER||4022||133|Jcr4S00551.20|protein_coding|CODING|Jcr4S00551.20||1);INTRON(MODIFIER||||2020|Jcr4S00551.10|protein_coding|CODING|Jcr4S00551.10|7|1)	A/G	G/G	A/G	G/G	A/G	A/G	A/G	./.	A/G	./.	./.	A/G	A/G	A/G	./.	./.	./.	G/G	./.	./.	A/G	./.	A/G	A/G	A/G	./.	A/G	A/G	A/G	./.	./.	G/G	A/G	./.	./.	./.
Jcr4S06363	10720	Jcr4S06363_10720	-	-	-	-	-	-	-	C	T	AB=0.262225;ABP=1499.31;AC=86;AF=0.457447;AN=188;AO=807;CIGAR=1X;DP=3233;DPRA=4.91034;EPP=1755.39;EPPR=948.92;GTI=0;HWE=642.644;LEN=1;MEANALT=1;MQM=0;MQMR=0;NS=94;NUMALT=1;ODDS=0;PAIRED=0;PAIREDR=0;RO=2426;RPP=1755.39;RPPR=948.92;RUN=1;SAP=1755.39;SRP=5271;TYPE=snp;XAI=0.0109824;XAM=0.0220872;XAS=0.0111048;XRI=0;XRM=0.00334177;XRS=0.00334177;technology.Illumina=1;BVAR;SURRSEQ=TAATTTGCTGAGGAAACATA…	DOWNSTREAM(MODIFIER||21||40|Jcr4S06363.30|protein_coding|CODING|Jcr4S06363.30||1);DOWNSTREAM(MODIFIER||3448||214|Jcr4S06363.20|protein_coding|CODING|Jcr4S06363.20||1);DOWNSTREAM(MODIFIER||3951||369|Jcr4S06363.40|protein_coding|CODING|Jcr4S06363.40||1);INTERGENIC(MODIFIER||||||||||1)	./.	C/T	./.	./.	./.	C/C	C/T	./.	./.	./.	./.	C/T	./.	./.	./.	C/C	C/C	C/C	C/C	C/T	./.	./.	C/T	./.	C/C	C/C	./.	./.	C/C	C/T	C/C	C/C	C/T	C/T	./.	./.
Jcr4S06363	10722	Jcr4S06363_10722	-	-	-	-	-	-	-	G	A	AB=0.219081;ABP=2136.82;AC=85;AF=0.452128;AN=188;AO=684;CIGAR=1X;DP=3246;DPRA=2.89662;EPP=1488.3;EPPR=711.066;GTI=0;HWE=601.421;LEN=1;MEANALT=1;MQM=0;MQMR=0;NS=94;NUMALT=1;ODDS=0;PAIRED=0;PAIREDR=0;RO=2562;RPP=1488.3;RPPR=711.066;RUN=1;SAP=1488.3;SRP=5566.32;TYPE=snp;XAI=0;XAM=0.000297274;XAS=0.000297274;XRI=0.00347338;XRM=0.0106807;XRS=0.00720734;technology.Illumina=1;BVAR;SURRSEQ=ATTTGCTGAGGAAA…	DOWNSTREAM(MODIFIER||23||40|Jcr4S06363.30|protein_coding|CODING|Jcr4S06363.30||1);DOWNSTREAM(MODIFIER||3450||214|Jcr4S06363.20|protein_coding|CODING|Jcr4S06363.20||1);DOWNSTREAM(MODIFIER||3949||369|Jcr4S06363.40|protein_coding|CODING|Jcr4S06363.40||1);INTERGENIC(MODIFIER||||||||||1)	./.	G/A	./.	./.	G/G	G/G	G/G	./.	./.	./.	./.	G/G	./.	./.	./.	G/G	G/A	G/G	G/A	./.	./.	G/G	G/A	./.	./.	G/A	G/G	./.	G/A	G/G	G/A	G/A	G/G	G/A	./.	./.
Jcr4S06363	10732	Jcr4S06363_10732	-	-	-	-	-	-	-	G	T	AB=0.262322;ABP=1516.25;AC=86;AF=0.457447;AN=188;AO=818;CIGAR=1X;DP=3273;DPRA=4.97165;EPP=1779.27;EPPR=5238.86;GTI=0;HWE=642.644;LEN=1;MEANALT=1;MQM=0;MQMR=0;NS=94;NUMALT=1;ODDS=0;PAIRED=0;PAIREDR=0;RO=2455;RPP=1779.27;RPPR=5238.86;RUN=1;SAP=1779.27;SRP=5333.98;TYPE=snp;XAI=0.0110066;XAM=0.0220057;XAS=0.0109991;XRI=5.02879e-06;XRM=0.00332058;XRS=0.00331555;technology.Illumina=1;BVAR;SURRSEQ=GAAAC…	DOWNSTREAM(MODIFIER||33||40|Jcr4S06363.30|protein_coding|CODING|Jcr4S06363.30||1);DOWNSTREAM(MODIFIER||3460||214|Jcr4S06363.20|protein_coding|CODING|Jcr4S06363.20||1);DOWNSTREAM(MODIFIER||3939||369|Jcr4S06363.40|protein_coding|CODING|Jcr4S06363.40||1);INTERGENIC(MODIFIER||||||||||1)	./.	G/T	./.	./.	./.	G/G	G/T	./.	./.	./.	./.	G/T	./.	./.	./.	G/G	G/G	G/G	G/G	G/T	./.	./.	G/T	./.	G/G	G/G	./.	./.	G/G	G/T	G/G	G/G	G/T	G/T	./.	./.
Jcr4S06363	10750	Jcr4S06363_10750	-	-	-	-	-	-	-	G	GT	AB=0.256256;ABP=1632.14;AC=87;AF=0.462766;AN=188;AO=814;CIGAR=1M1I;DP=3279;DPRA=5.16032;EPP=1770.59;EPPR=5355.69;GTI=0;HWE=685.993;LEN=1;MEANALT=1;MQM=0;MQMR=0;NS=94;NUMALT=1;ODDS=0;PAIRED=0;PAIREDR=0;RO=2465;RPP=1770.59;RPPR=5355.69;RUN=1;SAP=1770.59;SRP=5355.69;TYPE=ins;XAI=0;XAM=0.0219805;XAS=0.0219805;XRI=5.00839e-06;XRM=0.00333574;XRS=0.00333073;technology.Illumina=1;BVAR;SURRSEQ=GCTGTGACAAT…	DOWNSTREAM(MODIFIER||3479||214|Jcr4S06363.20|protein_coding|CODING|Jcr4S06363.20||1);DOWNSTREAM(MODIFIER||3920||369|Jcr4S06363.40|protein_coding|CODING|Jcr4S06363.40||1);DOWNSTREAM(MODIFIER||52||40|Jcr4S06363.30|protein_coding|CODING|Jcr4S06363.30||1);INTERGENIC(MODIFIER||||||||||1)	./.	G/GT	./.	./.	./.	G/G	G/GT	./.	./.	./.	./.	G/GT	./.	./.	./.	G/G	G/G	G/G	G/G	G/GT	./.	./.	G/GT	./.	G/G	G/G	./.	./.	G/G	G/GT	G/G	G/G	G/GT	G/GT	G/GT	./.
Jcr4S01996	16256	Jcr4S01996_16256	-	-	-	-	-	-	-	G	C	AB=0.260548;ABP=1147.97;AC=91;AF=0.478947;AN=190;AO=599;CIGAR=1X;DP=2332;DPRA=3.06227;EPP=3.62295;EPPR=3.16191;GTI=0;HWE=843.495;LEN=1;MEANALT=1;MQM=0;MQMR=0;NS=95;NUMALT=1;ODDS=0;PAIRED=0;PAIREDR=0;RO=1733;RPP=1303.72;RPPR=3766.17;RUN=1;SAP=3.62295;SRP=3.16191;TYPE=snp;XAI=0;XAM=0.0104613;XAS=0.0104613;XRI=0;XRM=0.000381435;XRS=0.000381435;technology.Illumina=1;BVAR;SURRSEQ=AGAAAACGAACACCAAGTTAG…	DOWNSTREAM(MODIFIER||2321||122|Jcr4S01996.50|protein_coding|CODING|Jcr4S01996.50||1);DOWNSTREAM(MODIFIER||3392||360|Jcr4S01996.60|protein_coding|CODING|Jcr4S01996.60||1);INTERGENIC(MODIFIER||||||||||1);UPSTREAM(MODIFIER||41||448|Jcr4S01996.40|protein_coding|CODING|Jcr4S01996.40||1);UPSTREAM(MODIFIER||4634||145|Jcr4S01996.30|protein_coding|CODING|Jcr4S01996.30||1)	G/C	./.	./.	./.	G/C	G/C	./.	./.	G/C	./.	./.	G/C	./.	G/G	./.	./.	./.	G/C	./.	./.	./.	./.	./.	G/G	./.	./.	./.	./.	./.	./.	./.	G/G	G/C	./.	./.	./.
Jcr4S01222	31077	Jcr4S01222_31077	-	-	-	-	-	-	-	T	A	AB=0.302387;ABP=770.26;AC=95;AF=0.494792;AN=192;AO=684;CIGAR=1X;DP=2263;DPRA=23.8105;EPP=1488.3;EPPR=3429.59;GTI=0;HWE=1042.78;LEN=1;MEANALT=1.01053;MQM=36.9795;MQMR=36.3657;NS=96;NUMALT=1;ODDS=0;PAIRED=0;PAIREDR=0;RO=1578;RPP=1488.3;RPPR=3429.59;RUN=1;SAP=1488.3;SRP=3429.59;TYPE=snp;XAI=0;XAM=0.00275371;XAS=0.00275371;XRI=0.00574194;XRM=0.00655603;XRS=0.000814086;technology.Illumina=1;BVAR;SURRS…	DOWNSTREAM(MODIFIER||2552||496|Jcr4S01222.60|protein_coding|CODING|Jcr4S01222.60||1);INTRON(MODIFIER||||154|Jcr4S01222.50|protein_coding|CODING|Jcr4S01222.50|4|1);UPSTREAM(MODIFIER||2994||544|Jcr4S01222.40|protein_coding|CODING|Jcr4S01222.40||1)	./.	./.	./.	./.	./.	./.	./.	./.	./.	./.	./.	T/A	T/T	./.	./.	./.	T/T	./.	T/A	T/A	./.	T/A	T/A	./.	./.	./.	./.	./.	./.	T/A	T/T	T/A	./.	T/A	T/T	T/A
Jcr4S00169	51331	Jcr4S00169_51331	GO:0003682,GO:0006334,GO:0000786,GO:0005634,GO:0003677	nucleosome assembly	nucleosome, nucleus	DNA binding, chromatin binding	-	-	-	G	A	AB=0.305614;ABP=622.657;AC=65;AF=0.338542;AN=192;AO=583;CIGAR=1X;DP=2672;DPRA=1.28967;EPP=1268.98;EPPR=4215.16;GTI=0;HWE=15.2559;LEN=1;MEANALT=1;MQM=37;MQMR=37;NS=96;NUMALT=1;ODDS=0;PAIRED=0;PAIREDR=0;RO=2089;RPP=1268.98;RPPR=4215.16;RUN=1;SAP=1268.98;SRP=4539.22;TYPE=snp;XAI=1.84437e-05;XAM=0.00742991;XAS=0.00741146;XRI=4.88467e-06;XRM=0.000457298;XRS=0.000452413;technology.Illumina=1;BVAR;SURRS…	DOWNSTREAM(MODIFIER||4242||174|Jcr4S00169.100|protein_coding|CODING|Jcr4S00169.100||1);SYNONYMOUS_CODING(LOW|SILENT|taC/taT|Y183|345|Jcr4S00169.110|protein_coding|CODING|Jcr4S00169.110|6|1);UPSTREAM(MODIFIER||4153||139|Jcr4S00169.120|protein_coding|CODING|Jcr4S00169.120||1)	./.	./.	./.	./.	./.	G/A	./.	./.	./.	./.	G/G	G/G	./.	./.	G/G	./.	./.	G/A	G/G	G/G	./.	G/G	G/G	./.	./.	./.	./.	G/A	G/G	G/G	G/G	G/G	G/G	G/G	G/G	G/G
Jcr4S00656	1414	Jcr4S00656_1414	-	-	-	-	-	-	-	C	T	AB=0.892857;ABP=40.5458;AC=190;AF=0.989583;AN=192;AO=2045;CIGAR=1X;DP=2058;DPRA=0;EPP=5.55979;EPPR=16.5402;GTI=0;HWE=-72.531;LEN=1;MEANALT=1;MQM=22.6401;MQMR=3.53846;NS=96;NUMALT=1;ODDS=0;PAIRED=0;PAIREDR=0;RO=13;RPP=4443.67;RPPR=31.2394;RUN=1;SAP=5.55979;SRP=16.5402;TYPE=snp;XAI=0;XAM=0.000369257;XAS=0.000369257;XRI=0;XRM=0.00278493;XRS=0.00278493;technology.Illumina=1;BVAR;SURRSEQ=TCATTATTAAGTC…	DOWNSTREAM(MODIFIER||2068||255|Jcr4S00656.20|protein_coding|CODING|Jcr4S00656.20||1);DOWNSTREAM(MODIFIER||4491||1540|Jcr4S00656.30|protein_coding|CODING|Jcr4S00656.30||1);SYNONYMOUS_CODING(LOW|SILENT|atC/atT|I164|187|Jcr4S00656.10|protein_coding|CODING|Jcr4S00656.10|1|1)	T/T	T/T	T/T	./.	T/T	T/T	T/T	./.	T/T	T/T	T/T	T/T	T/T	T/T	./.	T/T	T/T	T/T	./.	./.	./.	./.	./.	./.	./.	./.	T/T	T/T	./.	./.	./.	./.	T/T	./.	./.	./.
Jcr4S26236	2562	Jcr4S26236_2562	-	-	-	-	-	-	-	G	A	AB=0.476015;ABP=15.1978;AC=92;AF=0.484211;AN=190;AO=1161;CIGAR=1X;DP=2448;DPRA=8.83696;EPP=2524.09;EPPR=2797.7;GTI=0;HWE=899.713;LEN=1;MEANALT=1;MQM=0;MQMR=0;NS=95;NUMALT=1;ODDS=0;PAIRED=0;PAIREDR=0;RO=1287;RPP=2524.09;RPPR=2797.7;RUN=1;SAP=2524.09;SRP=2797.7;TYPE=snp;XAI=0;XAM=0.000355098;XAS=0.000355098;XRI=8.44566e-06;XRM=0.0003436;XRS=0.000335155;technology.Illumina=1;BVAR;SURRSEQ=TTATCCATGGC…	DOWNSTREAM(MODIFIER||1388||390|Jcr4S26236.10|protein_coding|CODING|Jcr4S26236.10||1);INTRON(MODIFIER||||114|Jcr4S26236.20|protein_coding|CODING|Jcr4S26236.20|2|1)	./.	G/A	./.	./.	./.	./.	./.	./.	./.	./.	G/A	G/A	./.	./.	./.	./.	G/A	G/A	G/A	G/A	./.	G/A	G/A	./.	./.	./.	./.	G/A	G/A	G/A	G/A	G/A	G/A	G/A	G/A	G/A
Jcr4S01996	16203	Jcr4S01996_16203	GO:0016747	-	-	transferase activity, transferring acyl groups other than amino-acyl groups	-	-	-	C	T	AB=0.2607;ABP=1153.48;AC=91;AF=0.478947;AN=190;AO=603;CIGAR=1X;DP=2345;DPRA=3.1772;EPP=3.44603;EPPR=3.25462;GTI=0;HWE=843.495;LEN=1;MEANALT=1;MQM=0;MQMR=0;NS=95;NUMALT=1;ODDS=0;PAIRED=0;PAIREDR=0;RO=1742;RPP=1295.09;RPPR=3768.36;RUN=1;SAP=3.18675;SRP=3.13495;TYPE=snp;XAI=0;XAM=0.0103472;XAS=0.0103472;XRI=0;XRM=0.000418468;XRS=0.000418468;technology.Illumina=1;BVAR;SURRSEQ=GGTTCACACCTCTGAACCTTGAAA…	DOWNSTREAM(MODIFIER||2374||122|Jcr4S01996.50|protein_coding|CODING|Jcr4S01996.50||1);DOWNSTREAM(MODIFIER||3445||360|Jcr4S01996.60|protein_coding|CODING|Jcr4S01996.60||1);NON_SYNONYMOUS_CODING(MODERATE|MISSENSE|Gcg/Acg|A5T|448|Jcr4S01996.40|protein_coding|CODING|Jcr4S01996.40|1|1);UPSTREAM(MODIFIER||4581||145|Jcr4S01996.30|protein_coding|CODING|Jcr4S01996.30||1)	C/T	./.	./.	./.	C/T	C/T	./.	./.	C/T	./.	./.	C/T	./.	C/C	./.	./.	./.	C/T	./.	./.	./.	./.	./.	C/C	./.	./.	./.	./.	./.	./.	./.	C/C	C/T	./.	./.	./.
Jcr4S07797	118	Jcr4S07797_118	-	-	-	-	-	-	-	A	G	AB=0.900826;ABP=171.865;AC=183;AF=0.953125;AN=192;AO=2138;CIGAR=1X;DP=2162;DPRA=0;EPP=323.799;EPPR=32.3252;GTI=0;HWE=-203.584;LEN=1;MEANALT=1;MQM=37;MQMR=37;NS=96;NUMALT=1;ODDS=0;PAIRED=0;PAIREDR=0;RO=24;RPP=4541.97;RPPR=39.2015;RUN=1;SAP=351.782;SRP=46.8017;TYPE=snp;XAI=0;XAM=0.000289283;XAS=0.000289283;XRI=0;XRM=0.00087729;XRS=0.00087729;technology.Illumina=1;BVAR;SURRSEQ=AAAGAAAGTGAAAGATGAATTA…	INTERGENIC(MODIFIER||||||||||1);UPSTREAM(MODIFIER||61||147|Jcr4S07797.10|protein_coding|CODING|Jcr4S07797.10||1)	G/G	G/G	G/G	./.	G/G	G/G	./.	G/G	G/G	./.	./.	G/G	G/G	./.	./.	./.	G/G	G/G	G/G	./.	G/G	./.	G/G	./.	G/G	G/G	./.	G/G	./.	./.	./.	G/G	G/G	./.	G/G	G/G
Jcr4S02465	13792	Jcr4S02465_13792	GO:0006468,GO:0005524,GO:0004672	protein phosphorylation	-	protein kinase activity, ATP binding	-	-	-	A	G	AB=0.189773;ABP=2945.51;AC=90;AF=0.478723;AN=188;AO=670;CIGAR=1X;DP=3597;DPRA=4.86549;EPP=1457.9;EPPR=6358.91;GTI=0;HWE=832.233;LEN=1;MEANALT=1;MQM=0;MQMR=0;NS=94;NUMALT=1;ODDS=0;PAIRED=0;PAIREDR=0;RO=2927;RPP=1457.9;RPPR=6358.91;RUN=1;SAP=1457.9;SRP=6358.91;TYPE=snp;XAI=0;XAM=0.000260194;XAS=0.000260194;XRI=0;XRM=0.00491907;XRS=0.00491907;technology.Illumina=1;BVAR;SURRSEQ=TGTTGTTCCCAACCTTCACGAA…	NON_SYNONYMOUS_CODING(MODERATE|MISSENSE|Tat/Cat|Y7H|140|Jcr4S02465.40|protein_coding|CODING|Jcr4S02465.40|1|1);UPSTREAM(MODIFIER||2181||677|Jcr4S02465.30|protein_coding|CODING|Jcr4S02465.30||1)	./.	A/A	./.	./.	./.	./.	A/A	./.	./.	./.	./.	A/G	./.	./.	./.	./.	A/A	A/A	A/A	A/A	./.	A/A	A/A	./.	./.	./.	./.	A/A	A/A	A/G	A/G	A/A	A/A	A/A	A/G	A/A
Jcr4S13276	2548	Jcr4S13276_2548	-	-	-	-	-	-	-	T	A	AB=0.339755;ABP=385.079;AC=94;AF=0.489583;AN=192;AO=582;CIGAR=1X;DP=1725;DPRA=3.03723;EPP=1266.81;EPPR=2347.97;GTI=0;HWE=972.993;LEN=1;MEANALT=1;MQM=0;MQMR=0;NS=96;NUMALT=1;ODDS=0;PAIRED=0;PAIREDR=0;RO=1143;RPP=1266.81;RPPR=2347.97;RUN=1;SAP=1266.81;SRP=2485;TYPE=snp;XAI=2.49016e-05;XAM=0.000447769;XAS=0.000422868;XRI=0;XRM=0.000499781;XRS=0.000499781;technology.Illumina=1;BVAR;SURRSEQ=TGCCTAATAT…	INTRON(MODIFIER||||187|Jcr4S13276.10|protein_coding|CODING|Jcr4S13276.10|4|1)	./.	./.	T/T	./.	./.	./.	./.	./.	./.	./.	./.	./.	./.	./.	./.	./.	./.	./.	./.	./.	./.	./.	./.	./.	./.	./.	./.	./.	./.	./.	./.	./.	./.	./.	./.	./.
Jcr4S12999	3455	Jcr4S12999_3455	GO:0016747	-	-	transferase activity, transferring acyl groups other than amino-acyl groups	-	-	-	G	A	AB=0.25894;ABP=1174.5;AC=92;AF=0.479167;AN=192;AO=602;CIGAR=1X;DP=2354;DPRA=6.87097;EPP=3.52972;EPPR=6.62446;GTI=0;HWE=854.765;LEN=1;MEANALT=1;MQM=0;MQMR=0;NS=96;NUMALT=1;ODDS=0;PAIRED=0;PAIREDR=0;RO=1752;RPP=1310.24;RPPR=3807.43;RUN=1;SAP=3.52972;SRP=6.62446;TYPE=snp;XAI=0;XAM=0.0103605;XAS=0.0103605;XRI=0;XRM=0.000374006;XRS=0.000374006;technology.Illumina=1;BVAR;SURRSEQ=TTCGTTTTCTGCCTAGTTAATGG…	NON_SYNONYMOUS_CODING(MODERATE|MISSENSE|Gcg/Acg|A5T|454|Jcr4S12999.10|protein_coding|CODING|Jcr4S12999.10|1|1);UPSTREAM(MODIFIER||2812||164|Jcr4S12999.20|protein_coding|CODING|Jcr4S12999.20||1)	G/A	./.	./.	./.	G/A	G/A	./.	./.	G/A	G/A	./.	G/A	G/G	G/A	./.	./.	G/A	G/A	./.	./.	./.	./.	./.	G/G	./.	./.	G/G	G/A	./.	./.	./.	./.	G/A	./.	./.	./.
Jcr4S01996	23829	Jcr4S01996_23829	GO:0016747	-	-	transferase activity, transferring acyl groups other than amino-acyl groups	-	-	-	G	T	AB=0.240763;ABP=1472.25;AC=89;AF=0.463542;AN=192;AO=608;CIGAR=1X;DP=2587;DPRA=3.36765;EPP=3.9246;EPPR=3.8102;GTI=0;HWE=873.473;LEN=1;MEANALT=1;MQM=0;MQMR=37;NS=96;NUMALT=1;ODDS=0;PAIRED=0;PAIREDR=0;RO=1979;RPP=1323.27;RPPR=4283;RUN=1;SAP=3.9246;SRP=3.59075;TYPE=snp;XAI=0;XAM=0.0104462;XAS=0.0104462;XRI=0;XRM=0.000489208;XRS=0.000489208;technology.Illumina=1;BVAR;SURRSEQ=GGTTCACACCTCTGAACCTTGAAAAT…	NON_SYNONYMOUS_CODING(MODERATE|MISSENSE|Ccg/Acg|P5T|360|Jcr4S01996.60|protein_coding|CODING|Jcr4S01996.60|1|1);UPSTREAM(MODIFIER||4884||122|Jcr4S01996.50|protein_coding|CODING|Jcr4S01996.50||1)	./.	./.	G/T	./.	G/G	G/T	G/G	./.	G/T	./.	./.	G/T	G/G	G/G	./.	./.	./.	./.	./.	./.	G/G	./.	./.	./.	G/G	G/G	G/G	./.	./.	./.	./.	./.	G/G	./.	./.	./.
Jcr4S01996	23835	Jcr4S01996_23835	GO:0016747	-	-	transferase activity, transferring acyl groups other than amino-acyl groups	-	-	-	A	G	AB=0.242665;ABP=1453.65;AC=89;AF=0.463542;AN=192;AO=614;CIGAR=1X;DP=2592;DPRA=3.37433;EPP=4.42494;EPPR=3.54164;GTI=0;HWE=873.473;LEN=1;MEANALT=1;MQM=0;MQMR=36.9914;NS=96;NUMALT=1;ODDS=0;PAIRED=0;PAIREDR=0;RO=1978;RPP=1336.29;RPPR=4280.83;RUN=1;SAP=4.42494;SRP=3.36599;TYPE=snp;XAI=0;XAM=0.0104433;XAS=0.0104433;XRI=0;XRM=0.000479344;XRS=0.000479344;technology.Illumina=1;BVAR;SURRSEQ=CACCTCTGAACCTTG…	NON_SYNONYMOUS_CODING(MODERATE|MISSENSE|Tca/Cca|S3P|360|Jcr4S01996.60|protein_coding|CODING|Jcr4S01996.60|1|1);UPSTREAM(MODIFIER||4890||122|Jcr4S01996.50|protein_coding|CODING|Jcr4S01996.50||1)	./.	./.	A/G	./.	A/A	A/G	A/A	./.	A/G	./.	./.	A/G	A/A	A/A	./.	./.	./.	./.	./.	./.	A/A	./.	./.	./.	A/A	A/A	A/A	./.	./.	./.	./.	./.	A/A	./.	./.	./.
Jcr4S00019	28866	Jcr4S00019_28866	-	-	-	-	-	-	-	C	T	AB=0.383477;ABP=289.942;AC=96;AF=0.521739;AN=184;AO=963;CIGAR=1X;DP=2493;DPRA=1.82444;EPP=2094.14;EPPR=3273.45;GTI=0;HWE=842.939;LEN=1;MEANALT=1;MQM=26.5327;MQMR=26.4405;NS=92;NUMALT=1;ODDS=0;PAIRED=0;PAIREDR=0;RO=1530;RPP=2094.14;RPPR=3273.45;RUN=1;SAP=2094.14;SRP=3325.36;TYPE=snp;XAI=0;XAM=0.0102317;XAS=0.0102317;XRI=2.80793e-05;XRM=0.000338507;XRS=0.000310428;technology.Illumina=1;BVAR;SURRSEQ…	INTERGENIC(MODIFIER||||||||||1);UPSTREAM(MODIFIER||3023||1292|Jcr4S00019.20|protein_coding|CODING|Jcr4S00019.20||1)	./.	./.	C/C	./.	C/T	./.	C/T	./.	./.	./.	./.	./.	./.	C/T	./.	./.	C/T	./.	C/T	./.	./.	C/T	C/T	./.	./.	C/T	./.	C/T	./.	./.	./.	./.	./.	./.	C/T	C/T
Jcr4S00019	28883	Jcr4S00019_28883	-	-	-	-	-	-	-	C	G	AB=0.384868;ABP=283.016;AC=96;AF=0.521739;AN=184;AO=966;CIGAR=1X;DP=2492;DPRA=1.8237;EPP=1980.81;EPPR=3316.68;GTI=0;HWE=842.939;LEN=1;MEANALT=1;MQM=26.5217;MQMR=26.422;NS=92;NUMALT=1;ODDS=0;PAIRED=0;PAIREDR=0;RO=1526;RPP=1980.81;RPPR=3316.68;RUN=1;SAP=2100.65;SRP=3316.68;TYPE=snp;XAI=0;XAM=0.0102418;XAS=0.0102418;XRI=2.81529e-05;XRM=0.000332841;XRS=0.000304688;technology.Illumina=1;BVAR;SURRSEQ=A…	INTERGENIC(MODIFIER||||||||||1);UPSTREAM(MODIFIER||3040||1292|Jcr4S00019.20|protein_coding|CODING|Jcr4S00019.20||1)	./.	./.	C/C	./.	C/G	./.	C/G	./.	./.	./.	./.	./.	./.	C/G	./.	./.	C/G	./.	C/G	./.	./.	C/G	C/G	./.	./.	C/G	./.	C/G	./.	./.	./.	./.	./.	./.	C/G	C/G
Jcr4S00169	51332	Jcr4S00169_51332	GO:0003682,GO:0006334,GO:0000786,GO:0005634,GO:0003677	nucleosome assembly	nucleosome, nucleus	DNA binding, chromatin binding	-	-	-	T	G	AB=0.284279;ABP=566.067;AC=49;AF=0.255208;AN=192;AO=402;CIGAR=1X;DP=2481;DPRA=1.36242;EPP=875.942;EPPR=4233.25;GTI=0;HWE=-210.197;LEN=1;MEANALT=1.01887;MQM=37;MQMR=37;NS=96;NUMALT=1;ODDS=0;PAIRED=0;PAIREDR=0;RO=2078;RPP=875.942;RPPR=4233.25;RUN=1;SAP=875.942;SRP=4515.33;TYPE=snp;XAI=2.6748e-05;XAM=0.0106935;XAS=0.0106668;XRI=4.91053e-06;XRM=0.00043593;XRS=0.000431019;technology.Illumina=1;BVAR;SU…	DOWNSTREAM(MODIFIER||4243||174|Jcr4S00169.100|protein_coding|CODING|Jcr4S00169.100||1);NON_SYNONYMOUS_CODING(MODERATE|MISSENSE|tAc/tCc|Y183S|345|Jcr4S00169.110|protein_coding|CODING|Jcr4S00169.110|6|1);UPSTREAM(MODIFIER||4152||139|Jcr4S00169.120|protein_coding|CODING|Jcr4S00169.120||1)	./.	./.	./.	./.	./.	T/G	T/T	./.	./.	./.	T/T	T/T	./.	./.	T/T	./.	./.	T/G	T/T	T/T	./.	T/T	T/T	./.	./.	./.	./.	T/G	T/T	T/T	T/T	T/T	T/T	T/T	T/T	T/T
Jcr4S00396	52679	Jcr4S00396_52679	GO:0006468,GO:0030247,GO:0005509,GO:0005515,GO:0004672,GO:0005524	protein phosphorylation	-	protein binding, ATP binding, protein kinase activity, calcium ion binding, polysaccharide binding	-	-	-	G	T	AB=0.47496;ABP=19.8664;AC=95;AF=0.505319;AN=188;AO=1496;CIGAR=1X;DP=3130;DPRA=11.4322;EPP=3.84637;EPPR=5.35453;GTI=0;HWE=932.792;LEN=1;MEANALT=1;MQM=36.9566;MQMR=36.9914;NS=94;NUMALT=1;ODDS=0;PAIRED=0;PAIREDR=0;RO=1634;RPP=3251.53;RPPR=3551.2;RUN=1;SAP=3.84637;SRP=5.35453;TYPE=snp;XAI=0;XAM=0.000414566;XAS=0.000414566;XRI=0;XRM=0.000369675;XRS=0.000369675;technology.Illumina=1;BVAR;SURRSEQ=ATTTAC…	NON_SYNONYMOUS_CODING(MODERATE|MISSENSE|aaC/aaA|N261K|734|Jcr4S00396.60|protein_coding|CODING|Jcr4S00396.60|1|1)	G/T	G/T	G/T	G/T	G/T	G/T	G/T	./.	G/T	G/T	./.	G/T	./.	G/T	./.	./.	./.	G/T	./.	./.	./.	./.	./.	./.	G/T	G/T	G/T	G/T	G/T	./.	./.	./.	G/T	./.	./.	./.
Jcr4S00653	53742	Jcr4S00653_53742	-	-	-	-	-	-	-	G	A	AB=0.471906;ABP=19.8481;AC=96;AF=0.510638;AN=188;AO=1167;CIGAR=1X;DP=2464;DPRA=0;EPP=2537.12;EPPR=2819.41;GTI=0;HWE=949.731;LEN=1;MEANALT=1;MQM=0;MQMR=0;NS=94;NUMALT=1;ODDS=0;PAIRED=0;PAIREDR=0;RO=1297;RPP=2537.12;RPPR=2819.41;RUN=1;SAP=2537.12;SRP=2819.41;TYPE=snp;XAI=0;XAM=0.000311844;XAS=0.000311844;XRI=8.11589e-06;XRM=0.000347031;XRS=0.000338915;technology.Illumina=1;BVAR;SURRSEQ=TTATCCATGGCT…	INTRON(MODIFIER||||440|Jcr4S00653.60|protein_coding|CODING|Jcr4S00653.60|2|1)	./.	G/A	./.	./.	./.	./.	./.	./.	./.	./.	./.	./.	./.	./.	./.	./.	G/A	G/A	G/A	G/A	./.	G/A	G/A	./.	./.	./.	./.	G/A	./.	G/A	G/A	G/A	G/A	G/A	./.	G/A
Jcr4S05387	229	Jcr4S05387_229	-	-	-	-	-	-	-	C	G	AB=0.510149;ABP=4.99372;AC=94;AF=0.489583;AN=192;AO=1131;CIGAR=1X;DP=2225;DPRA=5.89628;EPP=2458.95;EPPR=2335.37;GTI=0;HWE=972.993;LEN=1;MEANALT=1;MQM=37;MQMR=37;NS=96;NUMALT=1;ODDS=0;PAIRED=0;PAIREDR=0;RO=1094;RPP=2458.95;RPPR=2335.37;RUN=1;SAP=2458.95;SRP=2378.6;TYPE=snp;XAI=0;XAM=0.000391206;XAS=0.000391206;XRI=0;XRM=0.0110251;XRS=0.0110251;technology.Illumina=1;BVAR;SURRSEQ=GATTAAAGAGTAATTAAAA…	NON_SYNONYMOUS_CODING(MODERATE|MISSENSE|ttG/ttC|L125F|126|Jcr4S05387.10|protein_coding|CODING|Jcr4S05387.10|1|1)	C/G	./.	C/G	./.	C/G	C/G	C/G	./.	C/G	./.	./.	C/G	./.	C/G	./.	./.	./.	./.	./.	./.	./.	./.	./.	./.	./.	./.	C/G	C/G	./.	./.	./.	./.	C/G	./.	./.	./.
Jcr4S03690	847	Jcr4S03690_847	GO:0005524	-	-	ATP binding	-	-	-	G	C	AB=0.563848;ABP=106.439;AC=95;AF=0.494792;AN=192;AO=1647;CIGAR=1X;DP=2922;DPRA=30.7474;EPP=3579.43;EPPR=2676.92;GTI=0;HWE=1042.78;LEN=1;MEANALT=1;MQM=37;MQMR=37;NS=96;NUMALT=1;ODDS=0;PAIRED=0;PAIREDR=0;RO=1275;RPP=3579.43;RPPR=2676.92;RUN=1;SAP=3579.43;SRP=2771.64;TYPE=snp;XAI=0;XAM=0.000392494;XAS=0.000392494;XRI=9.0151e-06;XRM=0.00039544;XRS=0.000386425;technology.Illumina=1;BVAR;SURRSEQ=TTATCT…	DOWNSTREAM(MODIFIER||4168||69|Jcr4S03690.20|protein_coding|CODING|Jcr4S03690.20||1);SYNONYMOUS_CODING(LOW|SILENT|ctG/ctC|L63|507|Jcr4S03690.10|protein_coding|CODING|Jcr4S03690.10|1|1)	./.	./.	./.	./.	./.	./.	G/C	./.	./.	./.	G/C	G/C	./.	./.	./.	./.	G/C	G/C	G/C	G/C	./.	G/C	G/C	./.	./.	./.	./.	G/C	./.	G/C	G/C	G/C	G/C	G/C	G/C	G/C
Jcr4S03788	1694	Jcr4S03788_1694	-	-	-	-	-	-	-	G	C	AB=0.891667;ABP=162.903;AC=180;AF=0.9375;AN=192;AO=1788;CIGAR=1X;DP=1807;DPRA=0;EPP=485.033;EPPR=44.2683;GTI=0;HWE=-238.773;LEN=1;MEANALT=1;MQM=15.5341;MQMR=0;NS=96;NUMALT=1;ODDS=0;PAIRED=0;PAIREDR=0;RO=19;RPP=3868.25;RPPR=44.2683;RUN=1;SAP=478.932;SRP=44.2683;TYPE=snp;XAI=0;XAM=0.0103604;XAS=0.0103604;XRI=0;XRM=0;XRS=0;technology.Illumina=1;BVAR;SURRSEQ=AGTCATTATTGACATTTCATTATTTTATTTAGTTCACTATGA…	DOWNSTREAM(MODIFIER||4264||115|Jcr4S03788.30|protein_coding|CODING|Jcr4S03788.30||1);INTRON(MODIFIER||||415|Jcr4S03788.10|protein_coding|CODING|Jcr4S03788.10|3|1);UPSTREAM(MODIFIER||2616||274|Jcr4S03788.20|protein_coding|CODING|Jcr4S03788.20||1)	C/C	./.	C/C	./.	C/C	C/C	C/C	./.	C/C	./.	./.	C/C	./.	./.	./.	./.	./.	./.	./.	./.	./.	C/C	./.	./.	./.	./.	C/C	C/C	C/C	./.	./.	./.	C/C	./.	./.	./.
Jcr4S16290	2763	Jcr4S16290_2763	-	-	-	-	-	-	-	TA	T	AB=0.342627;ABP=296.216;AC=91;AF=0.473958;AN=192;AO=467;CIGAR=1M1D;DP=1402;DPRA=1.92026;EPP=1017.09;EPPR=2033.34;GTI=0;HWE=802.493;LEN=1;MEANALT=1;MQM=36.9636;MQMR=0.104813;NS=96;NUMALT=1;ODDS=0;PAIRED=0;PAIREDR=0;RO=935;RPP=1017.09;RPPR=2033.34;RUN=1;SAP=1017.09;SRP=2033.34;TYPE=del;XAI=0;XAM=0.000352204;XAS=0.000352204;XRI=0;XRM=0.0109105;XRS=0.0109105;technology.Illumina=1;BVAR;SURRSEQ=TGAGTGC…	INTERGENIC(MODIFIER||||||||||1)	./.	./.	./.	./.	./.	./.	./.	./.	./.	./.	./.	./.	./.	./.	./.	./.	./.	./.	./.	./.	./.	./.	TA/T	./.	./.	./.	./.	./.	./.	./.	./.	TA/TA	TA/T	TA/T	./.	./.
Jcr4S16290	2785	Jcr4S16290_2785	-	-	-	-	-	-	-	A	G	AB=0.653137;ABP=279.012;AC=101;AF=0.526042;AN=192;AO=923;CIGAR=1X;DP=1393;DPRA=0;EPP=2007.28;EPPR=1021.43;GTI=0;HWE=802.493;LEN=1;MEANALT=1.01042;MQM=0;MQMR=36.9638;NS=96;NUMALT=1;ODDS=0;PAIRED=0;PAIREDR=0;RO=469;RPP=2007.28;RPPR=1021.43;RUN=1;SAP=2007.28;SRP=1021.43;TYPE=snp;XAI=0;XAM=0.000186444;XAS=0.000186444;XRI=0.0108865;XRM=0.0112372;XRS=0.000350702;technology.Illumina=1;BVAR;SURRSEQ=AGCCA…	INTERGENIC(MODIFIER||||||||||1)	./.	./.	./.	./.	./.	./.	./.	./.	./.	./.	./.	./.	./.	./.	./.	./.	./.	./.	./.	./.	./.	./.	A/G	./.	./.	./.	./.	./.	./.	./.	./.	G/G	A/G	A/G	./.	./.
Jcr4S12999	3402	Jcr4S12999_3402	-	-	-	-	-	-	-	C	G	AB=0.259683;ABP=1142.71;AC=91;AF=0.473958;AN=192;AO=593;CIGAR=1X;DP=2335;DPRA=6.81525;EPP=3.01396;EPPR=3.01529;GTI=0;HWE=802.493;LEN=1;MEANALT=1;MQM=0;MQMR=0;NS=96;NUMALT=1;ODDS=0;PAIRED=0;PAIREDR=0;RO=1742;RPP=1290.69;RPPR=3630.98;RUN=1;SAP=3.01396;SRP=3.61363;TYPE=snp;XAI=0;XAM=0.0105622;XAS=0.0105622;XRI=0;XRM=0.000379664;XRS=0.000379664;technology.Illumina=1;BVAR;SURRSEQ=CAAGATCACCTATCTGCAGAG…	INTERGENIC(MODIFIER||||||||||1);UPSTREAM(MODIFIER||2865||164|Jcr4S12999.20|protein_coding|CODING|Jcr4S12999.20||1);UPSTREAM(MODIFIER||41||454|Jcr4S12999.10|protein_coding|CODING|Jcr4S12999.10||1)	C/G	./.	./.	./.	C/G	C/G	./.	./.	C/G	C/G	./.	C/G	C/C	C/G	./.	./.	C/G	C/G	./.	./.	./.	./.	./.	C/C	./.	./.	C/C	C/G	./.	./.	./.	./.	C/G	./.	./.	./.
Jcr4S00941	11850	Jcr4S00941_11850	GO:0006468,GO:0030246,GO:0005524,GO:0004672	protein phosphorylation	-	protein kinase activity, ATP binding, carbohydrate binding	-	-	-	A	G	AB=0.347976;ABP=702.196;AC=94;AF=0.5;AN=188;AO=1218;CIGAR=1X;DP=3495;DPRA=6.25269;EPP=2647.86;EPPR=4766.73;GTI=0;HWE=1403.31;LEN=1;MEANALT=1;MQM=0;MQMR=0;NS=94;NUMALT=1;ODDS=0;PAIRED=0;PAIREDR=0;RO=2277;RPP=2647.86;RPPR=4766.73;RUN=1;SAP=2647.86;SRP=4947.45;TYPE=snp;XAI=8.82815e-06;XAM=0.000237763;XAS=0.000228935;XRI=0;XRM=0.00331313;XRS=0.00331313;technology.Illumina=1;BVAR;SURRSEQ=CCTTTAGTTGCTT…	NON_SYNONYMOUS_CODING(MODERATE|MISSENSE|Tct/Cct|S283P|1097|Jcr4S00941.10|protein_coding|CODING|Jcr4S00941.10|2|1)	./.	A/G	./.	./.	./.	A/G	./.	./.	./.	./.	./.	A/G	./.	./.	./.	./.	./.	A/G	./.	A/G	./.	A/G	A/G	./.	./.	./.	./.	A/A	A/G	A/G	A/G	A/G	A/G	A/G	A/G	A/G
Jcr4S00113	80347	Jcr4S00113_80347	-	-	-	-	-	-	-	TA	T	AB=0.138584;ABP=1861.43;AC=62;AF=0.322917;AN=192;AO=253;CIGAR=1M1D;DP=2271;DPRA=2.60964;EPP=543.741;EPPR=4163.91;GTI=0;HWE=-37.7356;LEN=1;MEANALT=1.68354;MQM=37;MQMR=37;NS=96;NUMALT=1;ODDS=0;PAIRED=0;PAIREDR=0;RO=1952;RPP=543.741;RPPR=4163.91;RUN=1;SAP=552.393;SRP=4241.72;TYPE=del;XAI=0.011031;XAM=0.0113795;XAS=0.000348497;XRI=5.62962e-06;XRM=0.000330136;XRS=0.000324506;technology.Illumina=1;BVAR…	UPSTREAM(MODIFIER||1154||69|Jcr4S00113.190|protein_coding|CODING|Jcr4S00113.190||1);UPSTREAM(MODIFIER||2700||228|Jcr4S00113.180|protein_coding|CODING|Jcr4S00113.180||1);UPSTREAM(MODIFIER||3420||151|Jcr4S00113.170|protein_coding|CODING|Jcr4S00113.170||1);UPSTREAM(MODIFIER||4910||120|Jcr4S00113.160|protein_coding|CODING|Jcr4S00113.160||1)	./.	./.	./.	./.	./.	TA/TA	./.	./.	./.	./.	TA/TA	TA/TA	./.	./.	./.	./.	TA/TA	TA/TA	TA/TA	TA/TA	./.	TA/TA	TA/TA	./.	TA/TA	./.	./.	TA/TA	./.	TA/TA	TA/TA	TA/TA	TA/TA	TA/TA	./.	TA/TA
Jcr4S01034	1207	Jcr4S01034_1207	GO:0005524	-	-	ATP binding	-	-	-	C	T	AB=0.909091;ABP=50.9801;AC=188;AF=0.989474;AN=190;AO=2135;CIGAR=1X;DP=2148;DPRA=0;EPP=6.79487;EPPR=31.2394;GTI=0;HWE=-72.3467;LEN=1;MEANALT=1;MQM=22.8262;MQMR=0;NS=95;NUMALT=1;ODDS=0;PAIRED=0;PAIREDR=0;RO=13;RPP=4639.1;RPPR=31.2394;RUN=1;SAP=6.79487;SRP=31.2394;TYPE=snp;XAI=0;XAM=0.000262404;XAS=0.000262404;XRI=0;XRM=0.00393586;XRS=0.00393586;technology.Illumina=1;BVAR;SURRSEQ=TCATTATTAAGTCTTACAT…	SYNONYMOUS_CODING(LOW|SILENT|atC/atT|I147|463|Jcr4S01034.10|protein_coding|CODING|Jcr4S01034.10|1|1)	T/T	./.	./.	T/T	T/T	T/T	T/T	./.	T/T	./.	./.	T/T	./.	T/T	./.	T/T	./.	./.	./.	./.	./.	./.	./.	T/T	T/T	./.	T/T	T/T	T/T	./.	./.	./.	T/T	./.	./.	./.
Jcr4S02691	3621	Jcr4S02691_3621	GO:0004674,GO:0006468,GO:0005515,GO:0005524,GO:0048544	protein phosphorylation, recognition of pollen	-	ATP binding, protein serine/threonine kinase activity, protein binding	EC:2.7.11	-	-	A	G	AB=0.489935;ABP=5.58925;AC=94;AF=0.494737;AN=190;AO=1450;CIGAR=1X;DP=2959;DPRA=11.6865;EPP=3.8729;EPPR=3.42618;GTI=0;HWE=790.845;LEN=1;MEANALT=1;MQM=37;MQMR=37;NS=95;NUMALT=1;ODDS=0;PAIRED=0;PAIREDR=0;RO=1509;RPP=3151.65;RPPR=3279.76;RUN=1;SAP=3.8729;SRP=3.42618;TYPE=snp;XAI=0;XAM=0.0139475;XAS=0.0139475;XRI=0;XRM=0.000489306;XRS=0.000489306;technology.Illumina=1;BVAR;SURRSEQ=TTGTTCTGTTAACCTCGTGA…	NON_SYNONYMOUS_CODING(MODERATE|MISSENSE|Att/Gtt|I714V|717|Jcr4S02691.10|protein_coding|CODING|Jcr4S02691.10|8|1);UPSTREAM(MODIFIER||2224||803|Jcr4S02691.20|protein_coding|CODING|Jcr4S02691.20||1)	A/G	./.	A/G	A/G	A/G	A/G	A/G	./.	A/G	./.	./.	A/G	./.	A/G	./.	A/G	A/G	A/G	./.	./.	./.	./.	./.	./.	./.	./.	A/G	A/G	A/G	./.	./.	A/G	A/G	./.	./.	A/G
Jcr4S00941	11901	Jcr4S00941_11901	GO:0006468,GO:0030246,GO:0005524,GO:0004672	protein phosphorylation	-	protein kinase activity, ATP binding, carbohydrate binding	-	-	-	A	G	AB=0.187249;ABP=2961.3;AC=88;AF=0.463158;AN=190;AO=652;CIGAR=1X;DP=3519;DPRA=7.48587;EPP=1418.81;EPPR=6228.62;GTI=0;HWE=696.702;LEN=1;MEANALT=1;MQM=0;MQMR=0;NS=95;NUMALT=1;ODDS=0;PAIRED=0;PAIREDR=0;RO=2867;RPP=1418.81;RPPR=6228.62;RUN=1;SAP=1418.81;SRP=6228.62;TYPE=snp;XAI=0;XAM=0.000267099;XAS=0.000267099;XRI=3.7505e-06;XRM=0.0048405;XRS=0.00483675;technology.Illumina=1;BVAR;SURRSEQ=TGTTGTTCCCAA…	NON_SYNONYMOUS_CODING(MODERATE|MISSENSE|Tat/Cat|Y266H|1097|Jcr4S00941.10|protein_coding|CODING|Jcr4S00941.10|2|1)	./.	A/A	./.	./.	./.	A/A	A/A	./.	./.	./.	./.	A/A	./.	./.	./.	./.	A/A	A/A	A/G	A/A	./.	A/A	A/A	./.	./.	./.	./.	A/G	A/A	A/A	A/A	A/A	A/A	A/G	./.	A/G
Jcr4S01735	29282	Jcr4S01735_29282	-	-	-	-	-	-	-	C	T	AB=0.538063;ABP=27.3103;AC=94;AF=0.494737;AN=190;AO=1039;CIGAR=1X;DP=1935;DPRA=5.13564;EPP=2259.17;EPPR=1885.68;GTI=0;HWE=1030.97;LEN=1;MEANALT=1.25532;MQM=36.6651;MQMR=36.9319;NS=95;NUMALT=1;ODDS=0;PAIRED=0;PAIREDR=0;RO=867;RPP=2259.17;RPPR=1885.68;RUN=1;SAP=2259.17;SRP=1885.68;TYPE=snp;XAI=2.63887e-05;XAM=0.00589799;XAS=0.0058716;XRI=0.00725425;XRM=0.00755437;XRS=0.000300123;technology.Illumina…	INTRON(MODIFIER||||157|Jcr4S01735.60|protein_coding|CODING|Jcr4S01735.60|4|1);UPSTREAM(MODIFIER||4098||255|Jcr4S01735.70|protein_coding|CODING|Jcr4S01735.70||1)	./.	C/T	./.	./.	./.	./.	./.	./.	./.	./.	./.	./.	./.	./.	./.	./.	./.	C/T	C/T	C/T	./.	C/T	C/T	./.	./.	./.	./.	./.	./.	./.	C/T	C/T	C/T	C/T	C/T	C/T
Jcr4S01226	3592	Jcr4S01226_3592	GO:0016021,GO:0046872,GO:0000166	-	integral to membrane	nucleotide binding, metal ion binding	-	-	-	A	G	AB=0.533751;ABP=23.5314;AC=98;AF=0.510417;AN=192;AO=1109;CIGAR=1X;DP=2076;DPRA=0;EPP=1234.33;EPPR=1494.58;GTI=0;HWE=972.993;LEN=1;MEANALT=1;MQM=37;MQMR=37;NS=96;NUMALT=1;ODDS=0;PAIRED=0;PAIREDR=0;RO=967;RPP=2411.17;RPPR=2068.22;RUN=1;SAP=1234.33;SRP=1465.44;TYPE=snp;XAI=0;XAM=0.00116692;XAS=0.00116692;XRI=1.24594e-05;XRM=0.021733;XRS=0.0217206;technology.Illumina=1;BVAR;SURRSEQ=TAGTAACAGCTGCAGCTA…	SYNONYMOUS_CODING(LOW|SILENT|gcT/gcC|A156|761|Jcr4S01226.10|protein_coding|CODING|Jcr4S01226.10|1|1|WARNING_TRANSCRIPT_NO_START_CODON)	A/G	./.	A/G	A/G	A/G	A/G	./.	./.	A/G	A/G	./.	A/G	./.	./.	./.	./.	./.	./.	./.	./.	./.	./.	./.	./.	A/G	./.	A/G	A/G	A/G	./.	./.	./.	A/G	./.	./.	./.
Jcr4S02691	3608	Jcr4S02691_3608	GO:0004674,GO:0006468,GO:0005515,GO:0005524,GO:0048544	protein phosphorylation, recognition of pollen	-	ATP binding, protein serine/threonine kinase activity, protein binding	EC:2.7.11	-	-	G	T	AB=0.492129;ABP=4.5828;AC=94;AF=0.494737;AN=190;AO=1453;CIGAR=1X;DP=2951;DPRA=11.6548;EPP=3.34656;EPPR=3.59013;GTI=0;HWE=790.845;LEN=1;MEANALT=1;MQM=37;MQMR=37;NS=95;NUMALT=1;ODDS=0;PAIRED=0;PAIREDR=0;RO=1498;RPP=3158.16;RPPR=3255.88;RUN=1;SAP=3.34656;SRP=3.59013;TYPE=snp;XAI=0;XAM=0.0139706;XAS=0.0139706;XRI=0;XRM=0.000455682;XRS=0.000455682;technology.Illumina=1;BVAR;SURRSEQ=AGAGCCTGAAAAATTGTTC…	SYNONYMOUS_CODING(LOW|SILENT|gtG/gtT|V709|717|Jcr4S02691.10|protein_coding|CODING|Jcr4S02691.10|8|1);UPSTREAM(MODIFIER||2237||803|Jcr4S02691.20|protein_coding|CODING|Jcr4S02691.20||1)	G/T	./.	G/T	G/T	G/T	G/T	G/T	./.	G/T	./.	./.	G/T	./.	G/T	./.	G/T	G/T	G/T	./.	./.	./.	./.	./.	./.	./.	./.	G/T	G/T	G/T	./.	./.	G/T	G/T	./.	./.	G/T
Jcr4S01226	3624	Jcr4S01226_3624	GO:0016021,GO:0046872,GO:0000166	-	integral to membrane	nucleotide binding, metal ion binding	-	-	-	G	T	AB=0.467964;ABP=21.793;AC=94;AF=0.489583;AN=192;AO=986;CIGAR=1X;DP=2109;DPRA=22.4149;EPP=1771.06;EPPR=1188.5;GTI=0;HWE=972.993;LEN=1;MEANALT=1;MQM=37;MQMR=37;NS=96;NUMALT=1;ODDS=0;PAIRED=0;PAIREDR=0;RO=1123;RPP=1708.48;RPPR=2441.57;RUN=1;SAP=1377.47;SRP=1188.5;TYPE=snp;XAI=1.22193e-05;XAM=0.0109038;XAS=0.0108916;XRI=0;XRM=0.0119009;XRS=0.0119009;technology.Illumina=1;BVAR;SURRSEQ=GCATTCACTATATCAT…	NON_SYNONYMOUS_CODING(MODERATE|MISSENSE|Cgc/Agc|R146S|761|Jcr4S01226.10|protein_coding|CODING|Jcr4S01226.10|1|1|WARNING_TRANSCRIPT_NO_START_CODON)	G/T	./.	G/T	G/T	G/T	G/T	./.	./.	G/T	G/T	./.	G/T	./.	./.	./.	./.	./.	./.	./.	./.	./.	./.	./.	./.	G/T	./.	G/T	G/T	G/T	./.	./.	./.	G/T	./.	./.	./.
Jcr4S01226	3646	Jcr4S01226_3646	GO:0016021,GO:0046872,GO:0000166	-	integral to membrane	nucleotide binding, metal ion binding	-	-	-	A	G	AB=0.465476;ABP=24.4514;AC=94;AF=0.489583;AN=192;AO=964;CIGAR=1X;DP=2073;DPRA=22.0319;EPP=1331.63;EPPR=1179.06;GTI=0;HWE=972.993;LEN=1;MEANALT=1;MQM=37;MQMR=37;NS=96;NUMALT=1;ODDS=0;PAIRED=0;PAIREDR=0;RO=1109;RPP=2096.31;RPPR=2411.17;RUN=1;SAP=1331.63;SRP=1179.06;TYPE=snp;XAI=1.24981e-05;XAM=0.0110743;XAS=0.0110618;XRI=0;XRM=0.0118487;XRS=0.0118487;technology.Illumina=1;BVAR;SURRSEQ=TTGTCCTGCGGCC…	SYNONYMOUS_CODING(LOW|SILENT|aaT/aaC|N138|761|Jcr4S01226.10|protein_coding|CODING|Jcr4S01226.10|1|1|WARNING_TRANSCRIPT_NO_START_CODON)	A/G	./.	A/G	A/G	A/G	A/G	./.	./.	A/G	A/G	./.	A/G	./.	./.	./.	./.	./.	./.	./.	./.	./.	./.	./.	./.	A/G	./.	A/G	A/G	A/G	./.	./.	./.	A/G	./.	./.	./.
Jcr4S03971	6833	Jcr4S03971_6833	-	-	-	-	-	-	-	G	A	AB=0.18616;ABP=1758.54;AC=82;AF=0.431579;AN=190;AO=386;CIGAR=1X;DP=2177;DPRA=3.51163;EPP=841.199;EPPR=3665.22;GTI=0;HWE=463.456;LEN=1;MEANALT=1.02326;MQM=37;MQMR=37;NS=95;NUMALT=1;ODDS=0;PAIRED=0;PAIREDR=0;RO=1789;RPP=841.199;RPPR=3665.22;RUN=1;SAP=841.199;SRP=3887.77;TYPE=snp;XAI=0;XAM=0.00950803;XAS=0.00950803;XRI=0;XRM=0.000313137;XRS=0.000313137;technology.Illumina=1;BVAR;SURRSEQ=ATTAAAAATCAA…	DOWNSTREAM(MODIFIER||420||784|Jcr4S03971.30|protein_coding|CODING|Jcr4S03971.30||1);INTERGENIC(MODIFIER||||||||||1);UPSTREAM(MODIFIER||2477||104|Jcr4S03971.20|protein_coding|CODING|Jcr4S03971.20||1)	./.	./.	./.	./.	./.	./.	./.	./.	./.	./.	./.	G/G	./.	./.	./.	./.	./.	./.	./.	G/G	./.	./.	G/A	./.	./.	./.	./.	G/G	G/G	G/G	G/G	./.	G/G	G/G	G/G	./.
Jcr4S03971	6832	Jcr4S03971_6832	-	-	-	-	-	-	-	A	G	AB=0.178518;ABP=1808.27;AC=82;AF=0.431579;AN=190;AO=363;CIGAR=1X;DP=2137;DPRA=3.62267;EPP=791.255;EPPR=3624.25;GTI=0;HWE=463.456;LEN=1;MEANALT=1;MQM=37;MQMR=37;NS=95;NUMALT=1;ODDS=0;PAIRED=0;PAIREDR=0;RO=1774;RPP=791.255;RPPR=3624.25;RUN=1;SAP=791.255;SRP=3855.2;TYPE=snp;XAI=0;XAM=0.0101377;XAS=0.0101377;XRI=5.69392e-06;XRM=0.000332639;XRS=0.000326945;technology.Illumina=1;BVAR;SURRSEQ=AATTAAAAAT…	DOWNSTREAM(MODIFIER||421||784|Jcr4S03971.30|protein_coding|CODING|Jcr4S03971.30||1);INTERGENIC(MODIFIER||||||||||1);UPSTREAM(MODIFIER||2476||104|Jcr4S03971.20|protein_coding|CODING|Jcr4S03971.20||1)	./.	./.	./.	./.	./.	./.	./.	A/A	./.	./.	./.	A/A	./.	./.	./.	./.	./.	./.	./.	A/A	./.	A/A	A/G	./.	./.	./.	./.	A/A	A/A	A/A	A/A	./.	A/A	A/A	A/A	./.
Jcr4S11568	4161	Jcr4S11568_4161	-	-	-	-	-	-	-	C	G	AB=0.388219;ABP=237.002;AC=99;AF=0.515625;AN=192;AO=857;CIGAR=1X;DP=2231;DPRA=2.36667;EPP=1424.48;EPPR=3.02453;GTI=0;HWE=668.193;LEN=1;MEANALT=1.01075;MQM=36.986;MQMR=37;NS=96;NUMALT=1;ODDS=0;PAIRED=0;PAIREDR=0;RO=1373;RPP=1863.96;RPPR=2881.12;RUN=1;SAP=1424.48;SRP=3.04984;TYPE=snp;XAI=0;XAM=0.0113128;XAS=0.0113128;XRI=1.02582e-05;XRM=0.000361789;XRS=0.00035153;technology.Illumina=1;BVAR;SURRSEQ=…	INTERGENIC(MODIFIER||||||||||1)	C/G	./.	C/G	C/G	C/G	C/G	./.	./.	C/G	./.	./.	C/G	./.	C/G	./.	C/G	./.	C/G	./.	./.	./.	./.	C/C	./.	C/G	./.	C/C	C/G	./.	./.	./.	./.	./.	./.	./.	./.
Jcr4S02088	13809	Jcr4S02088_13809	-	-	-	-	-	-	-	C	T	AB=0.426966;ABP=68.984;AC=72;AF=0.375;AN=192;AO=624;CIGAR=1X;DP=1792;DPRA=1.52582;EPP=1358.01;EPPR=2539.29;GTI=0;HWE=-25.8752;LEN=1;MEANALT=1;MQM=37;MQMR=37;NS=96;NUMALT=1;ODDS=0;PAIRED=0;PAIREDR=0;RO=1168;RPP=1358.01;RPPR=2539.29;RUN=1;SAP=1358.01;SRP=2539.29;TYPE=snp;XAI=0;XAM=0.00775199;XAS=0.00775199;XRI=0;XRM=0.000289012;XRS=0.000289012;technology.Illumina=1;BVAR;SURRSEQ=AGTCAATTCTAGTTTTCTTT…	INTRON(MODIFIER||||1613|Jcr4S02088.10|protein_coding|CODING|Jcr4S02088.10|16|1)	./.	./.	./.	./.	T/T	C/T	./.	./.	./.	./.	./.	C/C	./.	./.	./.	./.	./.	C/T	./.	C/C	./.	./.	C/C	./.	./.	./.	./.	C/T	C/T	./.	C/C	C/C	C/T	C/C	./.	C/C
Jcr4S14710	151	Jcr4S14710_151	-	-	-	-	-	-	-	A	G	AB=0.337127;ABP=488.96;AC=90;AF=0.473684;AN=190;AO=719;CIGAR=1X;DP=2139;DPRA=8.84848;EPP=3.88312;EPPR=3.23051;GTI=0;HWE=670.143;LEN=1;MEANALT=1;MQM=0;MQMR=22.981;NS=95;NUMALT=1;ODDS=0;PAIRED=0;PAIREDR=0;RO=1420;RPP=1564.3;RPPR=3077.82;RUN=1;SAP=3.88312;SRP=3.31002;TYPE=snp;XAI=2.01568e-05;XAM=0.000379047;XAS=0.00035889;XRI=3.99581e-05;XRM=0.000459293;XRS=0.000419335;technology.Illumina=1;BVAR;SUR…	SYNONYMOUS_CODING(LOW|SILENT|tcA/tcG|S46|100|Jcr4S14710.10|protein_coding|CODING|Jcr4S14710.10|1|1)	A/G	./.	./.	A/G	A/G	A/A	./.	./.	A/A	./.	./.	A/G	./.	./.	./.	./.	./.	./.	./.	./.	./.	./.	./.	./.	./.	./.	A/G	./.	./.	./.	./.	./.	./.	./.	./.	./.
Jcr4S02565	1215	Jcr4S02565_1215	-	-	-	-	-	-	-	A	G	AB=0.194585;ABP=2247.28;AC=78;AF=0.40625;AN=192;AO=542;CIGAR=1X;DP=2931;DPRA=5.0845;EPP=1179.95;EPPR=4872.09;GTI=0;HWE=316.679;LEN=1;MEANALT=1.01235;MQM=37;MQMR=37;NS=96;NUMALT=1;ODDS=0;PAIRED=0;PAIREDR=0;RO=2388;RPP=1179.95;RPPR=4872.09;RUN=1;SAP=1179.95;SRP=5188.49;TYPE=snp;XAI=3.72731e-05;XAM=0.0101199;XAS=0.0100827;XRI=9.53067e-06;XRM=0.000475089;XRS=0.000465559;technology.Illumina=1;BVAR;SUR…	DOWNSTREAM(MODIFIER||1994||291|Jcr4S02565.20|protein_coding|CODING|Jcr4S02565.20||1);INTRON(MODIFIER||||106|Jcr4S02565.10|protein_coding|CODING|Jcr4S02565.10|3|1)	A/A	A/G	A/G	./.	A/A	./.	A/G	./.	./.	./.	./.	./.	./.	A/G	A/A	./.	./.	A/A	A/A	./.	./.	./.	./.	./.	A/A	A/A	A/A	A/G	./.	./.	A/A	./.	./.	./.	./.	./.
Jcr4S02565	1287	Jcr4S02565_1287	-	-	-	-	-	-	-	C	T	AB=0.195238;ABP=2205.42;AC=77;AF=0.401042;AN=192;AO=537;CIGAR=1X;DP=2908;DPRA=5.09441;EPP=1169.09;EPPR=5142.89;GTI=0;HWE=288.598;LEN=1;MEANALT=1;MQM=37;MQMR=37;NS=96;NUMALT=1;ODDS=0;PAIRED=0;PAIREDR=0;RO=2371;RPP=1169.09;RPPR=5151.57;RUN=1;SAP=1169.09;SRP=5142.89;TYPE=snp;XAI=0;XAM=0.0101514;XAS=0.0101514;XRI=9.599e-06;XRM=0.000451912;XRS=0.000442313;technology.Illumina=1;BVAR;SURRSEQ=ATCGAGCAATA…	DOWNSTREAM(MODIFIER||1922||291|Jcr4S02565.20|protein_coding|CODING|Jcr4S02565.20||1);INTRON(MODIFIER||||106|Jcr4S02565.10|protein_coding|CODING|Jcr4S02565.10|3|1)	C/C	C/T	C/T	./.	C/C	./.	C/T	./.	./.	./.	./.	./.	./.	C/T	C/C	./.	./.	C/C	C/C	./.	./.	./.	./.	./.	C/C	C/C	C/C	C/T	./.	./.	C/C	./.	./.	./.	./.	./.
Jcr4S26196	2562	Jcr4S26196_2562	-	-	-	-	-	-	-	G	C	AB=0.707317;ABP=18.3165;AC=21;AF=0.111702;AN=188;AO=263;CIGAR=1X;DP=1797;DPRA=1.23467;EPP=574.108;EPPR=3.69543;GTI=0;HWE=-234.16;LEN=1;MEANALT=1;MQM=37;MQMR=37;NS=94;NUMALT=1;ODDS=0;PAIRED=0;PAIREDR=0;RO=1534;RPP=3.01856;RPPR=3334.05;RUN=1;SAP=3.01856;SRP=3.69543;TYPE=snp;XAI=4.13291e-05;XAM=0.000198709;XAS=0.00015738;XRI=1.38952e-05;XRM=0.000387929;XRS=0.000374033;technology.Illumina=1;BVAR;SURR…	SYNONYMOUS_CODING(LOW|SILENT|gtC/gtG|V28|106|Jcr4S26196.10|protein_coding|CODING|Jcr4S26196.10|1|1)	G/G	./.	./.	G/G	C/C	G/G	C/C	./.	G/G	./.	./.	G/G	./.	G/G	./.	C/C	./.	G/G	./.	./.	./.	./.	./.	G/G	./.	G/G	G/G	G/G	./.	./.	./.	G/G	./.	./.	./.	G/G
Jcr4S11568	4209	Jcr4S11568_4209	-	-	-	-	-	-	-	T	A	AB=0.375527;ABP=290.057;AC=99;AF=0.515625;AN=192;AO=822;CIGAR=1X;DP=2209;DPRA=2.34301;EPP=1762;EPPR=3.98879;GTI=0;HWE=668.193;LEN=1;MEANALT=1;MQM=37;MQMR=37;NS=96;NUMALT=1;ODDS=0;PAIRED=0;PAIREDR=0;RO=1387;RPP=1787.96;RPPR=3014.84;RUN=1;SAP=1762;SRP=3.98879;TYPE=snp;XAI=0;XAM=0.0108358;XAS=0.0108358;XRI=1.01547e-05;XRM=0.000349308;XRS=0.000339153;technology.Illumina=1;BVAR;SURRSEQ=GGCAATGGAAGGCGA…	INTERGENIC(MODIFIER||||||||||1)	T/A	./.	T/A	T/A	T/A	T/A	./.	./.	T/A	./.	./.	T/A	./.	T/A	./.	T/A	./.	T/A	./.	./.	./.	./.	T/T	./.	T/A	./.	T/T	T/A	./.	./.	./.	./.	./.	./.	./.	./.
Jcr4S09777	7263	Jcr4S09777_7263	GO:0005515	-	-	protein binding	-	-	-	A	G	AB=0.336194;ABP=464.71;AC=93;AF=0.489474;AN=190;AO=683;CIGAR=1X;DP=2041;DPRA=5.71875;EPP=4.41238;EPPR=3.93134;GTI=0;HWE=448.321;LEN=1;MEANALT=1;MQM=0;MQMR=36.9278;NS=95;NUMALT=1;ODDS=0;PAIRED=0;PAIREDR=0;RO=1358;RPP=1486.13;RPPR=2951.87;RUN=1;SAP=4.41238;SRP=3.93134;TYPE=snp;XAI=0;XAM=0.000488053;XAS=0.000488053;XRI=0;XRM=0.000471158;XRS=0.000471158;technology.Illumina=1;BVAR;SURRSEQ=AAACCCTTGCCA…	DOWNSTREAM(MODIFIER||3164||83|Jcr4S09777.30|protein_coding|CODING|Jcr4S09777.30||1);DOWNSTREAM(MODIFIER||3464||574|Jcr4S09777.10|protein_coding|CODING|Jcr4S09777.10||1);STOP_LOST(HIGH|MISSENSE|Taa/Caa|*547Q|546|Jcr4S09777.20|protein_coding|CODING|Jcr4S09777.20|2|1)	A/A	./.	A/G	A/A	A/G	A/G	A/G	./.	./.	./.	./.	A/G	./.	./.	./.	./.	./.	A/G	./.	./.	./.	./.	./.	A/G	./.	./.	A/G	A/G	./.	./.	./.	./.	A/G	./.	./.	./.
Jcr4S03690	1081	Jcr4S03690_1081	GO:0005524	-	-	ATP binding	-	-	-	G	A	AB=0.562407;ABP=94.0766;AC=89;AF=0.494444;AN=180;AO=1514;CIGAR=1X;DP=2693;DPRA=30.2472;EPP=3290.62;EPPR=2511.33;GTI=0;HWE=971.934;LEN=1;MEANALT=1;MQM=37;MQMR=37;NS=90;NUMALT=1;ODDS=0;PAIRED=0;PAIREDR=0;RO=1179;RPP=3290.62;RPPR=2511.33;RUN=1;SAP=3290.62;SRP=2563.18;TYPE=snp;XAI=0;XAM=0.000247815;XAS=0.000247815;XRI=0;XRM=0.000235409;XRS=0.000235409;technology.Illumina=1;BVAR;SURRSEQ=TTTCTTTCTATCCT…	DOWNSTREAM(MODIFIER||3934||69|Jcr4S03690.20|protein_coding|CODING|Jcr4S03690.20||1);SYNONYMOUS_CODING(LOW|SILENT|agG/agA|R141|507|Jcr4S03690.10|protein_coding|CODING|Jcr4S03690.10|1|1)	./.	./.	./.	./.	./.	./.	G/A	./.	./.	./.	G/A	./.	./.	./.	./.	./.	G/A	G/A	G/A	./.	./.	./.	G/A	./.	./.	./.	./.	G/A	./.	G/A	G/A	./.	G/A	G/A	G/A	G/A
Jcr4S08120	3340	Jcr4S08120_3340	GO:0009611,GO:0004867	response to wounding	-	serine-type endopeptidase inhibitor activity	-	-	-	C	T	AB=0.481773;ABP=8.86793;AC=91;AF=0.473958;AN=192;AO=980;CIGAR=1X;DP=2045;DPRA=10.4205;EPP=1442.47;EPPR=932.003;GTI=0;HWE=1007.12;LEN=1;MEANALT=1;MQM=36.8429;MQMR=37;NS=96;NUMALT=1;ODDS=0;PAIRED=0;PAIREDR=0;RO=1065;RPP=1805.78;RPPR=2315.63;RUN=1;SAP=1734.55;SRP=932.003;TYPE=snp;XAI=0;XAM=0.000463915;XAS=0.000463915;XRI=0;XRM=0.00323654;XRS=0.00323654;technology.Illumina=1;BVAR;SURRSEQ=TAGAGAAAGAGA…	SYNONYMOUS_CODING(LOW|SILENT|atC/atT|I37|71|Jcr4S08120.10|protein_coding|CODING|Jcr4S08120.10|2|1)	C/T	./.	C/T	C/T	C/T	C/T	C/T	./.	C/T	C/T	./.	C/T	./.	./.	./.	./.	./.	C/T	./.	./.	./.	./.	./.	C/T	./.	./.	./.	C/T	./.	./.	./.	C/T	./.	./.	./.	./.
Jcr4S03126	6556	Jcr4S03126_6556	GO:0004506,GO:0016021,GO:0050660,GO:0055114	oxidation-reduction process	integral to membrane	flavin adenine dinucleotide binding, squalene monooxygenase activity	EC:1.14.13.132	Steroid biosynthesis,Sesquiterpenoid and triterpenoid biosynthesis	map00909,map00100	G	T	AB=0.673045;ABP=315.645;AC=100;AF=0.520833;AN=192;AO=819;CIGAR=1X;DP=1212;DPRA=0;EPP=1712.64;EPPR=128.994;GTI=0;HWE=854.765;LEN=1;MEANALT=1;MQM=17.8559;MQMR=18.5013;NS=96;NUMALT=1;ODDS=0;PAIRED=0;PAIREDR=0;RO=393;RPP=1712.64;RPPR=132.354;RUN=1;SAP=1781.45;SRP=847.735;TYPE=snp;XAI=0;XAM=0.0102056;XAS=0.0102056;XRI=0;XRM=0.0139039;XRS=0.0139039;technology.Illumina=1;BVAR;SURRSEQ=TAGAATTGTTGGTGAACTG…	DOWNSTREAM(MODIFIER||2345||1014|Jcr4S03126.30|protein_coding|CODING|Jcr4S03126.30||1);DOWNSTREAM(MODIFIER||2641||329|Jcr4S03126.10|protein_coding|CODING|Jcr4S03126.10||1);NON_SYNONYMOUS_CODING(MODERATE|MISSENSE|Ggg/Tgg|G103W|353|Jcr4S03126.20|protein_coding|CODING|Jcr4S03126.20|2|1)	./.	./.	./.	./.	./.	./.	./.	./.	./.	./.	./.	./.	./.	./.	./.	./.	./.	./.	./.	./.	./.	./.	./.	./.	./.	./.	./.	./.	./.	./.	./.	./.	G/T	./.	./.	./.
Jcr4S00280	9046	Jcr4S00280_9046	-	-	-	-	-	-	-	A	G	AB=0.666667;ABP=29.7918;AC=185;AF=0.963542;AN=192;AO=6764;CIGAR=1X;DP=6811;DPRA=0;EPP=14690.8;EPPR=105.07;GTI=0;HWE=-174.657;LEN=1;MEANALT=1;MQM=0.00340035;MQMR=14.1915;NS=96;NUMALT=1;ODDS=0;PAIRED=0;PAIREDR=0;RO=47;RPP=14690.8;RPPR=105.07;RUN=1;SAP=14690.8;SRP=105.07;TYPE=snp;XAI=1.64268e-06;XAM=0.000310781;XAS=0.000309138;XRI=0;XRM=0.00449865;XRS=0.00449865;technology.Illumina=1;BVAR;SURRSEQ=GC…	NON_SYNONYMOUS_CODING(MODERATE|MISSENSE|Tgg/Cgg|W422R|523|Jcr4S00280.20|protein_coding|CODING|Jcr4S00280.20|7|1);UPSTREAM(MODIFIER||1296||229|Jcr4S00280.10|protein_coding|CODING|Jcr4S00280.10||1)	G/G	G/G	G/G	./.	G/G	G/G	G/G	G/G	G/G	G/G	./.	G/G	./.	G/G	G/G	G/G	./.	./.	G/G	G/G	G/G	G/G	G/G	G/G	./.	./.	G/G	./.	G/G	G/G	G/G	G/G	G/G	G/G	G/G	G/G
Jcr4S02639	20016	Jcr4S02639_20016	-	-	-	-	-	-	-	T	G	AB=0.408236;ABP=84.7078;AC=96;AF=0.5;AN=192;AO=457;CIGAR=1X;DP=1119;DPRA=11.7684;EPP=498.738;EPPR=1440.53;GTI=0;HWE=1438.19;LEN=1;MEANALT=1;MQM=0;MQMR=0;NS=96;NUMALT=1;ODDS=0;PAIRED=0;PAIREDR=0;RO=662;RPP=498.738;RPPR=1440.53;RUN=1;SAP=995.373;SRP=1440.53;TYPE=snp;XAI=0;XAM=0.0104309;XAS=0.0104309;XRI=0;XRM=0.000693108;XRS=0.000693108;technology.Illumina=1;BVAR;SURRSEQ=CCCAGAATCCGGTCACCGGATTCCCTG…	NON_SYNONYMOUS_CODING(MODERATE|MISSENSE|Tgg/Ggg|W785G|1050|Jcr4S02639.50|protein_coding|CODING|Jcr4S02639.50|2|1|WARNING_TRANSCRIPT_MULTIPLE_STOP_CODONS);UPSTREAM(MODIFIER||3247||170|Jcr4S02639.40|protein_coding|CODING|Jcr4S02639.40||1)	./.	./.	./.	./.	./.	./.	./.	./.	./.	./.	./.	T/T	./.	./.	./.	./.	./.	./.	./.	./.	./.	./.	./.	./.	./.	./.	./.	./.	./.	./.	./.	./.	./.	./.	./.	./.
Jcr4S00637	19996	Jcr4S00637_19996	-	-	-	-	-	-	-	A	T	AB=0.273973;ABP=456.521;AC=76;AF=0.395833;AN=192;AO=283;CIGAR=1X;DP=1177;DPRA=1.96825;EPP=617.537;EPPR=753.883;GTI=0;HWE=261.456;LEN=1;MEANALT=1;MQM=37;MQMR=37;NS=96;NUMALT=1;ODDS=0;PAIRED=0;PAIREDR=0;RO=894;RPP=192.143;RPPR=1944.31;RUN=1;SAP=192.143;SRP=753.883;TYPE=snp;XAI=0;XAM=0.00448211;XAS=0.00448211;XRI=0;XRM=0.00130704;XRS=0.00130704;technology.Illumina=1;BVAR;SURRSEQ=TCCAGTCCTTGTGTGTGTGT…	DOWNSTREAM(MODIFIER||4359||354|Jcr4S00637.20|protein_coding|CODING|Jcr4S00637.20||1);DOWNSTREAM(MODIFIER||532||142|Jcr4S00637.40|protein_coding|CODING|Jcr4S00637.40||1);INTERGENIC(MODIFIER||||||||||1);UPSTREAM(MODIFIER||1183||363|Jcr4S00637.30|protein_coding|CODING|Jcr4S00637.30||1)	./.	./.	./.	./.	./.	./.	./.	./.	./.	./.	./.	./.	./.	./.	./.	./.	./.	./.	./.	./.	./.	./.	./.	./.	./.	./.	./.	./.	./.	./.	./.	./.	./.	./.	./.	./.
Jcr4S02639	20029	Jcr4S02639_20029	-	-	-	-	-	-	-	C	G	AB=0.404103;ABP=92.5521;AC=95;AF=0.494792;AN=192;AO=454;CIGAR=1X;DP=1130;DPRA=2.98404;EPP=799.204;EPPR=1457.91;GTI=0;HWE=1334.05;LEN=1;MEANALT=1.02128;MQM=0;MQMR=0;NS=96;NUMALT=1;ODDS=0;PAIRED=0;PAIREDR=0;RO=674;RPP=799.204;RPPR=1457.91;RUN=1;SAP=988.859;SRP=1466.58;TYPE=snp;XAI=0;XAM=0.0104053;XAS=0.0104053;XRI=0;XRM=0.000718624;XRS=0.000718624;technology.Illumina=1;BVAR;SURRSEQ=CACCGGATTCCCTGCG…	NON_SYNONYMOUS_CODING(MODERATE|MISSENSE|gCc/gGc|A789G|1050|Jcr4S02639.50|protein_coding|CODING|Jcr4S02639.50|2|1|WARNING_TRANSCRIPT_MULTIPLE_STOP_CODONS);UPSTREAM(MODIFIER||3260||170|Jcr4S02639.40|protein_coding|CODING|Jcr4S02639.40||1)	./.	./.	./.	./.	./.	./.	./.	./.	./.	./.	./.	C/C	./.	./.	./.	./.	./.	./.	./.	./.	./.	./.	./.	./.	./.	./.	./.	./.	./.	./.	./.	./.	./.	./.	./.	./.
Jcr4S01976	1038	Jcr4S01976_1038	GO:0006468,GO:0030247,GO:0005524,GO:0004672	protein phosphorylation	-	protein kinase activity, ATP binding, polysaccharide binding	-	-	-	A	G	AB=0.230311;ABP=957.574;AC=81;AF=0.426316;AN=190;AO=350;CIGAR=1X;DP=1649;DPRA=3.36145;EPP=561.389;EPPR=355.195;GTI=0;HWE=430.014;LEN=1;MEANALT=1;MQM=0.228571;MQMR=5.54273;NS=95;NUMALT=1;ODDS=0;PAIRED=0;PAIREDR=0;RO=1299;RPP=763.026;RPPR=2823.75;RUN=1;SAP=561.389;SRP=355.195;TYPE=snp;XAI=0;XAM=0.000529617;XAS=0.000529617;XRI=1.69931e-05;XRM=0.00664423;XRS=0.00662723;technology.Illumina=1;BVAR;SURR…	NON_SYNONYMOUS_CODING(MODERATE|MISSENSE|Att/Gtt|I45V|662|Jcr4S01976.10|protein_coding|CODING|Jcr4S01976.10|1|1);UPSTREAM(MODIFIER||3827||140|Jcr4S01976.20|protein_coding|CODING|Jcr4S01976.20||1)	./.	./.	./.	./.	./.	./.	./.	./.	./.	./.	./.	A/A	./.	A/A	./.	./.	./.	./.	./.	./.	./.	./.	./.	A/A	./.	./.	A/A	./.	./.	./.	./.	A/A	./.	./.	./.	./.
Jcr4S00336	19425	Jcr4S00336_19425	-	-	-	-	-	-	-	C	T	AB=0.858209;ABP=152.356;AC=173;AF=0.930108;AN=186;AO=1717;CIGAR=1X;DP=1740;DPRA=0;EPP=3731.43;EPPR=52.9542;GTI=0;HWE=-244.661;LEN=1;MEANALT=1;MQM=36.993;MQMR=37;NS=93;NUMALT=1;ODDS=0;PAIRED=0;PAIREDR=0;RO=23;RPP=3731.43;RPPR=52.9542;RUN=1;SAP=3731.43;SRP=52.9542;TYPE=snp;XAI=1.31825e-05;XAM=0.0108434;XAS=0.0108303;XRI=0;XRM=0.000925069;XRS=0.000925069;technology.Illumina=1;BVAR;SURRSEQ=TATGATTGGT…	DOWNSTREAM(MODIFIER||2958||573|Jcr4S00336.20|protein_coding|CODING|Jcr4S00336.20||1);INTRON(MODIFIER||||595|Jcr4S00336.30|protein_coding|CODING|Jcr4S00336.30|6|1)	./.	./.	./.	./.	./.	./.	./.	./.	./.	./.	./.	T/T	./.	./.	./.	./.	T/T	T/T	T/T	T/T	./.	./.	T/T	./.	./.	./.	./.	T/T	./.	T/T	T/T	T/T	T/T	T/T	T/T	T/T
Jcr4S00058	24579	Jcr4S00058_24579	-	-	-	-	-	-	-	C	T	AB=0.625;ABP=5.18177;AC=22;AF=0.114583;AN=192;AO=135;CIGAR=1X;DP=1028;DPRA=1.1595;EPP=296.159;EPPR=1942.14;GTI=0;HWE=-175.293;LEN=1;MEANALT=1;MQM=37;MQMR=37;NS=96;NUMALT=1;ODDS=0;PAIRED=0;PAIREDR=0;RO=893;RPP=296.159;RPPR=1942.14;RUN=1;SAP=296.159;SRP=1942.14;TYPE=snp;XAI=0;XAM=0.000148148;XAS=0.000148148;XRI=2.26226e-05;XRM=0.000291726;XRS=0.000269103;technology.Illumina=1;BVAR;SURRSEQ=TCTTTACAT…	INTRON(MODIFIER||||455|Jcr4S00058.30|protein_coding|CODING|Jcr4S00058.30|3|1)	./.	./.	./.	./.	./.	./.	./.	./.	./.	./.	./.	./.	./.	./.	./.	./.	./.	./.	./.	./.	./.	./.	./.	./.	./.	./.	./.	./.	./.	./.	./.	C/C	./.	./.	./.	./.
Jcr4S00336	19419	Jcr4S00336_19419	-	-	-	-	-	-	-	A	T	AB=0.857143;ABP=150.36;AC=173;AF=0.930108;AN=186;AO=1713;CIGAR=1X;DP=1737;DPRA=0;EPP=3722.74;EPPR=52.9542;GTI=0;HWE=-244.661;LEN=1;MEANALT=1.01075;MQM=36.993;MQMR=37;NS=93;NUMALT=1;ODDS=0;PAIRED=0;PAIREDR=0;RO=23;RPP=3722.74;RPPR=52.9542;RUN=1;SAP=3722.74;SRP=52.9542;TYPE=snp;XAI=0;XAM=0.0108236;XAS=0.0108236;XRI=0;XRM=0.000925069;XRS=0.000925069;technology.Illumina=1;BVAR;SURRSEQ=TAGGCATATGATTGG…	DOWNSTREAM(MODIFIER||2952||573|Jcr4S00336.20|protein_coding|CODING|Jcr4S00336.20||1);INTRON(MODIFIER||||595|Jcr4S00336.30|protein_coding|CODING|Jcr4S00336.30|6|1)	./.	./.	./.	./.	./.	./.	./.	./.	./.	./.	./.	T/T	./.	./.	./.	./.	T/T	T/T	T/T	T/T	./.	./.	T/T	./.	./.	./.	./.	T/T	./.	T/T	T/T	T/T	T/T	T/T	T/T	T/T
Jcr4S01259	5690	Jcr4S01259_5690	GO:0030247	-	-	polysaccharide binding	-	-	-	A	G	AB=0.250653;ABP=623.513;AC=85;AF=0.442708;AN=192;AO=289;CIGAR=1X;DP=1196;DPRA=3.57143;EPP=522.729;EPPR=1426.18;GTI=0;HWE=642.28;LEN=1;MEANALT=1;MQM=0;MQMR=0;NS=96;NUMALT=1;ODDS=0;PAIRED=0;PAIREDR=0;RO=907;RPP=630.566;RPPR=1972.54;RUN=1;SAP=522.729;SRP=1426.18;TYPE=snp;XAI=0;XAM=0.000447431;XAS=0.000447431;XRI=0;XRM=0.000793064;XRS=0.000793064;technology.Illumina=1;BVAR;SURRSEQ=GAACTGCAGCGGAACATTT…	NON_SYNONYMOUS_CODING(MODERATE|MISSENSE|Att/Gtt|I565V|667|Jcr4S01259.10|protein_coding|CODING|Jcr4S01259.10|5|1|WARNING_TRANSCRIPT_NO_START_CODON)	A/A	./.	./.	./.	./.	A/G	./.	./.	A/A	./.	./.	./.	./.	./.	./.	./.	./.	./.	./.	./.	./.	./.	./.	A/A	./.	./.	./.	./.	./.	./.	./.	./.	./.	./.	./.	./.
Jcr4S20519	5691	Jcr4S20519_5691	-	-	-	-	-	-	-	G	C	AB=0.404624;ABP=85.0242;AC=93;AF=0.484375;AN=192;AO=426;CIGAR=1X;DP=1064;DPRA=2.86813;EPP=739.068;EPPR=1388.41;GTI=0;HWE=978.037;LEN=1;MEANALT=1;MQM=0;MQMR=0;NS=96;NUMALT=1;ODDS=0;PAIRED=0;PAIREDR=0;RO=638;RPP=739.068;RPPR=1388.41;RUN=1;SAP=928.058;SRP=1388.41;TYPE=snp;XAI=0;XAM=0.0104477;XAS=0.0104477;XRI=0;XRM=0.000552234;XRS=0.000552234;technology.Illumina=1;BVAR;SURRSEQ=GCGCGTGGTACTGTAGCAGAAT…	NON_SYNONYMOUS_CODING(MODERATE|MISSENSE|gCc/gGc|A82G|549|Jcr4S20519.10|protein_coding|CODING|Jcr4S20519.10|2|1)	./.	./.	./.	./.	./.	./.	./.	./.	./.	./.	./.	./.	./.	./.	./.	./.	./.	./.	./.	G/C	./.	./.	G/C	./.	./.	./.	./.	./.	./.	./.	./.	G/C	./.	./.	./.	./.
Jcr4S20519	5704	Jcr4S20519_5704	-	-	-	-	-	-	-	A	C	AB=0.406943;ABP=81.0095;AC=93;AF=0.484375;AN=192;AO=428;CIGAR=1X;DP=1063;DPRA=2.86538;EPP=418.005;EPPR=1379.72;GTI=0;HWE=978.037;LEN=1;MEANALT=1.01099;MQM=0;MQMR=0;NS=96;NUMALT=1;ODDS=0;PAIRED=0;PAIREDR=0;RO=634;RPP=418.005;RPPR=1379.72;RUN=1;SAP=932.4;SRP=1379.72;TYPE=snp;XAI=0;XAM=0.0104507;XAS=0.0104507;XRI=0;XRM=0.000522448;XRS=0.000522448;technology.Illumina=1;BVAR;SURRSEQ=TAGCAGAATCTTGTATCG…	NON_SYNONYMOUS_CODING(MODERATE|MISSENSE|Tgg/Ggg|W78G|549|Jcr4S20519.10|protein_coding|CODING|Jcr4S20519.10|2|1)	./.	./.	./.	./.	./.	./.	./.	./.	./.	./.	./.	./.	./.	./.	./.	./.	./.	./.	./.	A/C	./.	./.	A/C	./.	./.	./.	./.	./.	./.	./.	./.	A/C	./.	./.	./.	./.
Jcr4S01438	887	Jcr4S01438_887	GO:0043531	-	-	ADP binding	-	-	-	A	T	AB=0.325522;ABP=420.528;AC=91;AF=0.473958;AN=192;AO=514;CIGAR=1X;DP=1590;DPRA=7.88711;EPP=1119.15;EPPR=2339.51;GTI=0;HWE=802.493;LEN=1;MEANALT=1;MQM=37;MQMR=37;NS=96;NUMALT=1;ODDS=0;PAIRED=0;PAIREDR=0;RO=1076;RPP=1119.15;RPPR=2339.51;RUN=1;SAP=1119.15;SRP=2339.51;TYPE=snp;XAI=0;XAM=0.000387162;XAS=0.000387162;XRI=9.88689e-06;XRM=0.00788279;XRS=0.0078729;technology.Illumina=1;BVAR;SURRSEQ=TGGTAACT…	DOWNSTREAM(MODIFIER||1353||1130|Jcr4S01438.20|protein_coding|CODING|Jcr4S01438.20||1);SYNONYMOUS_CODING(LOW|SILENT|ccT/ccA|P153|351|Jcr4S01438.10|protein_coding|CODING|Jcr4S01438.10|1|1)	./.	./.	./.	./.	./.	./.	./.	./.	./.	./.	./.	./.	./.	./.	./.	./.	./.	./.	./.	A/T	./.	./.	A/T	./.	./.	./.	./.	./.	./.	./.	A/T	A/T	A/T	A/T	./.	./.
Jcr4S01540	9539	Jcr4S01540_9539	GO:0005975,GO:0030246,GO:0004553	carbohydrate metabolic process	-	hydrolase activity, hydrolyzing O-glycosyl compounds, carbohydrate binding	-	-	-	G	T	AB=0.248591;ABP=879.77;AC=81;AF=0.426316;AN=190;AO=399;CIGAR=1X;DP=1641;DPRA=7.13839;EPP=869.428;EPPR=2699.98;GTI=0;HWE=479.086;LEN=1;MEANALT=1;MQM=23.0702;MQMR=23;NS=95;NUMALT=1;ODDS=0;PAIRED=0;PAIREDR=0;RO=1242;RPP=869.428;RPPR=2699.98;RUN=1;SAP=869.428;SRP=2699.98;TYPE=snp;XAI=0;XAM=0.000305144;XAS=0.000305144;XRI=8.56546e-06;XRM=0.00036163;XRS=0.000353065;technology.Illumina=1;BVAR;SURRSEQ=TT…	NON_SYNONYMOUS_CODING(MODERATE|MISSENSE|Gct/Tct|A436S|563|Jcr4S01540.20|protein_coding|CODING|Jcr4S01540.20|9|1);UPSTREAM(MODIFIER||4847||275|Jcr4S01540.10|protein_coding|CODING|Jcr4S01540.10||1)	./.	./.	./.	./.	./.	./.	./.	./.	./.	./.	./.	./.	./.	./.	./.	./.	./.	./.	./.	G/T	./.	./.	G/T	./.	./.	./.	./.	./.	./.	./.	./.	./.	./.	G/T	./.	G/T
Jcr4S11282	68	Jcr4S11282_68	-	-	-	-	-	-	-	T	C	AB=0.21542;ABP=933.656;AC=75;AF=0.398936;AN=188;AO=286;CIGAR=1X;DP=1426;DPRA=3.93275;EPP=337.842;EPPR=1018.08;GTI=0;HWE=271.635;LEN=1;MEANALT=1;MQM=0;MQMR=36.9386;NS=94;NUMALT=1;ODDS=0;PAIRED=0;PAIREDR=0;RO=1140;RPP=624.051;RPPR=2478.49;RUN=1;SAP=337.842;SRP=1018.08;TYPE=snp;XAI=0;XAM=0.012215;XAS=0.012215;XRI=2.17945e-05;XRM=0.000698569;XRS=0.000676774;technology.Illumina=1;BVAR;SURRSEQ=TTCTTAAA…	INTERGENIC(MODIFIER||||||||||1)	./.	./.	./.	./.	./.	T/T	./.	./.	./.	./.	./.	./.	./.	./.	./.	./.	./.	./.	./.	./.	./.	./.	./.	./.	T/T	./.	./.	T/T	./.	./.	./.	./.	./.	./.	./.	./.
Jcr4S11282	244	Jcr4S11282_244	-	-	-	-	-	-	-	C	T	AB=0.204974;ABP=1006.26;AC=80;AF=0.425532;AN=188;AO=277;CIGAR=1X;DP=1432;DPRA=4.5533;EPP=271.309;EPPR=991.218;GTI=0;HWE=325.228;LEN=1;MEANALT=1;MQM=0;MQMR=37;NS=94;NUMALT=1;ODDS=0;PAIRED=0;PAIREDR=0;RO=1155;RPP=604.508;RPPR=2485.07;RUN=1;SAP=271.309;SRP=985.774;TYPE=snp;XAI=0;XAM=0.0120577;XAS=0.0120577;XRI=1.06889e-05;XRM=0.000726387;XRS=0.000715698;technology.Illumina=1;BVAR;SURRSEQ=ATCATAGAAAA…	INTERGENIC(MODIFIER||||||||||1)	./.	./.	./.	./.	./.	C/C	./.	./.	C/C	./.	./.	C/C	./.	./.	./.	./.	./.	C/C	./.	./.	./.	./.	./.	./.	./.	./.	./.	C/C	./.	./.	./.	./.	./.	./.	./.	./.
Jcr4S11282	303	Jcr4S11282_303	-	-	-	-	-	-	-	A	T	AB=0.203365;ABP=1047.8;AC=81;AF=0.430851;AN=188;AO=281;CIGAR=1X;DP=1442;DPRA=4.41318;EPP=245.11;EPPR=946.665;GTI=0;HWE=370.247;LEN=1;MEANALT=1.0125;MQM=0.580071;MQMR=36.9509;NS=94;NUMALT=1;ODDS=0;PAIRED=0;PAIREDR=0;RO=1160;RPP=613.194;RPPR=2521.92;RUN=1;SAP=245.11;SRP=946.665;TYPE=snp;XAI=0;XAM=0.0118861;XAS=0.0118861;XRI=1.06428e-05;XRM=0.000694388;XRS=0.000683745;technology.Illumina=1;BVAR;SURR…	INTERGENIC(MODIFIER||||||||||1)	./.	./.	./.	./.	./.	A/A	./.	./.	A/A	./.	./.	A/A	./.	./.	./.	./.	./.	A/A	./.	./.	./.	./.	./.	./.	./.	./.	./.	A/A	./.	./.	./.	./.	./.	./.	./.	./.
Jcr4S01438	895	Jcr4S01438_895	GO:0043531	-	-	ADP binding	-	-	-	C	A	AB=0.329427;ABP=391.184;AC=87;AF=0.453125;AN=192;AO=507;CIGAR=1X;DP=1584;DPRA=3.80257;EPP=1103.95;EPPR=2341.69;GTI=0;HWE=752.694;LEN=1;MEANALT=1;MQM=37;MQMR=37;NS=96;NUMALT=1;ODDS=0;PAIRED=0;PAIREDR=0;RO=1077;RPP=1103.95;RPPR=2341.69;RUN=1;SAP=1103.95;SRP=2341.69;TYPE=snp;XAI=0;XAM=0.00026472;XAS=0.00026472;XRI=9.87771e-06;XRM=0.00795125;XRS=0.00794137;technology.Illumina=1;BVAR;SURRSEQ=AAGGCTTCA…	DOWNSTREAM(MODIFIER||1345||1130|Jcr4S01438.20|protein_coding|CODING|Jcr4S01438.20||1);NON_SYNONYMOUS_CODING(MODERATE|MISSENSE|Gtc/Ttc|V151F|351|Jcr4S01438.10|protein_coding|CODING|Jcr4S01438.10|1|1)	./.	./.	./.	./.	./.	./.	./.	./.	./.	./.	./.	./.	./.	./.	./.	./.	./.	./.	C/A	C/A	./.	./.	C/A	./.	./.	./.	./.	./.	./.	./.	C/A	C/A	C/A	C/A	./.	./.
Jcr4S08101	2137	Jcr4S08101_2137	GO:0030247	-	-	polysaccharide binding	-	-	-	A	G	AB=0.25945;ABP=588.039;AC=79;AF=0.420213;AN=188;AO=303;CIGAR=1X;DP=1248;DPRA=3.185;EPP=552.894;EPPR=1551.86;GTI=0;HWE=388.598;LEN=1;MEANALT=1;MQM=0;MQMR=0;NS=94;NUMALT=1;ODDS=0;PAIRED=0;PAIREDR=0;RO=945;RPP=660.966;RPPR=2046.38;RUN=1;SAP=552.894;SRP=1559.41;TYPE=snp;XAI=4.17763e-05;XAM=0.000590338;XAS=0.000548562;XRI=1.16286e-05;XRM=0.00075082;XRS=0.000739191;technology.Illumina=1;BVAR;SURRSEQ=GA…	NON_SYNONYMOUS_CODING(MODERATE|MISSENSE|Att/Gtt|I45V|296|Jcr4S08101.10|protein_coding|CODING|Jcr4S08101.10|1|1);UPSTREAM(MODIFIER||4342||724|Jcr4S08101.20|protein_coding|CODING|Jcr4S08101.20||1)	./.	./.	./.	./.	A/A	./.	./.	./.	./.	./.	./.	./.	./.	./.	./.	./.	./.	./.	./.	./.	./.	./.	./.	./.	./.	./.	./.	./.	./.	./.	./.	./.	./.	./.	./.	./.
Jcr4S03571	6951	Jcr4S03571_6951	GO:0046983	-	-	protein dimerization activity	-	-	-	C	A	AB=0.84375;ABP=101.541;AC=174;AF=0.945652;AN=184;AO=1416;CIGAR=1X;DP=1436;DPRA=0;EPP=4.21258;EPPR=46.4397;GTI=0;HWE=-212.305;LEN=1;MEANALT=1;MQM=37;MQMR=37;NS=92;NUMALT=1;ODDS=0;PAIRED=0;PAIREDR=0;RO=20;RPP=3077.82;RPPR=46.4397;RUN=1;SAP=4.21258;SRP=46.4397;TYPE=snp;XAI=0;XAM=0.0128518;XAS=0.0128518;XRI=0;XRM=0.0209092;XRS=0.0209092;technology.Illumina=1;BVAR;SURRSEQ=GCTTCTCTAGCTCCTCCTTCTCGGACTCT…	NON_SYNONYMOUS_CODING(MODERATE|MISSENSE|Gac/Tac|D549Y|640|Jcr4S03571.20|protein_coding|CODING|Jcr4S03571.20|1|1);UPSTREAM(MODIFIER||3063||795|Jcr4S03571.10|protein_coding|CODING|Jcr4S03571.10||1);UPSTREAM(MODIFIER||4302||589|Jcr4S03571.30|protein_coding|CODING|Jcr4S03571.30||1)	A/A	./.	./.	A/A	A/A	A/A	./.	A/A	A/A	./.	./.	./.	./.	./.	./.	A/A	A/A	./.	./.	./.	./.	./.	./.	./.	./.	./.	./.	A/A	./.	./.	./.	./.	./.	./.	./.	./.
Jcr4S11282	92	Jcr4S11282_92	-	-	-	-	-	-	-	A	T	AB=0.21756;ABP=894.763;AC=74;AF=0.393617;AN=188;AO=283;CIGAR=1X;DP=1422;DPRA=3.92105;EPP=331.793;EPPR=1025.44;GTI=0;HWE=244.875;LEN=1;MEANALT=1.01316;MQM=0;MQMR=36.9508;NS=94;NUMALT=1;ODDS=0;PAIRED=0;PAIREDR=0;RO=1138;RPP=617.537;RPPR=2474.15;RUN=1;SAP=331.793;SRP=1025.44;TYPE=snp;XAI=0;XAM=0.0122467;XAS=0.0122467;XRI=2.18328e-05;XRM=0.000669009;XRS=0.000647176;technology.Illumina=1;BVAR;SURRSEQ=…	INTERGENIC(MODIFIER||||||||||1)	./.	./.	./.	./.	./.	A/A	./.	./.	./.	./.	./.	./.	./.	./.	./.	./.	./.	./.	./.	./.	./.	./.	./.	./.	A/A	./.	./.	A/A	./.	./.	./.	./.	./.	./.	./.	./.
Jcr4S03581	7775	Jcr4S03581_7775	-	-	-	-	-	-	-	C	T	AB=0.499708;ABP=3.01157;AC=100;AF=0.526316;AN=190;AO=866;CIGAR=1X;DP=1725;DPRA=12.3441;EPP=1883.51;EPPR=1859.63;GTI=0;HWE=822.229;LEN=1;MEANALT=1;MQM=37;MQMR=37;NS=95;NUMALT=1;ODDS=0;PAIRED=0;PAIREDR=0;RO=859;RPP=1883.51;RPPR=1859.63;RUN=1;SAP=1883.51;SRP=1868.31;TYPE=snp;XAI=0;XAM=0.000426665;XAS=0.000426665;XRI=0;XRM=0.00033384;XRS=0.00033384;technology.Illumina=1;BVAR;SURRSEQ=TGGGTCAGCTGCAGAAG…	DOWNSTREAM(MODIFIER||2850||338|Jcr4S03581.10|protein_coding|CODING|Jcr4S03581.10||1);UPSTREAM(MODIFIER||234||107|Jcr4S03581.20|protein_coding|CODING|Jcr4S03581.20||1)	./.	./.	./.	./.	./.	./.	./.	./.	./.	./.	./.	C/T	./.	./.	./.	./.	./.	./.	./.	C/T	./.	./.	C/T	./.	./.	./.	./.	./.	./.	./.	C/T	C/T	C/T	C/T	./.	C/T
Jcr4S10537	1467	Jcr4S10537_1467	-	-	-	-	-	-	-	A	AAAG	AB=0.422072;ABP=57.4989;AC=93;AF=0.489474;AN=190;AO=439;CIGAR=1M3I;DP=1045;DPRA=5.05983;EPP=956.287;EPPR=1277.9;GTI=0;HWE=1039.02;LEN=3;MEANALT=1.03297;MQM=36.9043;MQMR=37;NS=95;NUMALT=1;ODDS=0;PAIRED=0;PAIREDR=0;RO=603;RPP=956.287;RPPR=1295.09;RUN=1;SAP=956.287;SRP=1295.09;TYPE=ins;XAI=0;XAM=0.000512891;XAS=0.000512891;XRI=1.86334e-05;XRM=0.000872811;XRS=0.000854177;technology.Illumina=1;BVAR;SU…	CODON_CHANGE_PLUS_CODON_INSERTION(MODERATE||ttt/tCTTtt|F29SF|144|Jcr4S10537.10|protein_coding|CODING|Jcr4S10537.10|1|1|WARNING_TRANSCRIPT_NO_START_CODON)	./.	./.	./.	./.	./.	./.	./.	./.	./.	./.	./.	./.	./.	./.	./.	./.	./.	./.	./.	./.	./.	./.	./.	./.	./.	./.	./.	./.	./.	./.	./.	./.	./.	./.	./.	./.
Jcr4S04520	8625	Jcr4S04520_8625	-	-	-	-	-	-	-	C	T	AB=0.147401;ABP=1394.98;AC=64;AF=0.347826;AN=184;AO=200;CIGAR=1X;DP=1589;DPRA=3.65369;EPP=437.305;EPPR=3019.19;GTI=0;HWE=-65.3726;LEN=1;MEANALT=1;MQM=0;MQMR=14.4867;NS=92;NUMALT=1;ODDS=0;PAIRED=0;PAIREDR=0;RO=1389;RPP=437.305;RPPR=3019.19;RUN=1;SAP=437.305;SRP=3019.19;TYPE=snp;XAI=0;XAM=0.0102005;XAS=0.0102005;XRI=0;XRM=0.00398446;XRS=0.00398446;technology.Illumina=1;BVAR;SURRSEQ=CCTGCTCCTGGTTGTG…	DOWNSTREAM(MODIFIER||3992||113|Jcr4S04520.20|protein_coding|CODING|Jcr4S04520.20||1);INTERGENIC(MODIFIER||||||||||1);UPSTREAM(MODIFIER||1672||151|Jcr4S04520.30|protein_coding|CODING|Jcr4S04520.30||1);UPSTREAM(MODIFIER||28||1726|Jcr4S04520.40|protein_coding|CODING|Jcr4S04520.40||1)	./.	C/C	./.	./.	./.	./.	C/C	./.	./.	./.	./.	./.	./.	./.	./.	./.	./.	C/C	./.	C/C	./.	./.	C/C	./.	./.	./.	./.	./.	./.	./.	./.	C/C	./.	C/C	./.	C/C
Jcr4S04520	8691	Jcr4S04520_8691	GO:0015074,GO:0008270,GO:0003676	DNA integration	-	nucleic acid binding, zinc ion binding	-	-	-	C	T	AB=0.44586;ABP=42.982;AC=91;AF=0.494565;AN=184;AO=714;CIGAR=1X;DP=1595;DPRA=8.27586;EPP=1553.44;EPPR=1916.08;GTI=0;HWE=744.754;LEN=1;MEANALT=1;MQM=0;MQMR=22.9149;NS=92;NUMALT=1;ODDS=0;PAIRED=0;PAIREDR=0;RO=881;RPP=1553.44;RPPR=1916.08;RUN=1;SAP=1553.44;SRP=1916.08;TYPE=snp;XAI=0;XAM=0.00303936;XAS=0.00303936;XRI=0;XRM=0.000363038;XRS=0.000363038;technology.Illumina=1;BVAR;SURRSEQ=CATCAAACACAGTTGA…	DOWNSTREAM(MODIFIER||4058||113|Jcr4S04520.20|protein_coding|CODING|Jcr4S04520.20||1);SYNONYMOUS_CODING(LOW|SILENT|cgC/cgT|R13|1726|Jcr4S04520.40|protein_coding|CODING|Jcr4S04520.40|1|1);UPSTREAM(MODIFIER||1738||151|Jcr4S04520.30|protein_coding|CODING|Jcr4S04520.30||1)	./.	C/T	./.	./.	./.	./.	C/T	./.	./.	./.	./.	./.	./.	./.	./.	./.	./.	C/T	./.	C/T	./.	./.	C/T	./.	./.	./.	./.	./.	./.	./.	C/T	C/T	./.	C/T	./.	C/T
Jcr4S00039	82428	Jcr4S00039_82428	-	-	-	-	-	-	-	G	A	AB=0.576923;ABP=4.34659;AC=104;AF=0.553191;AN=188;AO=1066;CIGAR=1X;DP=1478;DPRA=2.07768;EPP=2317.8;EPPR=897.657;GTI=0;HWE=-197.801;LEN=1;MEANALT=1;MQM=37;MQMR=37;NS=94;NUMALT=1;ODDS=0;PAIRED=0;PAIREDR=0;RO=412;RPP=2317.8;RPPR=897.657;RUN=1;SAP=2317.8;SRP=897.657;TYPE=snp;XAI=0;XAM=0.000572032;XAS=0.000572032;XRI=0;XRM=0.000569716;XRS=0.000569716;technology.Illumina=1;BVAR;SURRSEQ=AAGGAAATTTACACGT…	DOWNSTREAM(MODIFIER||1790||154|Jcr4S00039.170|protein_coding|CODING|Jcr4S00039.170||1);DOWNSTREAM(MODIFIER||3193||324|Jcr4S00039.160|protein_coding|CODING|Jcr4S00039.160||1);DOWNSTREAM(MODIFIER||3808||104|Jcr4S00039.190|protein_coding|CODING|Jcr4S00039.190||1);INTRON(MODIFIER||||952|Jcr4S00039.180|protein_coding|CODING|Jcr4S00039.180|7|1);UPSTREAM(MODIFIER||4959||567|Jcr4S00039.200|protein_coding…	./.	./.	./.	./.	./.	./.	./.	./.	./.	./.	./.	A/A	./.	./.	./.	./.	./.	./.	./.	A/A	./.	A/A	A/A	./.	./.	./.	./.	A/A	./.	./.	./.	./.	A/A	A/A	A/A	A/A
Jcr4S01438	1156	Jcr4S01438_1156	GO:0043531	-	-	ADP binding	-	-	-	C	T	AB=0.36;ABP=237.095;AC=86;AF=0.447917;AN=192;AO=498;CIGAR=1X;DP=1408;DPRA=5.94431;EPP=1075.74;EPPR=1979.05;GTI=0;HWE=696.309;LEN=1;MEANALT=1;MQM=22.4458;MQMR=22.2165;NS=96;NUMALT=1;ODDS=0;PAIRED=0;PAIREDR=0;RO=910;RPP=1075.74;RPPR=1979.05;RUN=1;SAP=1084.4;SRP=1979.05;TYPE=snp;XAI=0;XAM=0.0101899;XAS=0.0101899;XRI=0;XRM=0.00538;XRS=0.00538;technology.Illumina=1;BVAR;SURRSEQ=TATGATCTGATTTCCAACTCTTC…	DOWNSTREAM(MODIFIER||1084||1130|Jcr4S01438.20|protein_coding|CODING|Jcr4S01438.20||1);NON_SYNONYMOUS_CODING(MODERATE|MISSENSE|Gat/Aat|D64N|351|Jcr4S01438.10|protein_coding|CODING|Jcr4S01438.10|1|1)	./.	./.	./.	./.	./.	./.	./.	./.	./.	./.	./.	./.	./.	./.	./.	./.	./.	./.	C/C	C/T	./.	./.	C/T	./.	./.	./.	./.	./.	./.	./.	./.	C/T	C/T	./.	./.	C/T
Jcr4S01438	1178	Jcr4S01438_1178	GO:0043531	-	-	ADP binding	-	-	-	C	A	AB=0.326486;ABP=359.446;AC=87;AF=0.453125;AN=192;AO=448;CIGAR=1X;DP=1406;DPRA=4.87857;EPP=975.83;EPPR=2081.11;GTI=0;HWE=458.451;LEN=1;MEANALT=1.0119;MQM=22.5379;MQMR=22.2309;NS=96;NUMALT=1;ODDS=0;PAIRED=0;PAIREDR=0;RO=957;RPP=975.83;RPPR=2081.11;RUN=1;SAP=975.83;SRP=2081.11;TYPE=snp;XAI=0;XAM=0.000401786;XAS=0.000401786;XRI=0;XRM=0.0107042;XRS=0.0107042;technology.Illumina=1;BVAR;SURRSEQ=CAATCAAA…	DOWNSTREAM(MODIFIER||1062||1130|Jcr4S01438.20|protein_coding|CODING|Jcr4S01438.20||1);NON_SYNONYMOUS_CODING(MODERATE|MISSENSE|atG/atT|M56I|351|Jcr4S01438.10|protein_coding|CODING|Jcr4S01438.10|1|1)	./.	./.	./.	./.	./.	./.	./.	./.	./.	./.	./.	./.	./.	./.	./.	./.	./.	./.	C/A	C/A	./.	./.	C/A	./.	./.	./.	./.	./.	./.	./.	C/A	C/A	C/A	C/A	./.	./.
Jcr4S16511	598	Jcr4S16511_598	-	-	-	-	-	-	-	T	TA	AB=0.555438;ABP=28.2906;AC=109;AF=0.573684;AN=190;AO=602;CIGAR=1M1I;DP=1042;DPRA=2.99123;EPP=1310.24;EPPR=3.97759;GTI=0;HWE=-9.4254;LEN=1;MEANALT=1;MQM=23;MQMR=22.9;NS=95;NUMALT=1;ODDS=0;PAIRED=0;PAIREDR=0;RO=440;RPP=3.37101;RPPR=958.458;RUN=1;SAP=3.37101;SRP=3.97759;TYPE=ins;XAI=0;XAM=0.0102908;XAS=0.0102908;XRI=0;XRM=0.000777322;XRS=0.000777322;technology.Illumina=1;BVAR;SURRSEQ=GTTTTTGACAAAAGG…	INTERGENIC(MODIFIER||||||||||1)	./.	./.	./.	./.	T/TA	./.	./.	./.	./.	./.	./.	./.	./.	./.	./.	./.	./.	TA/TA	./.	./.	./.	./.	./.	./.	./.	./.	./.	./.	./.	./.	./.	./.	./.	./.	./.	./.
Jcr4S01438	1179	Jcr4S01438_1179	GO:0043531	-	-	ADP binding	-	-	-	A	G	AB=0.359273;ABP=239.533;AC=86;AF=0.447917;AN=192;AO=497;CIGAR=1X;DP=1408;DPRA=5.94431;EPP=1082.23;EPPR=1981.22;GTI=0;HWE=696.309;LEN=1;MEANALT=1;MQM=22.4909;MQMR=22.2426;NS=96;NUMALT=1;ODDS=0;PAIRED=0;PAIREDR=0;RO=911;RPP=1082.23;RPPR=1981.22;RUN=1;SAP=1082.23;SRP=1981.22;TYPE=snp;XAI=0;XAM=0.0101574;XAS=0.0101574;XRI=0;XRM=0.00537566;XRS=0.00537566;technology.Illumina=1;BVAR;SURRSEQ=AATCAAATCTTC…	DOWNSTREAM(MODIFIER||1061||1130|Jcr4S01438.20|protein_coding|CODING|Jcr4S01438.20||1);NON_SYNONYMOUS_CODING(MODERATE|MISSENSE|aTg/aCg|M56T|351|Jcr4S01438.10|protein_coding|CODING|Jcr4S01438.10|1|1)	./.	./.	./.	./.	./.	./.	./.	./.	./.	./.	./.	./.	./.	./.	./.	./.	./.	./.	A/A	A/G	./.	./.	A/G	./.	./.	./.	./.	./.	./.	./.	./.	A/G	A/G	./.	./.	A/G
Jcr4S00023	4466	Jcr4S00023_4466	-	-	-	-	-	-	-	A	G	AB=0.424953;ABP=55.1582;AC=74;AF=0.402174;AN=184;AO=466;CIGAR=1X;DP=1256;DPRA=2.87424;EPP=896.967;EPPR=1164.34;GTI=0;HWE=-82.2646;LEN=1;MEANALT=1;MQM=37;MQMR=36.6911;NS=92;NUMALT=1;ODDS=0;PAIRED=0;PAIREDR=0;RO=790;RPP=955.029;RPPR=1718.47;RUN=1;SAP=840.733;SRP=1164.34;TYPE=snp;XAI=4.37989e-05;XAM=0.00301212;XAS=0.00296832;XRI=0.000573362;XRM=0.0107825;XRS=0.0102091;technology.Illumina=1;BVAR;SURR…	DOWNSTREAM(MODIFIER||2186||308|Jcr4S00023.10|protein_coding|CODING|Jcr4S00023.10||1);DOWNSTREAM(MODIFIER||2863||297|Jcr4S00023.30|protein_coding|CODING|Jcr4S00023.30||1);INTRON(MODIFIER||||311|Jcr4S00023.20|protein_coding|CODING|Jcr4S00023.20|2|1)	./.	./.	./.	./.	A/G	./.	./.	./.	A/G	./.	./.	A/G	./.	./.	./.	./.	./.	./.	./.	./.	./.	./.	./.	./.	./.	./.	./.	./.	./.	./.	./.	A/G	./.	./.	./.	./.
Jcr4S00687	26507	Jcr4S00687_26507	-	-	-	-	-	-	-	T	A	AB=0.893333;ABP=103.796;AC=175;AF=0.961538;AN=182;AO=1170;CIGAR=1X;DP=1183;DPRA=0;EPP=2517.64;EPPR=29.068;GTI=0;HWE=-171.221;LEN=1;MEANALT=1.01099;MQM=37;MQMR=37;NS=91;NUMALT=1;ODDS=0;PAIRED=0;PAIREDR=0;RO=12;RPP=2517.64;RPPR=29.068;RUN=1;SAP=2543.63;SRP=29.068;TYPE=snp;XAI=0;XAM=0.000441199;XAS=0.000441199;XRI=0;XRM=0;XRS=0;technology.Illumina=1;BVAR;SURRSEQ=ATAATTGGCTCTGCATCATCTGGAACTAAAATAGTTT…	DOWNSTREAM(MODIFIER||1726||456|Jcr4S00687.30|protein_coding|CODING|Jcr4S00687.30||1);DOWNSTREAM(MODIFIER||569||667|Jcr4S00687.40|protein_coding|CODING|Jcr4S00687.40||1);INTERGENIC(MODIFIER||||||||||1)	./.	A/A	./.	./.	./.	./.	./.	./.	./.	./.	./.	./.	./.	./.	./.	./.	./.	A/A	./.	A/A	./.	./.	./.	./.	./.	./.	./.	./.	A/A	A/A	./.	./.	./.	A/A	A/A	./.
Jcr4S18433	973	Jcr4S18433_973	-	-	-	-	-	-	-	G	C	AB=0.455982;ABP=17.9214;AC=90;AF=0.478723;AN=188;AO=411;CIGAR=1X;DP=909;DPRA=5.19186;EPP=391.028;EPPR=1084.4;GTI=0;HWE=575.89;LEN=1;MEANALT=1;MQM=0;MQMR=0;NS=94;NUMALT=1;ODDS=0;PAIRED=0;PAIREDR=0;RO=498;RPP=391.028;RPPR=1084.4;RUN=1;SAP=895.485;SRP=1084.4;TYPE=snp;XAI=0;XAM=0.000312615;XAS=0.000312615;XRI=0;XRM=0.000274807;XRS=0.000274807;technology.Illumina=1;BVAR;SURRSEQ=TTGAATAAAAAGGAAAAGGGATC…	DOWNSTREAM(MODIFIER||56||143|Jcr4S18433.10|protein_coding|CODING|Jcr4S18433.10||1);INTERGENIC(MODIFIER||||||||||1)	./.	./.	./.	./.	./.	./.	./.	./.	./.	./.	./.	./.	./.	./.	./.	./.	./.	./.	./.	./.	./.	./.	G/C	./.	./.	./.	./.	./.	./.	./.	./.	./.	./.	G/C	./.	./.
Jcr4S15868	13492	Jcr4S15868_13492	-	-	-	-	-	-	-	T	C	AB=0.329202;ABP=330.129;AC=88;AF=0.468085;AN=188;AO=435;CIGAR=1X;DP=1327;DPRA=5.29819;EPP=862.739;EPPR=1939.96;GTI=0;HWE=595.256;LEN=1;MEANALT=1;MQM=0;MQMR=36.9473;NS=94;NUMALT=1;ODDS=0;PAIRED=0;PAIREDR=0;RO=892;RPP=862.739;RPPR=1939.96;RUN=1;SAP=947.601;SRP=1939.96;TYPE=snp;XAI=0;XAM=0.0115139;XAS=0.0115139;XRI=0;XRM=0.000276147;XRS=0.000276147;technology.Illumina=1;BVAR;SURRSEQ=GTCTCCATCGCGCGCA…	DOWNSTREAM(MODIFIER||3315||264|Jcr4S15868.30|protein_coding|CODING|Jcr4S15868.30||1);NON_SYNONYMOUS_CODING(MODERATE|MISSENSE|cTc/cCc|L100P|276|Jcr4S15868.40|protein_coding|CODING|Jcr4S15868.40|3|1)	./.	./.	./.	./.	./.	./.	./.	./.	./.	./.	./.	./.	./.	./.	./.	./.	./.	./.	./.	T/T	./.	./.	T/C	./.	./.	./.	./.	./.	./.	./.	./.	./.	./.	T/C	./.	./.
Jcr4S10227	1249	Jcr4S10227_1249	-	-	-	-	-	-	-	C	G	AB=0.498901;ABP=3.01984;AC=93;AF=0.494681;AN=188;AO=465;CIGAR=1X;DP=929;DPRA=7.84943;EPP=768.98;EPPR=1010.57;GTI=0;HWE=630.505;LEN=1;MEANALT=1;MQM=0;MQMR=0;NS=94;NUMALT=1;ODDS=0;PAIRED=0;PAIREDR=0;RO=464;RPP=768.98;RPPR=1010.57;RUN=1;SAP=1012.74;SRP=1010.57;TYPE=snp;XAI=0;XAM=0.000276548;XAS=0.000276548;XRI=0;XRM=0.000283786;XRS=0.000283786;technology.Illumina=1;BVAR;SURRSEQ=AACTCATACGGAACTGATCAA…	DOWNSTREAM(MODIFIER||56||140|Jcr4S10227.10|protein_coding|CODING|Jcr4S10227.10||1)	./.	./.	./.	./.	./.	./.	./.	./.	./.	./.	./.	./.	./.	./.	./.	./.	./.	./.	./.	./.	./.	./.	C/G	./.	./.	./.	./.	./.	./.	./.	./.	./.	C/G	./.	./.	./.
Jcr4S15868	13497	Jcr4S15868_13497	-	-	-	-	-	-	-	T	C	AB=0.328682;ABP=331.869;AC=88;AF=0.468085;AN=188;AO=434;CIGAR=1X;DP=1326;DPRA=5.29412;EPP=945.429;EPPR=1937.79;GTI=0;HWE=595.256;LEN=1;MEANALT=1.01176;MQM=0;MQMR=36.9686;NS=94;NUMALT=1;ODDS=0;PAIRED=0;PAIREDR=0;RO=891;RPP=945.429;RPPR=1937.79;RUN=1;SAP=945.429;SRP=1937.79;TYPE=snp;XAI=0;XAM=0.011508;XAS=0.011508;XRI=0;XRM=0.000264123;XRS=0.000264123;technology.Illumina=1;BVAR;SURRSEQ=CATCGCGCGCAG…	DOWNSTREAM(MODIFIER||3320||264|Jcr4S15868.30|protein_coding|CODING|Jcr4S15868.30||1);NON_SYNONYMOUS_CODING(MODERATE|MISSENSE|Tgc/Cgc|C102R|276|Jcr4S15868.40|protein_coding|CODING|Jcr4S15868.40|3|1)	./.	./.	./.	./.	./.	./.	./.	./.	./.	./.	./.	./.	./.	./.	./.	./.	./.	./.	./.	T/T	./.	./.	T/C	./.	./.	./.	./.	./.	./.	./.	./.	./.	./.	T/C	./.	./.
Jcr4S18342	2149	Jcr4S18342_2149	-	-	-	-	-	-	-	C	T	AB=0.219727;ABP=701.69;AC=64;AF=0.355556;AN=180;AO=227;CIGAR=1X;DP=1161;DPRA=4.12766;EPP=495.935;EPPR=1979.38;GTI=0;HWE=74.1656;LEN=1;MEANALT=1;MQM=0;MQMR=0;NS=90;NUMALT=1;ODDS=0;PAIRED=0;PAIREDR=0;RO=934;RPP=495.935;RPPR=1979.38;RUN=1;SAP=495.935;SRP=2031.17;TYPE=snp;XAI=0;XAM=0.00364238;XAS=0.00364238;XRI=0;XRM=0.00249599;XRS=0.00249599;technology.Illumina=1;BVAR;SURRSEQ=GCAGAATCTGCTGTCTTTAATTC…	INTERGENIC(MODIFIER||||||||||1);UPSTREAM(MODIFIER||276||191|Jcr4S18342.20|protein_coding|CODING|Jcr4S18342.20||1);UPSTREAM(MODIFIER||644||137|Jcr4S18342.10|protein_coding|CODING|Jcr4S18342.10||1)	./.	C/T	./.	./.	./.	./.	C/C	./.	./.	./.	./.	./.	./.	./.	./.	./.	./.	C/C	./.	C/T	./.	./.	./.	./.	./.	./.	./.	./.	./.	./.	C/C	./.	./.	./.	./.	./.
Jcr4S18342	2193	Jcr4S18342_2193	-	-	-	-	-	-	-	C	G	AB=0.154725;ABP=1000.19;AC=59;AF=0.327778;AN=180;AO=151;CIGAR=1X;DP=1158;DPRA=3.60255;EPP=330.903;EPPR=2189.68;GTI=0;HWE=-20.6431;LEN=1;MEANALT=1;MQM=0;MQMR=0;NS=90;NUMALT=1;ODDS=0;PAIRED=0;PAIREDR=0;RO=1007;RPP=330.903;RPPR=2189.68;RUN=1;SAP=330.903;SRP=2189.68;TYPE=snp;XAI=0;XAM=0.000217568;XAS=0.000217568;XRI=0;XRM=0.00391237;XRS=0.00391237;technology.Illumina=1;BVAR;SURRSEQ=CTTTGTTTAGTTCATATC…	INTERGENIC(MODIFIER||||||||||1);UPSTREAM(MODIFIER||232||191|Jcr4S18342.20|protein_coding|CODING|Jcr4S18342.20||1);UPSTREAM(MODIFIER||688||137|Jcr4S18342.10|protein_coding|CODING|Jcr4S18342.10||1)	./.	C/C	./.	./.	./.	./.	C/C	./.	./.	./.	./.	./.	./.	./.	./.	./.	./.	C/C	./.	C/C	./.	./.	C/G	./.	./.	./.	./.	./.	./.	./.	C/C	C/C	./.	C/C	./.	./.
Jcr4S00417	6295	Jcr4S00417_6295	-	-	-	-	-	-	-	G	C	AB=0.171765;ABP=798.444;AC=57;AF=0.306452;AN=186;AO=149;CIGAR=1X;DP=1129;DPRA=2.58016;EPP=326.56;EPPR=2131.05;GTI=0;HWE=-251.5;LEN=1;MEANALT=1;MQM=0;MQMR=0;NS=93;NUMALT=1;ODDS=0;PAIRED=0;PAIREDR=0;RO=980;RPP=326.56;RPPR=2131.05;RUN=1;SAP=326.56;SRP=2131.05;TYPE=snp;XAI=0;XAM=0.000359374;XAS=0.000359374;XRI=0;XRM=0.00437219;XRS=0.00437219;technology.Illumina=1;BVAR;SURRSEQ=CTCCAAATAGAAATTCAGAATTTC…	INTRON(MODIFIER||||1914|Jcr4S00417.10|protein_coding|CODING|Jcr4S00417.10|6|1)	./.	./.	./.	./.	./.	./.	./.	./.	./.	./.	./.	./.	./.	./.	./.	./.	./.	./.	./.	G/G	./.	./.	G/C	./.	./.	./.	./.	./.	./.	G/G	./.	./.	./.	G/G	./.	./.
Jcr4S00417	6339	Jcr4S00417_6339	-	-	-	-	-	-	-	G	A	AB=0.21619;ABP=711.74;AC=70;AF=0.376344;AN=186;AO=225;CIGAR=1X;DP=1130;DPRA=4.09946;EPP=491.592;EPPR=1968.19;GTI=0;HWE=-130.776;LEN=1;MEANALT=1;MQM=0;MQMR=0;NS=93;NUMALT=1;ODDS=0;PAIRED=0;PAIREDR=0;RO=905;RPP=491.592;RPPR=1968.19;RUN=1;SAP=491.592;SRP=1968.19;TYPE=snp;XAI=0;XAM=0.00460902;XAS=0.00460902;XRI=0;XRM=0.00273217;XRS=0.00273217;technology.Illumina=1;BVAR;SURRSEQ=AGATATGAACTAAACAAAGAAAG…	INTRON(MODIFIER||||1914|Jcr4S00417.10|protein_coding|CODING|Jcr4S00417.10|6|1)	./.	./.	./.	./.	./.	./.	./.	./.	./.	./.	./.	./.	./.	./.	./.	./.	./.	G/G	./.	G/A	./.	./.	G/A	./.	./.	./.	./.	./.	./.	G/G	./.	G/G	./.	G/A	./.	./.
Jcr4S00314	5879	Jcr4S00314_5879	-	-	-	-	-	-	-	A	C	AB=0.385732;ABP=96.8037;AC=67;AF=0.360215;AN=186;AO=319;CIGAR=1X;DP=915;DPRA=3.64688;EPP=695.71;EPPR=1297.21;GTI=0;HWE=94.9493;LEN=1;MEANALT=1;MQM=37;MQMR=37;NS=93;NUMALT=1;ODDS=0;PAIRED=0;PAIREDR=0;RO=596;RPP=695.71;RPPR=1178.46;RUN=1;SAP=695.71;SRP=1178.46;TYPE=snp;XAI=0;XAM=0.0101701;XAS=0.0101701;XRI=0.0105706;XRM=0.0220564;XRS=0.0114858;technology.Illumina=1;BVAR;SURRSEQ=GACTCGTTCAACTTAAATGT…	DOWNSTREAM(MODIFIER||2632||995|Jcr4S00314.40|protein_coding|CODING|Jcr4S00314.40||1);INTRON(MODIFIER||||713|Jcr4S00314.30|protein_coding|CODING|Jcr4S00314.30|1|1);UPSTREAM(MODIFIER||4177||111|Jcr4S00314.20|protein_coding|CODING|Jcr4S00314.20||1)	./.	./.	./.	./.	./.	./.	./.	./.	./.	./.	./.	./.	./.	./.	./.	./.	./.	./.	./.	A/C	./.	./.	A/C	./.	./.	./.	./.	./.	./.	./.	./.	./.	A/C	A/C	./.	A/C
Jcr4S05627	14254	Jcr4S05627_14254	-	-	-	-	-	-	-	G	A	AB=0.554983;ABP=18.2927;AC=84;AF=0.518519;AN=162;AO=337;CIGAR=1X;DP=605;DPRA=6.26426;EPP=734.797;EPPR=584.965;GTI=0;HWE=97.1387;LEN=1;MEANALT=1;MQM=37;MQMR=37;NS=81;NUMALT=1;ODDS=0;PAIRED=0;PAIREDR=0;RO=268;RPP=734.797;RPPR=584.965;RUN=1;SAP=734.797;SRP=584.965;TYPE=snp;XAI=0;XAM=0.00424806;XAS=0.00424806;XRI=0.000489974;XRM=0.000863486;XRS=0.000373511;technology.Illumina=1;BVAR;SURRSEQ=GAGAGGAAC…	UPSTREAM(MODIFIER||2484||881|Jcr4S05627.20|protein_coding|CODING|Jcr4S05627.20||1)	./.	./.	./.	./.	./.	./.	./.	./.	./.	./.	./.	./.	./.	./.	./.	./.	./.	./.	./.	G/A	./.	./.	./.	./.	./.	./.	./.	./.	./.	./.	./.	./.	./.	./.	./.	./.
Jcr4S00185	12323	Jcr4S00185_12323	GO:0016021,GO:0022857	-	integral to membrane	transmembrane transporter activity	-	-	-	A	G	AB=0.510163;ABP=3.45166;AC=88;AF=0.5;AN=176;AO=268;CIGAR=1X;DP=534;DPRA=2.90857;EPP=584.965;EPPR=571.969;GTI=0;HWE=-74.6063;LEN=1;MEANALT=1;MQM=37;MQMR=37;NS=88;NUMALT=1;ODDS=0;PAIRED=0;PAIREDR=0;RO=266;RPP=584.965;RPPR=571.969;RUN=1;SAP=584.965;SRP=580.622;TYPE=snp;XAI=0;XAM=0.000353932;XAS=0.000353932;XRI=0;XRM=0.000210198;XRS=0.000210198;technology.Illumina=1;BVAR;SURRSEQ=CTAAGGCAGAAAACACAAGCT…	DOWNSTREAM(MODIFIER||3383||1420|Jcr4S00185.30|protein_coding|CODING|Jcr4S00185.30||1);SYNONYMOUS_CODING(LOW|SILENT|ttT/ttC|F261|366|Jcr4S00185.40|protein_coding|CODING|Jcr4S00185.40|6|1)	./.	./.	./.	./.	./.	./.	./.	./.	./.	./.	./.	./.	./.	./.	./.	./.	./.	./.	./.	A/G	./.	./.	./.	./.	./.	./.	./.	./.	./.	./.	./.	./.	./.	A/G	./.	./.
Jcr4S01138	13625	Jcr4S01138_13625	-	-	-	-	-	-	-	C	CT	AB=0;ABP=0;AC=24;AF=0.1875;AN=128;AO=73;CIGAR=1M1I;DP=191;DPRA=2.68079;EPP=136.541;EPPR=259.244;GTI=0;HWE=-0;LEN=1;MEANALT=1;MQM=37;MQMR=37;NS=64;NUMALT=1;ODDS=0;PAIRED=0;PAIREDR=0;RO=118;RPP=136.541;RPPR=259.244;RUN=1;SAP=161.528;SRP=259.244;TYPE=ins;XAI=0;XAM=0.000652823;XAS=0.000652823;XRI=0;XRM=9.01551e-05;XRS=9.01551e-05;technology.Illumina=1;BVAR;SURRSEQ=GAAATAACACAATGGAATATAGTAGGGTTAACTTTT…	INTERGENIC(MODIFIER||||||||||1)	./.	./.	./.	./.	./.	./.	./.	./.	./.	./.	./.	./.	./.	./.	./.	./.	./.	./.	./.	./.	./.	./.	./.	./.	./.	./.	./.	./.	./.	./.	./.	./.	./.	./.	./.	./.
[truncated: 60 more columns]
