# Supplementary material for: The Pattern and Distribution of Induced Mutations in J. curcas Using Reduced Representation Sequencing
Source: Front Plant Sci. 2018 Apr 23;9:524. doi: 10.3389/fpls.2018.00524 (PMC5944264; doi:10.3389/fpls.2018.00524)
Supplement: TABLE S12 — Distribution of SNPs and InDels identified by ddGBS in each sample. [file Table_12.XLSX]

## Sheet: Supplementary_Table 12
Sample	homologous SNP for reference allele	homologus SNP for alternative allele	heterozygous SNP	InDel	N_a*	bp coverage > 20	mutation rate	N_a rate
PstI-MspI-A01	16	22	48	3	126	677744	0.010771	0.0185911
PstI-MspI-A02	33	21	60	9	92	781223	0.0115204	0.0117764
PstI-MspI-A03	42	19	57	4	93	665955	0.0120128	0.0139649
PstI-MspI-A04	4	4	19		188	136056	0.0169048	0.138178
PstI-MspI-A05	32	24	69	7	83	772499	0.012945	0.0107444
PstI-MspI-A06	57	19	68	4	67	806541	0.0112827	0.00830708
PstI-MspI-A07	36	18	71	10	80	779178	0.0127057	0.0102672
PstI-MspI-A08	24	17	33	4	137	651350	0.00829047	0.0210332
PstI-MspI-A09	11	17	45	2	140	553462	0.0115636	0.0252953
PstI-MspI-A10	7	5	15		188	325195	0.00615016	0.0578115
PstI-MspI-A11	32	18	31	3	131	684498	0.00759681	0.0191381
PstI-MspI-A12	46	20	76	7	66	909390	0.0113263	0.00725761
PstI-MspI-B01	38	17	35	4	121	655710	0.00854036	0.0184533
PstI-MspI-B02	28	19	52	3	113	678918	0.0108997	0.0166441
PstI-MspI-B03	34	15	30	5	131	684992	0.00729936	0.0191243
PstI-MspI-B04	35	21	41	3	115	628117	0.0103484	0.0183087
PstI-MspI-B05	50	18	57	7	83	760157	0.0107872	0.0109188
PstI-MspI-B06	67	22	67	7	52	844762	0.0113641	0.00615558
PstI-MspI-B07	53	20	56	8	78	783899	0.0107157	0.00995026
PstI-MspI-B08	50	18	67	9	71	851483	0.0110396	0.00833839
PstI-MspI-B09	22	15	30	4	144	611771	0.00800953	0.0235382
PstI-MspI-B10	42	22	57	11	83	762484	0.0118035	0.0108855
PstI-MspI-B11	40	16	87	13	59	863333	0.0134363	0.00683398
PstI-MspI-B12	21	14	37	4	139	612826	0.00897482	0.0226818
PstI-MspI-C01	45	19	50	5	96	726874	0.0101806	0.0132072
PstI-MspI-C02	35	15	45	2	118	663252	0.00934788	0.0177911
PstI-MspI-C03	52	21	53	5	84	733586	0.010769	0.0114506
PstI-MspI-C04	51	23	73	6	62	862417	0.0118272	0.0071891
PstI-MspI-C05	57	17	50	6	85	748980	0.00974659	0.0113488
PstI-MspI-C06	55	16	45	7	92	725049	0.00937868	0.0126888
PstI-MspI-C07	56	16	59	9	75	809331	0.0103789	0.00926691
PstI-MspI-C08	62	24	68	7	54	852046	0.0116191	0.00633769
PstI-MspI-C09	43	20	92	13	47	927834	0.0134722	0.00506556
PstI-MspI-C10	43	20	72	13	67	845749	0.012415	0.00792197
PstI-MspI-C11	38	18	45	7	107	761019	0.00919819	0.0140601
PstI-MspI-C12	38	19	66	7	85	847028	0.0108615	0.0100351
PstI-MspI-D01	25	17	39	4	130	639596	0.00938092	0.0203253
PstI-MspI-D02	39	21	60	7	88	715085	0.0123062	0.0123062
PstI-MspI-D03	51	17	66	8	73	806868	0.0112782	0.00904733
PstI-MspI-D04	50	26	91	10	38	906928	0.0140033	0.00418997
PstI-MspI-D05	27	14	24	4	146	593498	0.00707669	0.0245999
PstI-MspI-D06	49	18	51	8	89	756102	0.0101838	0.0117709
PstI-MspI-D07	50	16	31	4	114	637428	0.0080009	0.0178844
PstI-MspI-D08	27	16	35	3	134	640884	0.00842586	0.0209086
PstI-MspI-D09	42	20	64	6	83	831188	0.0108279	0.00998571
PstI-MspI-D10	19	13	29	3	151	598099	0.00752384	0.0252467
PstI-MspI-D11	36	15	48	5	111	743701	0.00914346	0.0149254
PstI-MspI-D12	36	18	50	4	107	696486	0.0103376	0.0153628
PstI-MspI-E01	28	17	54	5	111	709509	0.0107116	0.0156446
PstI-MspI-E02	17	14	31	3	150	587747	0.00816678	0.0255212
PstI-MspI-E03	47	18	65	5	80	844422	0.0104213	0.00947394
PstI-MspI-E04	48	23	69	9	66	803406	0.0125715	0.00821502
PstI-MspI-E05	50	18	48	3	96	683594	0.0100937	0.0140434
PstI-MspI-E06	65	18	83	6	43	918834	0.0116452	0.00467984
PstI-MspI-E07	44	22	64	10	75	780966	0.0122925	0.00960349
PstI-MspI-E08	49	22	83	13	48	897896	0.0131418	0.00534583
PstI-MspI-E09	51	21	101	13	29	926436	0.014572	0.00313028
PstI-MspI-E10	37	18	61	11	88	780966	0.0115242	0.0112681
PstI-MspI-E11	37	13	50	5	110	789336	0.00861484	0.0139358
PstI-MspI-E12	23	16	32	5	139	651359	0.00813683	0.02134
PstI-MspI-F01	44	18	64	6	83	783071	0.0112378	0.0105993
PstI-MspI-F02	26	21	45	2	121	691100	0.00983939	0.0175083
PstI-MspI-F03	27	20	55	3	110	695200	0.0112198	0.0158228
PstI-MspI-F04	51	24	76	8	56	854169	0.0126439	0.00655608
PstI-MspI-F05	59	25	64	5	62	816849	0.0115076	0.00759014
PstI-MspI-F06	61	18	71	5	60	828035	0.0113522	0.00724607
PstI-MspI-F07	39	16	41	7	112	757682	0.00844682	0.0147819
PstI-MspI-F08	45	16	57	10	87	780515	0.010634	0.0111465
PstI-MspI-F09	44	21	94	11	45	918113	0.0137238	0.00490136
PstI-MspI-F10	39	15	64	8	89	796680	0.0109203	0.0111714
PstI-MspI-F11	40	18	59	9	89	792951	0.0108456	0.0112239
PstI-MspI-F12	26	21	49	5	114	723412	0.0103675	0.0157587
PstI-MspI-G01	40	20	64	5	86	815894	0.0109083	0.0105406
PstI-MspI-G02	62	23	76	7	47	893395	0.0118649	0.00526083
PstI-MspI-G03	33	18	31	3	130	687623	0.00756228	0.0189057
PstI-MspI-G04	50	23	89	12	41	924201	0.013417	0.00443626
PstI-MspI-G05	37	21	43	3	111	645917	0.0103728	0.0171849
PstI-MspI-G06	65	21	84	9	36	958224	0.011897	0.00375695
PstI-MspI-G07	40	26	50	9	90	791402	0.0107404	0.0113722
PstI-MspI-G08	38	17	42	4	114	711585	0.00885347	0.0160206
PstI-MspI-G09	56	20	78	6	55	887333	0.0117205	0.00619835
PstI-MspI-G10	43	22	58	14	78	777743	0.0120863	0.010029
PstI-MspI-G11	42	19	74	12	68	857373	0.0122467	0.0079312
PstI-MspI-G12	25	15	29	2	144	592153	0.00776826	0.024318
PstI-MspI-H01	26	21	57	3	108	733274	0.0110463	0.0147285
PstI-MspI-H02	55	17	71	7	65	870441	0.010914	0.00746748
PstI-MspI-H03	48	21	81	7	58	941869	0.0115727	0.00615797
PstI-MspI-H04	71	21	81	6	36	943531	0.0114464	0.00381545
PstI-MspI-H05	54	18	70	6	67	804554	0.0116835	0.0083276
PstI-MspI-H06	29	23	57	3	103	721846	0.0114983	0.014269
PstI-MspI-H07	48	18	60	11	78	827020	0.0107615	0.00943145
PstI-MspI-H08	34	20	42	5	114	743282	0.00901408	0.0153374
PstI-MspI-H09	17	21	52	4	121	690983	0.0111435	0.0175113
PstI-MspI-H10	39	18	75	12	71	813193	0.0129121	0.00873101
PstI-MspI-H11	57	18	92	13	35	950131	0.0129456	0.0036837
PstI-MspI-H12	59	20	75	9	52	872291	0.0119226	0.00596131
