# Supplementary material for: The Pattern and Distribution of Induced Mutations in J. curcas Using Reduced Representation Sequencing
Source: Front Plant Sci. 2018 Apr 23;9:524. doi: 10.3389/fpls.2018.00524 (PMC5944264; doi:10.3389/fpls.2018.00524)
Supplement: TABLE S13 — Functional annotation of ddGBS variants in genic regions in three GO categories (BP, FM, CC). [file Table_13.XLSX]

## Sheet: Table 13_BP
BP	Mutation	Gene	Effect	Samples with homomoygous SNPs for alternative allele	Samples with heterozygous SNPs	Samples with InDels	Type
carbohydrate metabolic process	SNP (G/T)	Jcr4S01540.20	NON_SYNONYMOUS_CODING	-	PstI-MspI-B08, PstI-MspI-B11, PstI-MspI-C10, PstI-MspI-C12, PstI-MspI-E06, PstI-MspI-E11, PstI-MspI-F09, PstI-MspI-F10, PstI-MspI-G06, PstI-MspI-H11	-	BP
nucleosome assembly	SNP (T/G)	Jcr4S00169.110	NON_SYNONYMOUS_CODING	PstI-MspI-H06	PstI-MspI-A06, PstI-MspI-B06, PstI-MspI-C04, PstI-MspI-F01, PstI-MspI-F04, PstI-MspI-F05, PstI-MspI-G04, PstI-MspI-G08, PstI-MspI-G09, PstI-MspI-H03	-	BP
oxidation-reduction process	SNP (G/C)	Jcr4S00292.30	NON_SYNONYMOUS_CODING	-	PstI-MspI-A02, PstI-MspI-A03, PstI-MspI-A05, PstI-MspI-A06, PstI-MspI-A07, PstI-MspI-A09, PstI-MspI-A12, PstI-MspI-B02, PstI-MspI-B04, PstI-MspI-B05, PstI-MspI-B06, PstI-MspI-B07, PstI-MspI-B09, PstI-MspI-B11, PstI-MspI-C01, PstI-MspI-C03, PstI-MspI-C04, PstI-MspI-C08, PstI-MspI-C09, PstI-MspI-C11, PstI-MspI-C12, PstI-MspI-D01, PstI-MspI-D02, PstI-MspI-D03, PstI-MspI-D04, PstI-MspI-D06, PstI-MspI…	-	BP
oxidation-reduction process	SNP (T/A)	Jcr4S00292.30	NON_SYNONYMOUS_CODING	-	PstI-MspI-A01, PstI-MspI-A02, PstI-MspI-A03, PstI-MspI-A05, PstI-MspI-A06, PstI-MspI-A07, PstI-MspI-A08, PstI-MspI-A09, PstI-MspI-A12, PstI-MspI-B01, PstI-MspI-B02, PstI-MspI-B03, PstI-MspI-B04, PstI-MspI-B05, PstI-MspI-B06, PstI-MspI-B07, PstI-MspI-B08, PstI-MspI-B09, PstI-MspI-B10, PstI-MspI-B11, PstI-MspI-B12, PstI-MspI-C01, PstI-MspI-C02, PstI-MspI-C03, PstI-MspI-C04, PstI-MspI-C05, PstI-MspI…	-	BP
oxidation-reduction process	SNP (A/T)	Jcr4S00521.40	NON_SYNONYMOUS_CODING	PstI-MspI-A11, PstI-MspI-B01, PstI-MspI-B05, PstI-MspI-B07, PstI-MspI-B08, PstI-MspI-B10, PstI-MspI-B11, PstI-MspI-C06, PstI-MspI-C07, PstI-MspI-C08, PstI-MspI-C10, PstI-MspI-C11, PstI-MspI-C12, PstI-MspI-D02, PstI-MspI-D05, PstI-MspI-D06, PstI-MspI-D07, PstI-MspI-D08, PstI-MspI-D11, PstI-MspI-E03, PstI-MspI-E07, PstI-MspI-E08, PstI-MspI-E09, PstI-MspI-E10, PstI-MspI-E11, PstI-MspI-F07, PstI-MspI…	PstI-MspI-A01, PstI-MspI-A02, PstI-MspI-A03, PstI-MspI-A05, PstI-MspI-A06, PstI-MspI-A07, PstI-MspI-A08, PstI-MspI-A09, PstI-MspI-A12, PstI-MspI-B04, PstI-MspI-B06, PstI-MspI-B12, PstI-MspI-C01, PstI-MspI-C02, PstI-MspI-C03, PstI-MspI-C04, PstI-MspI-C09, PstI-MspI-D01, PstI-MspI-D04, PstI-MspI-D09, PstI-MspI-D12, PstI-MspI-E01, PstI-MspI-E02, PstI-MspI-E04, PstI-MspI-E05, PstI-MspI-E06, PstI-MspI…	-	BP
oxidation-reduction process	SNP (T/G)	Jcr4S02329.10	NON_SYNONYMOUS_CODING	-	PstI-MspI-A01, PstI-MspI-A02, PstI-MspI-A03, PstI-MspI-A05, PstI-MspI-A06, PstI-MspI-A07, PstI-MspI-A08, PstI-MspI-A11, PstI-MspI-A12, PstI-MspI-B01, PstI-MspI-B03, PstI-MspI-B04, PstI-MspI-B05, PstI-MspI-B06, PstI-MspI-B07, PstI-MspI-B09, PstI-MspI-B10, PstI-MspI-B11, PstI-MspI-B12, PstI-MspI-C02, PstI-MspI-C03, PstI-MspI-C04, PstI-MspI-C05, PstI-MspI-C06, PstI-MspI-C07, PstI-MspI-C08, PstI-MspI…	-	BP
oxidation-reduction process	SNP (G/C)	Jcr4S11371.10	NON_SYNONYMOUS_CODING	PstI-MspI-A01, PstI-MspI-A02, PstI-MspI-A03, PstI-MspI-A05, PstI-MspI-A08, PstI-MspI-A09, PstI-MspI-A11, PstI-MspI-B01, PstI-MspI-B02, PstI-MspI-B04, PstI-MspI-B05, PstI-MspI-B06, PstI-MspI-B09, PstI-MspI-B12, PstI-MspI-C01, PstI-MspI-C02, PstI-MspI-C03, PstI-MspI-C04, PstI-MspI-C05, PstI-MspI-C08, PstI-MspI-D01, PstI-MspI-D02, PstI-MspI-D05, PstI-MspI-D06, PstI-MspI-D07, PstI-MspI-D08, PstI-MspI…	PstI-MspI-A07, PstI-MspI-A12, PstI-MspI-B07, PstI-MspI-B08, PstI-MspI-B10, PstI-MspI-B11, PstI-MspI-C07, PstI-MspI-C09, PstI-MspI-C10, PstI-MspI-C11, PstI-MspI-C12, PstI-MspI-D04, PstI-MspI-D09, PstI-MspI-D11, PstI-MspI-E03, PstI-MspI-E07, PstI-MspI-E08, PstI-MspI-E09, PstI-MspI-E10, PstI-MspI-E11, PstI-MspI-F06, PstI-MspI-F08, PstI-MspI-F09, PstI-MspI-F10, PstI-MspI-F11, PstI-MspI-G01, PstI-MspI…	-	BP
oxidation-reduction process	SNP (G/C)	Jcr4S00060.110	NON_SYNONYMOUS_CODING	PstI-MspI-A01, PstI-MspI-A03, PstI-MspI-A05, PstI-MspI-A08, PstI-MspI-A09, PstI-MspI-A11, PstI-MspI-A12, PstI-MspI-B01, PstI-MspI-B02, PstI-MspI-B03, PstI-MspI-B04, PstI-MspI-B09, PstI-MspI-B10, PstI-MspI-B12, PstI-MspI-C01, PstI-MspI-C02, PstI-MspI-C03, PstI-MspI-C08, PstI-MspI-D01, PstI-MspI-D05, PstI-MspI-D07, PstI-MspI-D08, PstI-MspI-D09, PstI-MspI-D10, PstI-MspI-D12, PstI-MspI-E02, PstI-MspI…	PstI-MspI-A02, PstI-MspI-A07, PstI-MspI-B06, PstI-MspI-B07, PstI-MspI-B08, PstI-MspI-B11, PstI-MspI-C04, PstI-MspI-C07, PstI-MspI-C09, PstI-MspI-C10, PstI-MspI-C11, PstI-MspI-C12, PstI-MspI-D02, PstI-MspI-D03, PstI-MspI-D04, PstI-MspI-D06, PstI-MspI-D11, PstI-MspI-E01, PstI-MspI-E03, PstI-MspI-E06, PstI-MspI-E08, PstI-MspI-E09, PstI-MspI-E10, PstI-MspI-E11, PstI-MspI-F07, PstI-MspI-F08, PstI-MspI…	-	BP
oxidation-reduction process	SNP (C/G)	Jcr4S00060.110	NON_SYNONYMOUS_CODING	-	PstI-MspI-A01, PstI-MspI-A02, PstI-MspI-A03, PstI-MspI-A05, PstI-MspI-A06, PstI-MspI-A07, PstI-MspI-A08, PstI-MspI-A09, PstI-MspI-A11, PstI-MspI-A12, PstI-MspI-B01, PstI-MspI-B02, PstI-MspI-B03, PstI-MspI-B04, PstI-MspI-B05, PstI-MspI-B06, PstI-MspI-B07, PstI-MspI-B08, PstI-MspI-B09, PstI-MspI-B10, PstI-MspI-B11, PstI-MspI-B12, PstI-MspI-C01, PstI-MspI-C02, PstI-MspI-C03, PstI-MspI-C04, PstI-MspI…	-	BP
oxidation-reduction process	SNP (A/G)	Jcr4S00060.110	NON_SYNONYMOUS_CODING	-	PstI-MspI-A01, PstI-MspI-A02, PstI-MspI-A03, PstI-MspI-A05, PstI-MspI-A06, PstI-MspI-A07, PstI-MspI-A08, PstI-MspI-A09, PstI-MspI-A11, PstI-MspI-A12, PstI-MspI-B01, PstI-MspI-B02, PstI-MspI-B03, PstI-MspI-B04, PstI-MspI-B05, PstI-MspI-B06, PstI-MspI-B07, PstI-MspI-B08, PstI-MspI-B09, PstI-MspI-B10, PstI-MspI-B11, PstI-MspI-B12, PstI-MspI-C01, PstI-MspI-C02, PstI-MspI-C03, PstI-MspI-C04, PstI-MspI…	-	BP
oxidation-reduction process	SNP (A/T)	Jcr4S00060.110	NON_SYNONYMOUS_CODING	-	PstI-MspI-A01, PstI-MspI-A02, PstI-MspI-A03, PstI-MspI-A05, PstI-MspI-A06, PstI-MspI-A07, PstI-MspI-A08, PstI-MspI-A09, PstI-MspI-A11, PstI-MspI-A12, PstI-MspI-B01, PstI-MspI-B02, PstI-MspI-B03, PstI-MspI-B04, PstI-MspI-B05, PstI-MspI-B06, PstI-MspI-B07, PstI-MspI-B08, PstI-MspI-B09, PstI-MspI-B10, PstI-MspI-B11, PstI-MspI-B12, PstI-MspI-C01, PstI-MspI-C02, PstI-MspI-C03, PstI-MspI-C04, PstI-MspI…	-	BP
oxidation-reduction process	SNP (A/C)	Jcr4S01007.20	NON_SYNONYMOUS_CODING	-	PstI-MspI-A01, PstI-MspI-A02, PstI-MspI-A03, PstI-MspI-A05, PstI-MspI-A06, PstI-MspI-A07, PstI-MspI-A08, PstI-MspI-A11, PstI-MspI-A12, PstI-MspI-B01, PstI-MspI-B02, PstI-MspI-B03, PstI-MspI-B04, PstI-MspI-B05, PstI-MspI-B06, PstI-MspI-B07, PstI-MspI-B08, PstI-MspI-B09, PstI-MspI-B10, PstI-MspI-B11, PstI-MspI-B12, PstI-MspI-C01, PstI-MspI-C02, PstI-MspI-C03, PstI-MspI-C04, PstI-MspI-C05, PstI-MspI…	-	BP
oxidation-reduction process	SNP (G/T)	Jcr4S03126.20	NON_SYNONYMOUS_CODING	PstI-MspI-F04	PstI-MspI-C09, PstI-MspI-D09, PstI-MspI-H03	-	BP
protein phosphorylation	SNP (G/A)	Jcr4S02062.10	NON_SYNONYMOUS_CODING	PstI-MspI-G05	PstI-MspI-A02, PstI-MspI-A03, PstI-MspI-A05, PstI-MspI-A06, PstI-MspI-A07, PstI-MspI-A08, PstI-MspI-A11, PstI-MspI-A12, PstI-MspI-B01, PstI-MspI-B02, PstI-MspI-B03, PstI-MspI-B04, PstI-MspI-B05, PstI-MspI-B06, PstI-MspI-B07, PstI-MspI-B08, PstI-MspI-B09, PstI-MspI-B10, PstI-MspI-B11, PstI-MspI-B12, PstI-MspI-C01, PstI-MspI-C02, PstI-MspI-C03, PstI-MspI-C04, PstI-MspI-C05, PstI-MspI-C06, PstI-MspI…	-	BP
protein phosphorylation	SNP (G/T)	Jcr4S02062.10	NON_SYNONYMOUS_CODING	PstI-MspI-G05	PstI-MspI-A02, PstI-MspI-A03, PstI-MspI-A05, PstI-MspI-A06, PstI-MspI-A07, PstI-MspI-A08, PstI-MspI-A11, PstI-MspI-A12, PstI-MspI-B01, PstI-MspI-B02, PstI-MspI-B03, PstI-MspI-B04, PstI-MspI-B05, PstI-MspI-B06, PstI-MspI-B07, PstI-MspI-B08, PstI-MspI-B09, PstI-MspI-B10, PstI-MspI-B11, PstI-MspI-B12, PstI-MspI-C01, PstI-MspI-C02, PstI-MspI-C03, PstI-MspI-C04, PstI-MspI-C05, PstI-MspI-C06, PstI-MspI…	-	BP
protein phosphorylation	SNP (A/G)	Jcr4S02465.40	NON_SYNONYMOUS_CODING	-	PstI-MspI-A12, PstI-MspI-C06, PstI-MspI-C07, PstI-MspI-C11, PstI-MspI-D03, PstI-MspI-D06, PstI-MspI-E03, PstI-MspI-E08, PstI-MspI-E09, PstI-MspI-E10, PstI-MspI-E11, PstI-MspI-G04, PstI-MspI-G09, PstI-MspI-G11, PstI-MspI-H03, PstI-MspI-H07	-	BP
protein phosphorylation	SNP (G/T)	Jcr4S00396.60	NON_SYNONYMOUS_CODING	-	PstI-MspI-A01, PstI-MspI-A02, PstI-MspI-A03, PstI-MspI-A04, PstI-MspI-A05, PstI-MspI-A06, PstI-MspI-A07, PstI-MspI-A09, PstI-MspI-A10, PstI-MspI-A12, PstI-MspI-B02, PstI-MspI-B06, PstI-MspI-C01, PstI-MspI-C02, PstI-MspI-C03, PstI-MspI-C04, PstI-MspI-C05, PstI-MspI-C09, PstI-MspI-D01, PstI-MspI-D02, PstI-MspI-D03, PstI-MspI-D04, PstI-MspI-D09, PstI-MspI-E01, PstI-MspI-E03, PstI-MspI-E05, PstI-MspI…	-	BP
protein phosphorylation	SNP (A/G)	Jcr4S00941.10	NON_SYNONYMOUS_CODING	-	PstI-MspI-A02, PstI-MspI-A06, PstI-MspI-A12, PstI-MspI-B06, PstI-MspI-B08, PstI-MspI-B10, PstI-MspI-B11, PstI-MspI-C05, PstI-MspI-C06, PstI-MspI-C07, PstI-MspI-C08, PstI-MspI-C09, PstI-MspI-C10, PstI-MspI-C11, PstI-MspI-C12, PstI-MspI-D02, PstI-MspI-D03, PstI-MspI-D04, PstI-MspI-D06, PstI-MspI-D09, PstI-MspI-D11, PstI-MspI-E03, PstI-MspI-E04, PstI-MspI-E06, PstI-MspI-E07, PstI-MspI-E08, PstI-MspI…	-	BP
protein phosphorylation	SNP (A/G)	Jcr4S00941.10	NON_SYNONYMOUS_CODING	-	PstI-MspI-B07, PstI-MspI-C04, PstI-MspI-C10, PstI-MspI-C12, PstI-MspI-D11, PstI-MspI-E07, PstI-MspI-E10, PstI-MspI-F09, PstI-MspI-F11, PstI-MspI-G06, PstI-MspI-G07, PstI-MspI-H02, PstI-MspI-H04	-	BP
protein phosphorylation	SNP (A/G)	Jcr4S01976.10	NON_SYNONYMOUS_CODING	-	PstI-MspI-E09, PstI-MspI-G02, PstI-MspI-H04	-	BP
protein phosphorylation, recognition of pollen	SNP (A/G)	Jcr4S02691.10	NON_SYNONYMOUS_CODING	-	PstI-MspI-A01, PstI-MspI-A03, PstI-MspI-A04, PstI-MspI-A05, PstI-MspI-A06, PstI-MspI-A07, PstI-MspI-A09, PstI-MspI-A12, PstI-MspI-B02, PstI-MspI-B04, PstI-MspI-B05, PstI-MspI-B06, PstI-MspI-C03, PstI-MspI-C04, PstI-MspI-C05, PstI-MspI-C08, PstI-MspI-C09, PstI-MspI-C12, PstI-MspI-D03, PstI-MspI-D04, PstI-MspI-D09, PstI-MspI-D12, PstI-MspI-E01, PstI-MspI-E03, PstI-MspI-E04, PstI-MspI-E06, PstI-MspI…	-	BP
tRNA methylation, rRNA base methylation	SNP (C/T)	Jcr4S02239.70	NON_SYNONYMOUS_CODING	-	PstI-MspI-A01, PstI-MspI-A02, PstI-MspI-A03, PstI-MspI-A05, PstI-MspI-A06, PstI-MspI-A07, PstI-MspI-A08, PstI-MspI-A09, PstI-MspI-A11, PstI-MspI-A12, PstI-MspI-B01, PstI-MspI-B02, PstI-MspI-B03, PstI-MspI-B04, PstI-MspI-B05, PstI-MspI-B06, PstI-MspI-B07, PstI-MspI-B08, PstI-MspI-B09, PstI-MspI-B10, PstI-MspI-B11, PstI-MspI-B12, PstI-MspI-C01, PstI-MspI-C02, PstI-MspI-C03, PstI-MspI-C04, PstI-MspI…	-	BP

## Sheet: Table_13_MF
MF	Mutation	Gene	Effect	Samples with homomoygous SNPs for alternative allele	Samples with heterozygous SNPs	Samples with InDels	Type
ADP binding	SNP (C/A)	Jcr4S01438.10	NON_SYNONYMOUS_CODING	-	PstI-MspI-B07, PstI-MspI-B08, PstI-MspI-B11, PstI-MspI-C07, PstI-MspI-C08, PstI-MspI-C09, PstI-MspI-C10, PstI-MspI-E06, PstI-MspI-E08, PstI-MspI-E09, PstI-MspI-F09, PstI-MspI-F10, PstI-MspI-F11, PstI-MspI-G06, PstI-MspI-H04, PstI-MspI-H11	-	MF
ADP binding	SNP (C/T)	Jcr4S01438.10	NON_SYNONYMOUS_CODING	-	PstI-MspI-B08, PstI-MspI-B11, PstI-MspI-C08, PstI-MspI-C09, PstI-MspI-C12, PstI-MspI-E08, PstI-MspI-E09, PstI-MspI-E11, PstI-MspI-F08, PstI-MspI-F09, PstI-MspI-F10, PstI-MspI-H11	-	MF
ADP binding	SNP (C/A)	Jcr4S01438.10	NON_SYNONYMOUS_CODING	-	PstI-MspI-B07, PstI-MspI-B08, PstI-MspI-B11, PstI-MspI-C07, PstI-MspI-C08, PstI-MspI-C09, PstI-MspI-C10, PstI-MspI-E06, PstI-MspI-E08, PstI-MspI-E09, PstI-MspI-F09, PstI-MspI-F10, PstI-MspI-F11, PstI-MspI-G06, PstI-MspI-H04, PstI-MspI-H11	-	MF
ADP binding	SNP (A/G)	Jcr4S01438.10	NON_SYNONYMOUS_CODING	-	PstI-MspI-B08, PstI-MspI-B11, PstI-MspI-C08, PstI-MspI-C09, PstI-MspI-C12, PstI-MspI-E08, PstI-MspI-E09, PstI-MspI-E11, PstI-MspI-F08, PstI-MspI-F09, PstI-MspI-F10, PstI-MspI-H11	-	MF
ATP binding, protein kinase activity	SNP (G/A)	Jcr4S02062.10	NON_SYNONYMOUS_CODING	PstI-MspI-G05	PstI-MspI-A02, PstI-MspI-A03, PstI-MspI-A05, PstI-MspI-A06, PstI-MspI-A07, PstI-MspI-A08, PstI-MspI-A11, PstI-MspI-A12, PstI-MspI-B01, PstI-MspI-B02, PstI-MspI-B03, PstI-MspI-B04, PstI-MspI-B05, PstI-MspI-B06, PstI-MspI-B07, PstI-MspI-B08, PstI-MspI-B09, PstI-MspI-B10, PstI-MspI-B11, PstI-MspI-B12, PstI-MspI-C01, PstI-MspI-C02, PstI-MspI-C03, PstI-MspI-C04, PstI-MspI-C05, PstI-MspI-C06, PstI-MspI…	-	MF
ATP binding, protein kinase activity	SNP (G/T)	Jcr4S02062.10	NON_SYNONYMOUS_CODING	PstI-MspI-G05	PstI-MspI-A02, PstI-MspI-A03, PstI-MspI-A05, PstI-MspI-A06, PstI-MspI-A07, PstI-MspI-A08, PstI-MspI-A11, PstI-MspI-A12, PstI-MspI-B01, PstI-MspI-B02, PstI-MspI-B03, PstI-MspI-B04, PstI-MspI-B05, PstI-MspI-B06, PstI-MspI-B07, PstI-MspI-B08, PstI-MspI-B09, PstI-MspI-B10, PstI-MspI-B11, PstI-MspI-B12, PstI-MspI-C01, PstI-MspI-C02, PstI-MspI-C03, PstI-MspI-C04, PstI-MspI-C05, PstI-MspI-C06, PstI-MspI…	-	MF
ATP binding, protein serine/threonine kinase activity, protein binding	SNP (A/G)	Jcr4S02691.10	NON_SYNONYMOUS_CODING	-	PstI-MspI-A01, PstI-MspI-A03, PstI-MspI-A04, PstI-MspI-A05, PstI-MspI-A06, PstI-MspI-A07, PstI-MspI-A09, PstI-MspI-A12, PstI-MspI-B02, PstI-MspI-B04, PstI-MspI-B05, PstI-MspI-B06, PstI-MspI-C03, PstI-MspI-C04, PstI-MspI-C05, PstI-MspI-C08, PstI-MspI-C09, PstI-MspI-C12, PstI-MspI-D03, PstI-MspI-D04, PstI-MspI-D09, PstI-MspI-D12, PstI-MspI-E01, PstI-MspI-E03, PstI-MspI-E04, PstI-MspI-E06, PstI-MspI…	-	MF
DNA binding, chromatin binding	SNP (T/G)	Jcr4S00169.110	NON_SYNONYMOUS_CODING	PstI-MspI-H06	PstI-MspI-A06, PstI-MspI-B06, PstI-MspI-C04, PstI-MspI-F01, PstI-MspI-F04, PstI-MspI-F05, PstI-MspI-G04, PstI-MspI-G08, PstI-MspI-G09, PstI-MspI-H03	-	MF
RNA methyltransferase activity, iron-sulfur cluster binding	SNP (C/T)	Jcr4S02239.70	NON_SYNONYMOUS_CODING	-	PstI-MspI-A01, PstI-MspI-A02, PstI-MspI-A03, PstI-MspI-A05, PstI-MspI-A06, PstI-MspI-A07, PstI-MspI-A08, PstI-MspI-A09, PstI-MspI-A11, PstI-MspI-A12, PstI-MspI-B01, PstI-MspI-B02, PstI-MspI-B03, PstI-MspI-B04, PstI-MspI-B05, PstI-MspI-B06, PstI-MspI-B07, PstI-MspI-B08, PstI-MspI-B09, PstI-MspI-B10, PstI-MspI-B11, PstI-MspI-B12, PstI-MspI-C01, PstI-MspI-C02, PstI-MspI-C03, PstI-MspI-C04, PstI-MspI…	-	MF
flavin adenine dinucleotide binding, squalene monooxygenase activity	SNP (G/T)	Jcr4S03126.20	NON_SYNONYMOUS_CODING	PstI-MspI-F04	PstI-MspI-C09, PstI-MspI-D09, PstI-MspI-H03	-	MF
hydrolase activity	SNP (C/A)	Jcr4S00886.10	NON_SYNONYMOUS_CODING	-	PstI-MspI-A01, PstI-MspI-A02, PstI-MspI-A03, PstI-MspI-A05, PstI-MspI-A06, PstI-MspI-A07, PstI-MspI-A08, PstI-MspI-A09, PstI-MspI-A10, PstI-MspI-A11, PstI-MspI-A12, PstI-MspI-B01, PstI-MspI-B02, PstI-MspI-B03, PstI-MspI-B04, PstI-MspI-B06, PstI-MspI-B07, PstI-MspI-B08, PstI-MspI-B09, PstI-MspI-B10, PstI-MspI-B11, PstI-MspI-B12, PstI-MspI-C01, PstI-MspI-C03, PstI-MspI-C04, PstI-MspI-C05, PstI-MspI…	-	MF
hydrolase activity, hydrolyzing O-glycosyl compounds, carbohydrate binding	SNP (G/T)	Jcr4S01540.20	NON_SYNONYMOUS_CODING	-	PstI-MspI-B08, PstI-MspI-B11, PstI-MspI-C10, PstI-MspI-C12, PstI-MspI-E06, PstI-MspI-E11, PstI-MspI-F09, PstI-MspI-F10, PstI-MspI-G06, PstI-MspI-H11	-	MF
iron ion binding, oxidoreductase activity, acting on paired donors, with incorporation or reduction of molecular oxygen, heme binding	SNP (G/C)	Jcr4S00292.30	NON_SYNONYMOUS_CODING	-	PstI-MspI-A02, PstI-MspI-A03, PstI-MspI-A05, PstI-MspI-A06, PstI-MspI-A07, PstI-MspI-A09, PstI-MspI-A12, PstI-MspI-B02, PstI-MspI-B04, PstI-MspI-B05, PstI-MspI-B06, PstI-MspI-B07, PstI-MspI-B09, PstI-MspI-B11, PstI-MspI-C01, PstI-MspI-C03, PstI-MspI-C04, PstI-MspI-C08, PstI-MspI-C09, PstI-MspI-C11, PstI-MspI-C12, PstI-MspI-D01, PstI-MspI-D02, PstI-MspI-D03, PstI-MspI-D04, PstI-MspI-D06, PstI-MspI…	-	MF
iron ion binding, oxidoreductase activity, acting on paired donors, with incorporation or reduction of molecular oxygen, heme binding	SNP (T/A)	Jcr4S00292.30	NON_SYNONYMOUS_CODING	-	PstI-MspI-A01, PstI-MspI-A02, PstI-MspI-A03, PstI-MspI-A05, PstI-MspI-A06, PstI-MspI-A07, PstI-MspI-A08, PstI-MspI-A09, PstI-MspI-A12, PstI-MspI-B01, PstI-MspI-B02, PstI-MspI-B03, PstI-MspI-B04, PstI-MspI-B05, PstI-MspI-B06, PstI-MspI-B07, PstI-MspI-B08, PstI-MspI-B09, PstI-MspI-B10, PstI-MspI-B11, PstI-MspI-B12, PstI-MspI-C01, PstI-MspI-C02, PstI-MspI-C03, PstI-MspI-C04, PstI-MspI-C05, PstI-MspI…	-	MF
iron ion binding, oxidoreductase activity, acting on paired donors, with incorporation or reduction of molecular oxygen, heme binding	SNP (T/G)	Jcr4S02329.10	NON_SYNONYMOUS_CODING	-	PstI-MspI-A01, PstI-MspI-A02, PstI-MspI-A03, PstI-MspI-A05, PstI-MspI-A06, PstI-MspI-A07, PstI-MspI-A08, PstI-MspI-A11, PstI-MspI-A12, PstI-MspI-B01, PstI-MspI-B03, PstI-MspI-B04, PstI-MspI-B05, PstI-MspI-B06, PstI-MspI-B07, PstI-MspI-B09, PstI-MspI-B10, PstI-MspI-B11, PstI-MspI-B12, PstI-MspI-C02, PstI-MspI-C03, PstI-MspI-C04, PstI-MspI-C05, PstI-MspI-C06, PstI-MspI-C07, PstI-MspI-C08, PstI-MspI…	-	MF
iron ion binding, oxidoreductase activity, acting on paired donors, with incorporation or reduction of molecular oxygen, heme binding	SNP (G/C)	Jcr4S11371.10	NON_SYNONYMOUS_CODING	PstI-MspI-A01, PstI-MspI-A02, PstI-MspI-A03, PstI-MspI-A05, PstI-MspI-A08, PstI-MspI-A09, PstI-MspI-A11, PstI-MspI-B01, PstI-MspI-B02, PstI-MspI-B04, PstI-MspI-B05, PstI-MspI-B06, PstI-MspI-B09, PstI-MspI-B12, PstI-MspI-C01, PstI-MspI-C02, PstI-MspI-C03, PstI-MspI-C04, PstI-MspI-C05, PstI-MspI-C08, PstI-MspI-D01, PstI-MspI-D02, PstI-MspI-D05, PstI-MspI-D06, PstI-MspI-D07, PstI-MspI-D08, PstI-MspI…	PstI-MspI-A07, PstI-MspI-A12, PstI-MspI-B07, PstI-MspI-B08, PstI-MspI-B10, PstI-MspI-B11, PstI-MspI-C07, PstI-MspI-C09, PstI-MspI-C10, PstI-MspI-C11, PstI-MspI-C12, PstI-MspI-D04, PstI-MspI-D09, PstI-MspI-D11, PstI-MspI-E03, PstI-MspI-E07, PstI-MspI-E08, PstI-MspI-E09, PstI-MspI-E10, PstI-MspI-E11, PstI-MspI-F06, PstI-MspI-F08, PstI-MspI-F09, PstI-MspI-F10, PstI-MspI-F11, PstI-MspI-G01, PstI-MspI…	-	MF
nucleic acid binding, ribonuclease H activity	SNP (A/G)	Jcr4S03035.30	NON_SYNONYMOUS_CODING	-	PstI-MspI-A02, PstI-MspI-A08, PstI-MspI-A09, PstI-MspI-A10, PstI-MspI-B01, PstI-MspI-B05, PstI-MspI-B06, PstI-MspI-B07, PstI-MspI-B11, PstI-MspI-B12, PstI-MspI-C01, PstI-MspI-C02, PstI-MspI-C04, PstI-MspI-C06, PstI-MspI-C07, PstI-MspI-C09, PstI-MspI-C11, PstI-MspI-C12, PstI-MspI-D03, PstI-MspI-D05, PstI-MspI-D06, PstI-MspI-D08, PstI-MspI-D09, PstI-MspI-E01, PstI-MspI-E02, PstI-MspI-E03, PstI-MspI…	-	MF
nucleotide binding, metal ion binding	SNP (G/T)	Jcr4S01226.10	NON_SYNONYMOUS_CODING	-	PstI-MspI-A01, PstI-MspI-A03, PstI-MspI-A04, PstI-MspI-A05, PstI-MspI-A06, PstI-MspI-A09, PstI-MspI-A10, PstI-MspI-A12, PstI-MspI-C01, PstI-MspI-C03, PstI-MspI-C04, PstI-MspI-C05, PstI-MspI-C09, PstI-MspI-D04, PstI-MspI-D09, PstI-MspI-D12, PstI-MspI-E06, PstI-MspI-E09, PstI-MspI-F01, PstI-MspI-F04, PstI-MspI-F05, PstI-MspI-F06, PstI-MspI-G01, PstI-MspI-G02, PstI-MspI-G06, PstI-MspI-G09, PstI-MspI…	-	MF
oxidoreductase activity, acting on paired donors, with incorporation or reduction of molecular oxygen, 2-oxoglutarate as one donor, and incorporation of one atom each of oxygen into both donors	SNP (A/C)	Jcr4S01007.20	NON_SYNONYMOUS_CODING	-	PstI-MspI-A01, PstI-MspI-A02, PstI-MspI-A03, PstI-MspI-A05, PstI-MspI-A06, PstI-MspI-A07, PstI-MspI-A08, PstI-MspI-A11, PstI-MspI-A12, PstI-MspI-B01, PstI-MspI-B02, PstI-MspI-B03, PstI-MspI-B04, PstI-MspI-B05, PstI-MspI-B06, PstI-MspI-B07, PstI-MspI-B08, PstI-MspI-B09, PstI-MspI-B10, PstI-MspI-B11, PstI-MspI-B12, PstI-MspI-C01, PstI-MspI-C02, PstI-MspI-C03, PstI-MspI-C04, PstI-MspI-C05, PstI-MspI…	-	MF
oxidoreductase activity, acting on paired donors, with incorporation or reduction of molecular oxygen, heme binding, iron ion binding	SNP (A/T)	Jcr4S00521.40	NON_SYNONYMOUS_CODING	PstI-MspI-A11, PstI-MspI-B01, PstI-MspI-B05, PstI-MspI-B07, PstI-MspI-B08, PstI-MspI-B10, PstI-MspI-B11, PstI-MspI-C06, PstI-MspI-C07, PstI-MspI-C08, PstI-MspI-C10, PstI-MspI-C11, PstI-MspI-C12, PstI-MspI-D02, PstI-MspI-D05, PstI-MspI-D06, PstI-MspI-D07, PstI-MspI-D08, PstI-MspI-D11, PstI-MspI-E03, PstI-MspI-E07, PstI-MspI-E08, PstI-MspI-E09, PstI-MspI-E10, PstI-MspI-E11, PstI-MspI-F07, PstI-MspI…	PstI-MspI-A01, PstI-MspI-A02, PstI-MspI-A03, PstI-MspI-A05, PstI-MspI-A06, PstI-MspI-A07, PstI-MspI-A08, PstI-MspI-A09, PstI-MspI-A12, PstI-MspI-B04, PstI-MspI-B06, PstI-MspI-B12, PstI-MspI-C01, PstI-MspI-C02, PstI-MspI-C03, PstI-MspI-C04, PstI-MspI-C09, PstI-MspI-D01, PstI-MspI-D04, PstI-MspI-D09, PstI-MspI-D12, PstI-MspI-E01, PstI-MspI-E02, PstI-MspI-E04, PstI-MspI-E05, PstI-MspI-E06, PstI-MspI…	-	MF
oxidoreductase activity, acting on paired donors, with incorporation or reduction of molecular oxygen, iron ion binding, heme binding	SNP (G/C)	Jcr4S00060.110	NON_SYNONYMOUS_CODING	PstI-MspI-A01, PstI-MspI-A03, PstI-MspI-A05, PstI-MspI-A08, PstI-MspI-A09, PstI-MspI-A11, PstI-MspI-A12, PstI-MspI-B01, PstI-MspI-B02, PstI-MspI-B03, PstI-MspI-B04, PstI-MspI-B09, PstI-MspI-B10, PstI-MspI-B12, PstI-MspI-C01, PstI-MspI-C02, PstI-MspI-C03, PstI-MspI-C08, PstI-MspI-D01, PstI-MspI-D05, PstI-MspI-D07, PstI-MspI-D08, PstI-MspI-D09, PstI-MspI-D10, PstI-MspI-D12, PstI-MspI-E02, PstI-MspI…	PstI-MspI-A02, PstI-MspI-A07, PstI-MspI-B06, PstI-MspI-B07, PstI-MspI-B08, PstI-MspI-B11, PstI-MspI-C04, PstI-MspI-C07, PstI-MspI-C09, PstI-MspI-C10, PstI-MspI-C11, PstI-MspI-C12, PstI-MspI-D02, PstI-MspI-D03, PstI-MspI-D04, PstI-MspI-D06, PstI-MspI-D11, PstI-MspI-E01, PstI-MspI-E03, PstI-MspI-E06, PstI-MspI-E08, PstI-MspI-E09, PstI-MspI-E10, PstI-MspI-E11, PstI-MspI-F07, PstI-MspI-F08, PstI-MspI…	-	MF
oxidoreductase activity, acting on paired donors, with incorporation or reduction of molecular oxygen, iron ion binding, heme binding	SNP (C/G)	Jcr4S00060.110	NON_SYNONYMOUS_CODING	-	PstI-MspI-A01, PstI-MspI-A02, PstI-MspI-A03, PstI-MspI-A05, PstI-MspI-A06, PstI-MspI-A07, PstI-MspI-A08, PstI-MspI-A09, PstI-MspI-A11, PstI-MspI-A12, PstI-MspI-B01, PstI-MspI-B02, PstI-MspI-B03, PstI-MspI-B04, PstI-MspI-B05, PstI-MspI-B06, PstI-MspI-B07, PstI-MspI-B08, PstI-MspI-B09, PstI-MspI-B10, PstI-MspI-B11, PstI-MspI-B12, PstI-MspI-C01, PstI-MspI-C02, PstI-MspI-C03, PstI-MspI-C04, PstI-MspI…	-	MF
oxidoreductase activity, acting on paired donors, with incorporation or reduction of molecular oxygen, iron ion binding, heme binding	SNP (A/G)	Jcr4S00060.110	NON_SYNONYMOUS_CODING	-	PstI-MspI-A01, PstI-MspI-A02, PstI-MspI-A03, PstI-MspI-A05, PstI-MspI-A06, PstI-MspI-A07, PstI-MspI-A08, PstI-MspI-A09, PstI-MspI-A11, PstI-MspI-A12, PstI-MspI-B01, PstI-MspI-B02, PstI-MspI-B03, PstI-MspI-B04, PstI-MspI-B05, PstI-MspI-B06, PstI-MspI-B07, PstI-MspI-B08, PstI-MspI-B09, PstI-MspI-B10, PstI-MspI-B11, PstI-MspI-B12, PstI-MspI-C01, PstI-MspI-C02, PstI-MspI-C03, PstI-MspI-C04, PstI-MspI…	-	MF
oxidoreductase activity, acting on paired donors, with incorporation or reduction of molecular oxygen, iron ion binding, heme binding	SNP (A/T)	Jcr4S00060.110	NON_SYNONYMOUS_CODING	-	PstI-MspI-A01, PstI-MspI-A02, PstI-MspI-A03, PstI-MspI-A05, PstI-MspI-A06, PstI-MspI-A07, PstI-MspI-A08, PstI-MspI-A09, PstI-MspI-A11, PstI-MspI-A12, PstI-MspI-B01, PstI-MspI-B02, PstI-MspI-B03, PstI-MspI-B04, PstI-MspI-B05, PstI-MspI-B06, PstI-MspI-B07, PstI-MspI-B08, PstI-MspI-B09, PstI-MspI-B10, PstI-MspI-B11, PstI-MspI-B12, PstI-MspI-C01, PstI-MspI-C02, PstI-MspI-C03, PstI-MspI-C04, PstI-MspI…	-	MF
polysaccharide binding	SNP (A/G)	Jcr4S01259.10	NON_SYNONYMOUS_CODING	-	PstI-MspI-A06, PstI-MspI-G02, PstI-MspI-H09	-	MF
polysaccharide binding	SNP (A/G)	Jcr4S08101.10	NON_SYNONYMOUS_CODING	-	PstI-MspI-H01, PstI-MspI-H04, PstI-MspI-H06, PstI-MspI-H09	-	MF
protein binding	SNP (T/C)	Jcr4S00475.10	NON_SYNONYMOUS_CODING	PstI-MspI-B01	PstI-MspI-A01, PstI-MspI-A02, PstI-MspI-A03, PstI-MspI-A05, PstI-MspI-A06, PstI-MspI-A07, PstI-MspI-A08, PstI-MspI-A09, PstI-MspI-A10, PstI-MspI-A11, PstI-MspI-A12, PstI-MspI-B02, PstI-MspI-B04, PstI-MspI-B05, PstI-MspI-B06, PstI-MspI-B09, PstI-MspI-B10, PstI-MspI-B11, PstI-MspI-B12, PstI-MspI-C01, PstI-MspI-C02, PstI-MspI-C03, PstI-MspI-C04, PstI-MspI-C05, PstI-MspI-C07, PstI-MspI-C08, PstI-MspI…	-	MF
protein binding	SNP (G/A)	Jcr4S02333.20	NON_SYNONYMOUS_CODING	-	PstI-MspI-A07, PstI-MspI-A12, PstI-MspI-B02, PstI-MspI-B04, PstI-MspI-B08, PstI-MspI-B09, PstI-MspI-B10, PstI-MspI-C03, PstI-MspI-C08, PstI-MspI-C10, PstI-MspI-D02, PstI-MspI-D04, PstI-MspI-D07, PstI-MspI-D10, PstI-MspI-D11, PstI-MspI-D12, PstI-MspI-E05, PstI-MspI-E07, PstI-MspI-E09, PstI-MspI-E10, PstI-MspI-F06, PstI-MspI-F12, PstI-MspI-G01, PstI-MspI-G02, PstI-MspI-G05, PstI-MspI-G06, PstI-MspI…	-	MF
protein binding	SNP (A/G)	Jcr4S09777.20	STOP_LOST	-	PstI-MspI-A03, PstI-MspI-A05, PstI-MspI-A06, PstI-MspI-A07, PstI-MspI-A12, PstI-MspI-B06, PstI-MspI-B12, PstI-MspI-C03, PstI-MspI-C04, PstI-MspI-C09, PstI-MspI-D03, PstI-MspI-D04, PstI-MspI-E04, PstI-MspI-E06, PstI-MspI-F01, PstI-MspI-F04, PstI-MspI-G04, PstI-MspI-G05, PstI-MspI-G06, PstI-MspI-G09, PstI-MspI-H01, PstI-MspI-H03, PstI-MspI-H04, PstI-MspI-H05, PstI-MspI-H06, PstI-MspI-H09	-	MF
protein binding, ADP binding	SNP (C/A)	Jcr4S05234.10	NON_SYNONYMOUS_CODING	PstI-MspI-A01, PstI-MspI-A02, PstI-MspI-A03, PstI-MspI-A05, PstI-MspI-A06, PstI-MspI-A07, PstI-MspI-A11, PstI-MspI-A12, PstI-MspI-B02, PstI-MspI-B04, PstI-MspI-B06, PstI-MspI-B07, PstI-MspI-B10, PstI-MspI-B11, PstI-MspI-C01, PstI-MspI-C03, PstI-MspI-C04, PstI-MspI-C07, PstI-MspI-C08, PstI-MspI-C09, PstI-MspI-C10, PstI-MspI-C12, PstI-MspI-D02, PstI-MspI-D03, PstI-MspI-D04, PstI-MspI-D06, PstI-MspI…	-	-	MF
protein binding, ATP binding, protein kinase activity, calcium ion binding, polysaccharide binding	SNP (G/T)	Jcr4S00396.60	NON_SYNONYMOUS_CODING	-	PstI-MspI-A01, PstI-MspI-A02, PstI-MspI-A03, PstI-MspI-A04, PstI-MspI-A05, PstI-MspI-A06, PstI-MspI-A07, PstI-MspI-A09, PstI-MspI-A10, PstI-MspI-A12, PstI-MspI-B02, PstI-MspI-B06, PstI-MspI-C01, PstI-MspI-C02, PstI-MspI-C03, PstI-MspI-C04, PstI-MspI-C05, PstI-MspI-C09, PstI-MspI-D01, PstI-MspI-D02, PstI-MspI-D03, PstI-MspI-D04, PstI-MspI-D09, PstI-MspI-E01, PstI-MspI-E03, PstI-MspI-E05, PstI-MspI…	-	MF
protein dimerization activity	SNP (C/A)	Jcr4S03571.20	NON_SYNONYMOUS_CODING	PstI-MspI-A01, PstI-MspI-A04, PstI-MspI-A05, PstI-MspI-A06, PstI-MspI-A08, PstI-MspI-A09, PstI-MspI-B04, PstI-MspI-B05, PstI-MspI-C04, PstI-MspI-D02, PstI-MspI-D04, PstI-MspI-E04, PstI-MspI-E06, PstI-MspI-E09, PstI-MspI-F01, PstI-MspI-F02, PstI-MspI-F03, PstI-MspI-F04, PstI-MspI-F05, PstI-MspI-F06, PstI-MspI-F09, PstI-MspI-G01, PstI-MspI-G02, PstI-MspI-G06, PstI-MspI-G09, PstI-MspI-H01, PstI-MspI…	-	-	MF
protein kinase activity, ATP binding	SNP (A/G)	Jcr4S02465.40	NON_SYNONYMOUS_CODING	-	PstI-MspI-A12, PstI-MspI-C06, PstI-MspI-C07, PstI-MspI-C11, PstI-MspI-D03, PstI-MspI-D06, PstI-MspI-E03, PstI-MspI-E08, PstI-MspI-E09, PstI-MspI-E10, PstI-MspI-E11, PstI-MspI-G04, PstI-MspI-G09, PstI-MspI-G11, PstI-MspI-H03, PstI-MspI-H07	-	MF
protein kinase activity, ATP binding, carbohydrate binding	SNP (A/G)	Jcr4S00941.10	NON_SYNONYMOUS_CODING	-	PstI-MspI-A02, PstI-MspI-A06, PstI-MspI-A12, PstI-MspI-B06, PstI-MspI-B08, PstI-MspI-B10, PstI-MspI-B11, PstI-MspI-C05, PstI-MspI-C06, PstI-MspI-C07, PstI-MspI-C08, PstI-MspI-C09, PstI-MspI-C10, PstI-MspI-C11, PstI-MspI-C12, PstI-MspI-D02, PstI-MspI-D03, PstI-MspI-D04, PstI-MspI-D06, PstI-MspI-D09, PstI-MspI-D11, PstI-MspI-E03, PstI-MspI-E04, PstI-MspI-E06, PstI-MspI-E07, PstI-MspI-E08, PstI-MspI…	-	MF
protein kinase activity, ATP binding, carbohydrate binding	SNP (A/G)	Jcr4S00941.10	NON_SYNONYMOUS_CODING	-	PstI-MspI-B07, PstI-MspI-C04, PstI-MspI-C10, PstI-MspI-C12, PstI-MspI-D11, PstI-MspI-E07, PstI-MspI-E10, PstI-MspI-F09, PstI-MspI-F11, PstI-MspI-G06, PstI-MspI-G07, PstI-MspI-H02, PstI-MspI-H04	-	MF
protein kinase activity, ATP binding, polysaccharide binding	SNP (A/G)	Jcr4S01976.10	NON_SYNONYMOUS_CODING	-	PstI-MspI-E09, PstI-MspI-G02, PstI-MspI-H04	-	MF
sequence-specific DNA binding transcription factor activity	SNP (A/G)	Jcr4S02323.10	NON_SYNONYMOUS_CODING	-	PstI-MspI-A01, PstI-MspI-A02, PstI-MspI-A03, PstI-MspI-A05, PstI-MspI-A06, PstI-MspI-A07, PstI-MspI-A08, PstI-MspI-A11, PstI-MspI-A12, PstI-MspI-B01, PstI-MspI-B03, PstI-MspI-B05, PstI-MspI-B06, PstI-MspI-B07, PstI-MspI-B08, PstI-MspI-B09, PstI-MspI-B10, PstI-MspI-B11, PstI-MspI-C01, PstI-MspI-C02, PstI-MspI-C03, PstI-MspI-C04, PstI-MspI-C05, PstI-MspI-C06, PstI-MspI-C07, PstI-MspI-C08, PstI-MspI…	-	MF
sequence-specific DNA binding transcription factor activity	SNP (C/A)	Jcr4S02323.10	NON_SYNONYMOUS_CODING	-	PstI-MspI-A01, PstI-MspI-A02, PstI-MspI-A03, PstI-MspI-A05, PstI-MspI-A06, PstI-MspI-A07, PstI-MspI-A08, PstI-MspI-A11, PstI-MspI-A12, PstI-MspI-B01, PstI-MspI-B03, PstI-MspI-B04, PstI-MspI-B05, PstI-MspI-B06, PstI-MspI-B07, PstI-MspI-B08, PstI-MspI-B09, PstI-MspI-B10, PstI-MspI-B11, PstI-MspI-B12, PstI-MspI-C01, PstI-MspI-C02, PstI-MspI-C03, PstI-MspI-C04, PstI-MspI-C05, PstI-MspI-C06, PstI-MspI…	-	MF
transferase activity, transferring acyl groups other than amino-acyl groups	SNP (C/T)	Jcr4S01996.40	NON_SYNONYMOUS_CODING	-	PstI-MspI-A01, PstI-MspI-A05, PstI-MspI-A06, PstI-MspI-A09, PstI-MspI-A12, PstI-MspI-B06, PstI-MspI-C09, PstI-MspI-D03, PstI-MspI-D04, PstI-MspI-E01, PstI-MspI-F01, PstI-MspI-F02, PstI-MspI-F03, PstI-MspI-F04, PstI-MspI-G01, PstI-MspI-G02, PstI-MspI-G04, PstI-MspI-G09, PstI-MspI-H03, PstI-MspI-H05, PstI-MspI-H06	-	MF
transferase activity, transferring acyl groups other than amino-acyl groups	SNP (G/A)	Jcr4S12999.10	NON_SYNONYMOUS_CODING	-	PstI-MspI-A01, PstI-MspI-A05, PstI-MspI-A06, PstI-MspI-A09, PstI-MspI-A10, PstI-MspI-A12, PstI-MspI-B02, PstI-MspI-B05, PstI-MspI-B06, PstI-MspI-C04, PstI-MspI-C09, PstI-MspI-D03, PstI-MspI-D09, PstI-MspI-E09, PstI-MspI-F01, PstI-MspI-F03, PstI-MspI-F04, PstI-MspI-F09, PstI-MspI-G01, PstI-MspI-G09, PstI-MspI-H06, PstI-MspI-H09, PstI-MspI-H11	-	MF
transferase activity, transferring acyl groups other than amino-acyl groups	SNP (G/T)	Jcr4S01996.60	NON_SYNONYMOUS_CODING	-	PstI-MspI-A03, PstI-MspI-A06, PstI-MspI-A09, PstI-MspI-A12, PstI-MspI-D04, PstI-MspI-E08, PstI-MspI-F01, PstI-MspI-F02, PstI-MspI-F04, PstI-MspI-F06, PstI-MspI-F09, PstI-MspI-G02, PstI-MspI-G04, PstI-MspI-H01, PstI-MspI-H03, PstI-MspI-H05, PstI-MspI-H06, PstI-MspI-H09	-	MF
transferase activity, transferring acyl groups other than amino-acyl groups	SNP (A/G)	Jcr4S01996.60	NON_SYNONYMOUS_CODING	-	PstI-MspI-A03, PstI-MspI-A06, PstI-MspI-A09, PstI-MspI-A12, PstI-MspI-D04, PstI-MspI-E08, PstI-MspI-F01, PstI-MspI-F02, PstI-MspI-F04, PstI-MspI-F06, PstI-MspI-F09, PstI-MspI-G02, PstI-MspI-G04, PstI-MspI-H01, PstI-MspI-H03, PstI-MspI-H05, PstI-MspI-H06, PstI-MspI-H09	-	MF

## Sheet: Table_13_CC
CC	Mutation	Gene	Effect	Samples with homomoygous SNPs for alternative allele	Samples with heterozygous SNPs	Samples with InDels	Type
cytoplasm	SNP (C/T)	Jcr4S02239.70	NON_SYNONYMOUS_CODING	-	PstI-MspI-A01, PstI-MspI-A02, PstI-MspI-A03, PstI-MspI-A05, PstI-MspI-A06, PstI-MspI-A07, PstI-MspI-A08, PstI-MspI-A09, PstI-MspI-A11, PstI-MspI-A12, PstI-MspI-B01, PstI-MspI-B02, PstI-MspI-B03, PstI-MspI-B04, PstI-MspI-B05, PstI-MspI-B06, PstI-MspI-B07, PstI-MspI-B08, PstI-MspI-B09, PstI-MspI-B10, PstI-MspI-B11, PstI-MspI-B12, PstI-MspI-C01, PstI-MspI-C02, PstI-MspI-C03, PstI-MspI-C04, PstI-MspI…	-	CC
integral to membrane	SNP (G/T)	Jcr4S01226.10	NON_SYNONYMOUS_CODING	-	PstI-MspI-A01, PstI-MspI-A03, PstI-MspI-A04, PstI-MspI-A05, PstI-MspI-A06, PstI-MspI-A09, PstI-MspI-A10, PstI-MspI-A12, PstI-MspI-C01, PstI-MspI-C03, PstI-MspI-C04, PstI-MspI-C05, PstI-MspI-C09, PstI-MspI-D04, PstI-MspI-D09, PstI-MspI-D12, PstI-MspI-E06, PstI-MspI-E09, PstI-MspI-F01, PstI-MspI-F04, PstI-MspI-F05, PstI-MspI-F06, PstI-MspI-G01, PstI-MspI-G02, PstI-MspI-G06, PstI-MspI-G09, PstI-MspI…	-	CC
integral to membrane	SNP (G/T)	Jcr4S03126.20	NON_SYNONYMOUS_CODING	PstI-MspI-F04	PstI-MspI-C09, PstI-MspI-D09, PstI-MspI-H03	-	CC
nucleosome, nucleus	SNP (T/G)	Jcr4S00169.110	NON_SYNONYMOUS_CODING	PstI-MspI-H06	PstI-MspI-A06, PstI-MspI-B06, PstI-MspI-C04, PstI-MspI-F01, PstI-MspI-F04, PstI-MspI-F05, PstI-MspI-G04, PstI-MspI-G08, PstI-MspI-G09, PstI-MspI-H03	-	CC
nucleus	SNP (A/G)	Jcr4S02323.10	NON_SYNONYMOUS_CODING	-	PstI-MspI-A01, PstI-MspI-A02, PstI-MspI-A03, PstI-MspI-A05, PstI-MspI-A06, PstI-MspI-A07, PstI-MspI-A08, PstI-MspI-A11, PstI-MspI-A12, PstI-MspI-B01, PstI-MspI-B03, PstI-MspI-B05, PstI-MspI-B06, PstI-MspI-B07, PstI-MspI-B08, PstI-MspI-B09, PstI-MspI-B10, PstI-MspI-B11, PstI-MspI-C01, PstI-MspI-C02, PstI-MspI-C03, PstI-MspI-C04, PstI-MspI-C05, PstI-MspI-C06, PstI-MspI-C07, PstI-MspI-C08, PstI-MspI…	-	CC
nucleus	SNP (C/A)	Jcr4S02323.10	NON_SYNONYMOUS_CODING	-	PstI-MspI-A01, PstI-MspI-A02, PstI-MspI-A03, PstI-MspI-A05, PstI-MspI-A06, PstI-MspI-A07, PstI-MspI-A08, PstI-MspI-A11, PstI-MspI-A12, PstI-MspI-B01, PstI-MspI-B03, PstI-MspI-B04, PstI-MspI-B05, PstI-MspI-B06, PstI-MspI-B07, PstI-MspI-B08, PstI-MspI-B09, PstI-MspI-B10, PstI-MspI-B11, PstI-MspI-B12, PstI-MspI-C01, PstI-MspI-C02, PstI-MspI-C03, PstI-MspI-C04, PstI-MspI-C05, PstI-MspI-C06, PstI-MspI…	-	CC
