# Supplementary material for: The Pattern and Distribution of Induced Mutations in J. curcas Using Reduced Representation Sequencing
Source: Front Plant Sci. 2018 Apr 23;9:524. doi: 10.3389/fpls.2018.00524 (PMC5944264; doi:10.3389/fpls.2018.00524)
Supplement: TABLE S14 — The ddGBS variable alleles in genic regions assigned to KEGG pathways. [file Table_14.XLSX]

## Sheet: Supplementary_Table 14
KEGG pathway	Mutation	Gene	Effect	Samples with homomoygous SNPs for alternative allele	Samples with heterozygous SNPs	Samples indel
Sesquiterpenoid and triterpenoid biosynthesis	SNP (G/T)	Jcr4S03126.20	NON_SYNONYMOUS_CODING	PstI-MspI-F04	PstI-MspI-C09, PstI-MspI-D09, PstI-MspI-H03	-
Steroid biosynthesis	SNP (G/T)	Jcr4S03126.20	NON_SYNONYMOUS_CODING	PstI-MspI-F04	PstI-MspI-C09, PstI-MspI-D09, PstI-MspI-H03	-
