# Supplementary material for: The Pattern and Distribution of Induced Mutations in J. curcas Using Reduced Representation Sequencing
Source: Front Plant Sci. 2018 Apr 23;9:524. doi: 10.3389/fpls.2018.00524 (PMC5944264; doi:10.3389/fpls.2018.00524)
Supplement: TABLE S15 — Distribution of average number of reads and heterozygous SNPs for nGBS, ddGBS and each treatments. [file Table_15.xlsx]

## Sheet: Supplementary_Table 15
		nGBS		ddGBS
Treatments	No of samples	Average no of raw reads	Average no of heterozygous SNPs	Average no of raw reads	Average no of heterozygous SNPs
Control	14	2.72012e+06	666.57	1.39784e+06	58.928
0.8% 1.5h	15	2.97301e+06	690.73	1.33067e+06	56.13
0.8% 3h	42	2.66972e+06	644.67	1.42219e+06	56.9
1.6% 1.5 h	5	2965372	718.4	1.2997e+06	45.2
1.6% 3h	20	2.37213e+06	602.85	1.43698e+06	62.1
